# Supplementary material for: Analysis of T4SS-induced signaling by H. pylori using quantitative phosphoproteomics
Source: Front Microbiol. 2014 Jul 18;5:356. doi: 10.3389/fmicb.2014.00356 (PMC4102909; doi:10.3389/fmicb.2014.00356)
Supplement: Supplementary file 2 [file DataSheet1.CSV]

Sequence	Length	K Count	R Count	N	Modifications	Modified sequence	Oxidation (M) Probabilities	Phospho (STY) Probabilities	Oxidation (M) Score Diffs	Phospho (STY) Score Diffs	Acetyl (Protein N-term)	Gln->pyro-Glu	Oxidation (M)	Phospho (STY)	Proteins	Leading Proteins	Leading Razor Protein	Fasta headers	Type	Labeling State	Swiss-Prot/TREMBL	Raw file	Experiment M/L	Experiment H/L	Fraction	Experiment	MS/MS m/z	Charge	m/z	Mass	Resolution	Uncalibrated - Calibrated m/z [ppm]	Mass Error [ppm]	Uncalibrated Mass Error [ppm]	Max intensity m/z 0	Max intensity m/z 1	Max intensity m/z 2	Retention time	B mixture	Retention Length	Calibrated Retention Time	Calibrated Retention Time Start	Calibrated Retention Time Finish	Retention Time Calibration	Match Time Difference	PIF	Fraction of total spectrum	Base peak fraction	PEP
LQLAMEMVGFLPKTRR	16	1	2	6	2 Oxidation (M),Phospho (STY)	_LQLAM(ox)EM(ox)VGFLPKT(ph)RR_	LQLAM(1)EM(1)VGFLPKTRR	LQLAMEMVGFLPKT(1)RR	LQLAM(41.38)EM(41.38)VGFLPKTRR	LQLAMEMVGFLPKT(41.38)RR	0	0	2	1	IPI00018057;IPI00953559;IPI00160131;IPI00903232;IPI00902943;IPI00953494;IPI00902852	IPI00018057	IPI00018057	>IPI:IPI00018057.3|SWISS-PROT:B2RTY4-4 Tax_Id=9606 Gene_Symbol=MYO9A Isoform 4 of Myosin-IXa;>IPI:IPI00953559.1|SWISS-PROT:B2RTY4-1|TREMBL:C9IYB3|ENSEMBL:ENSP00000399162 Tax_Id=9606 Gene_Symbol=MYO9A Putative uncharacterized protein MYO9A;>IPI:IPI00160131.	MULTI-MSMS		SWISS-PROT:B2RTY4	090818_CarstenHolland_01	P12 WT 90 min	P12WT 7h	1	Exp090818	673.7	3	668.0053	2000.9941	50165.92	0.78773	0.9653	1.753	668.3406134	673.3609608	677.3496102	55.909	NaN	2.245	55.909	55.388	57.633	3.81E-06		0	0	0	0.038451
KNLWIFVSK	9	2	0	4	Phospho (STY)	_KNLWIFVS(ph)K_		KNLWIFVS(1)K		KNLWIFVS(121.09)K	0	0	0	1	IPI00297851;IPI00954192	IPI00297851	IPI00297851	>IPI:IPI00297851.1|SWISS-PROT:O14646-1|ENSEMBL:ENSP00000284049|REFSEQ:NP_001261 Tax_Id=9606 Gene_Symbol=CHD1 Isoform 1 of Chromodomain-helicase-DNA-binding protein 1;>IPI:IPI00954192.1|SWISS-PROT:O14646-2|TREMBL:Q7Z4M7|H-INV:HIT000061832 Tax_Id=9606 Gene_S	ISO-MSMS	0	SWISS-PROT:O14646	090818_CarstenHolland_01	P12 WT 90 min	P12WT 7h	1	Exp090818	607.82	2	607.8203	1213.626	NaN	NaN	2.2721	NaN	NaN	NaN	NaN	73.539	NaN	1.4199	73.539	72.889	74.309	0		0	0	0	0.0036422
HADAEMTGYVVTR	13	0	1	14*	Phospho (STY)	_HADAEMTGY(ph)VVTR_		HADAEMTGY(1)VVTR		HADAEMT(-65.58)GY(65.58)VVT(-65.58)R	0	0	0	1	IPI00005741;IPI00645543;IPI00604745;IPI00478699	IPI00005741	IPI00005741	>IPI:IPI00005741.1|SWISS-PROT:O15264|TREMBL:B5BTY5;Q6FHR4|ENSEMBL:ENSP00000211287|REFSEQ:NP_002745|H-INV:HIT000282879|VEGA:OTTHUMP00000016282 Tax_Id=9606 Gene_Symbol=MAPK13 Mitogen-activated protein kinase 13;>IPI:IPI00645543.1|TREMBL:Q5R3E4|ENSEMBL:ENSP00	ISO-MSMS	1	SWISS-PROT:O15264	090818_CarstenHolland_01	P12 WT 90 min	P12WT 7h	1	Exp090818	512.89	3	510.5533	1528.6381	NaN	NaN	-0.81493	NaN	NaN	NaN	NaN	26.191	NaN	0.98866	26.191	25.675	26.663	-1.91E-06		0	0	0	1.47E-05
ERLYEWISIDKDEAGAK	17	2	1	5	Phospho (STY)	_ERLY(ph)EWISIDKDEAGAK_		ERLY(0.955)EWIS(0.045)IDKDEAGAK		ERLY(13.28)EWIS(-13.28)IDKDEAGAK	0	0	0	1	IPI00016932;IPI00795687	IPI00016932	IPI00016932	>IPI:IPI00016932.4|SWISS-PROT:O15357-1|ENSEMBL:ENSP00000298229|REFSEQ:NP_001558|H-INV:HIT000325818 Tax_Id=9606 Gene_Symbol=INPPL1 Isoform 1 of Phosphatidylinositol-3,4,5-trisphosphate 5-phosphatase 2;>IPI:IPI00795687.3|SWISS-PROT:O15357-2 Tax_Id=9606 Gene_	MULTI-SECPEP		SWISS-PROT:O15357	090818_CarstenHolland_01	P12 WT 90 min	P12WT 7h	1	Exp090818	701.86	3	701.6647	2101.9722	48863.57	0.28812	-0.19542	0.092702	701.9991728	706.3542808	710.3437167	49.463	NaN	1.0411	49.463	49.084	50.125	0		0	0	0	0.017695
AIMTYVSSFYHAFSGAQK	18	1	0	4	Phospho (STY)	_AIMTYVSSFY(ph)HAFSGAQK_		AIMTYVS(0.082)S(0.053)FY(0.762)HAFS(0.102)GAQK		AIMT(-43.91)Y(-34.87)VS(-9.69)S(-11.54)FY(8.74)HAFS(-8.74)GAQK	0	0	0	1	IPI00013808;IPI00908776;IPI00921118;IPI00759776;IPI00013508;IPI00909239;IPI00908458	IPI00013808	IPI00013808	>IPI:IPI00013808.1|SWISS-PROT:O43707|TREMBL:Q96BG6|ENSEMBL:ENSP00000252699|REFSEQ:NP_004915|H-INV:HIT000032172|VEGA:OTTHUMP00000076071;OTTHUMP00000174445 Tax_Id=9606 Gene_Symbol=ACTN4 Alpha-actinin-4;>IPI:IPI00908776.2|TREMBL:B4DSX0|ENSEMBL:ENSP00000410392	MULTI-MSMS		SWISS-PROT:O43707	090818_CarstenHolland_01	P12 WT 90 min	P12WT 7h	1	Exp090818	698.32	3	696.6481	2086.9224	50497.32	0.078807	-0.01241	0.066397	696.9823802	698.3241088	699.6537798	71.507	NaN	0.89038	71.507	71.023	71.913	0		0	0	0	0.01553
QVIQTPLADSLPVSR	15	0	1	8	2 Phospho (STY),Gln->pyro-Glu	_(gl)QVIQT(ph)PLADS(ph)LPVSR_		QVIQT(1)PLADS(0.999)LPVS(0.001)R		QVIQT(53.72)PLADS(28.25)LPVS(-28.25)R	0	1	0	2	IPI00218397;IPI00947173;IPI00029446;IPI00744529	IPI00218397	IPI00218397	>IPI:IPI00218397.3|SWISS-PROT:O95248-4|ENSEMBL:ENSP00000336522;ENSP00000370196|REFSEQ:NP_002963|H-INV:HIT000266154|VEGA:OTTHUMP00000196597 Tax_Id=9606 Gene_Symbol=SBF1 Isoform 4 of Myotubularin-related protein 5;>IPI:IPI00947173.1|TREMBL:A6PVH0;Q59EX9;Q68C	MULTI-MSMS		SWISS-PROT:O95248	090818_CarstenHolland_01	P12 WT 90 min	P12WT 7h	1	Exp090818	883.91	2	883.9099	1765.8053	45024.88	0.23922	-0.76307	-0.52385	883.9095575	886.9193269	889.4148408	39.943	NaN	1.057	39.943	39.335	40.392	-3.81E-06		0	0	0	0.0023509
SESVVYADIR	10	0	1	7	Phospho (STY)	_SESVVY(ph)ADIR_		SESVVY(1)ADIR		S(-115.28)ES(-80.67)VVY(80.67)ADIR	0	0	0	1	IPI00022558;IPI00760547;IPI00644618;IPI00893201	IPI00022558	IPI00022558	>IPI:IPI00022558.2|SWISS-PROT:O95297-1|TREMBL:A8K5D4;Q5U0H8;Q9UEL4|ENSEMBL:ENSP00000352513|REFSEQ:NP_003944|H-INV:HIT000082369|VEGA:OTTHUMP00000032519 Tax_Id=9606 Gene_Symbol=MPZL1 Isoform 1 of Myelin protein zero-like protein 1;>IPI:IPI00760547.1|SWISS-PR	MULTI-MSMS		SWISS-PROT:O95297	090818_CarstenHolland_01	P12 WT 90 min	P12WT 7h	1	Exp090818	615.28	2	609.7737	1217.5329	53442.66	0.65871	-0.033078	0.62563	609.7736668	612.7836938	614.7779617	33.057	NaN	1.4139	33.057	32.347	33.761	0		0	0	0	6.13E-06
SLPSGSHQGPVIYAQLDHSGGHHSDKINK	29	2	0	6	Phospho (STY)	_SLPSGSHQGPVIY(ph)AQLDHSGGHHSDKINK_		S(0.02)LPS(0.066)GS(0.066)HQGPVIY(0.655)AQLDHS(0.179)GGHHS(0.013)DKINK		S(-15.13)LPS(-9.97)GS(-9.97)HQGPVIY(5.63)AQLDHS(-5.63)GGHHS(-16.92)DKINK	0	0	0	1	IPI00022558;IPI00760547;IPI00644618	IPI00022558	IPI00022558	>IPI:IPI00022558.2|SWISS-PROT:O95297-1|TREMBL:A8K5D4;Q5U0H8;Q9UEL4|ENSEMBL:ENSP00000352513|REFSEQ:NP_003944|H-INV:HIT000082369|VEGA:OTTHUMP00000032519 Tax_Id=9606 Gene_Symbol=MPZL1 Isoform 1 of Myelin protein zero-like protein 1;>IPI:IPI00760547.1|SWISS-PR	MULTI-MSMS		SWISS-PROT:O95297	090818_CarstenHolland_01	P12 WT 90 min	P12WT 7h	1	Exp090818	787.88	4	787.3755	3145.4731	47173.56	1.1308	-0.81093	0.31983	787.6256811	789.6380995	791.6326806	26.42	NaN	1.3383	26.42	25.86	27.199	1.91E-06		0	0	0	0.025843
WDTGENPIYK	10	1	0	11	Phospho (STY)	_WDTGENPIY(ph)K_		WDTGENPIY(1)K		WDT(-61.24)GENPIY(61.24)K	0	0	0	1	IPI00217563	IPI00217563	IPI00217563	>IPI:IPI00217563.4|SWISS-PROT:P05556-1|ENSEMBL:ENSP00000303351;ENSP00000379350|REFSEQ:NP_002202;NP_596867|H-INV:HIT000054222|VEGA:OTTHUMP00000019420 Tax_Id=9606 Gene_Symbol=ITGB1 Isoform Beta-1A of Integrin beta-1	MULTI-MSMS		SWISS-PROT:P05556	090818_CarstenHolland_01	P12 WT 90 min	P12WT 7h	1	Exp090818	653.79	2	651.7737	1301.5329	51715.91	0.35647	-0.031255	0.32522	651.7736011	653.7860778	655.7807398	37.913	NaN	1.3805	37.913	37.167	38.548	3.81E-06		0	0	0	0.0048892
NLDNGGFYISPR	12	0	1	3	Phospho (STY)	_NLDNGGFY(ph)ISPR_		NLDNGGFY(1)ISPR		NLDNGGFY(44.61)IS(-44.61)PR	0	0	0	1	IPI00515097;IPI00555672;IPI00940423;IPI00411413	IPI00515097	IPI00515097	>IPI:IPI00515097.3|SWISS-PROT:P06239-3|ENSEMBL:ENSP00000328213;ENSP00000362663|H-INV:HIT000036178|VEGA:OTTHUMP00000008740 Tax_Id=9606 Gene_Symbol=LCK Isoform 3 of Proto-oncogene tyrosine-protein kinase LCK;>IPI:IPI00555672.1|TREMBL:Q573B4|ENSEMBL:ENSP00000	MULTI-MSMS		SWISS-PROT:P06239	090818_CarstenHolland_01	P12 WT 90 min	P12WT 7h	1	Exp090818	720.33	2	716.8165	1431.6184	49618.36	0.39017	0.50519	0.89536	717.3176206	719.8262432	721.8205534	48.84	NaN	0.94087	48.84	48.307	49.248	0		0	0	0	1.19E-07
IEKIGEGTYGVVYK	14	2	0	20	2 Phospho (STY)	_IEKIGEGT(ph)Y(ph)GVVYK_		IEKIGEGT(1)Y(1)GVVYK		IEKIGEGT(75.34)Y(51.25)GVVY(-51.25)K	0	0	0	2	IPI00026689;IPI00908424;IPI00073536	IPI00026689	IPI00026689	>IPI:IPI00026689.4|SWISS-PROT:P06493-1|TREMBL:Q5H9N4|ENSEMBL:ENSP00000378699|REFSEQ:NP_001777|H-INV:HIT000321130 Tax_Id=9606 Gene_Symbol=CDC2 Putative uncharacterized protein DKFZp686L20222;>IPI:IPI00908424.1|TREMBL:C9J497|ENSEMBL:ENSP00000306043;ENSP00000	MULTI-MSMS		SWISS-PROT:P06493	090818_CarstenHolland_01	P12 WT 90 min	P12WT 7h	1	Exp090818	866.4	2	858.3883	1714.762	45869.22	0.091447	0.35029	0.44173	858.3885618	862.9151478	866.4028035	38.191	NaN	1.2808	38.191	37.544	38.825	0		0	0	0	2.09E-05
IEKIGEGTYGVVYK	14	2	0	20	2 Phospho (STY)	_IEKIGEGT(ph)Y(ph)GVVYK_		IEKIGEGT(1)Y(0.999)GVVY(0.002)K		IEKIGEGT(33.75)Y(29.17)GVVY(-29.17)K	0	0	0	2	IPI00026689;IPI00908424;IPI00073536	IPI00026689	IPI00026689	>IPI:IPI00026689.4|SWISS-PROT:P06493-1|TREMBL:Q5H9N4|ENSEMBL:ENSP00000378699|REFSEQ:NP_001777|H-INV:HIT000321130 Tax_Id=9606 Gene_Symbol=CDC2 Putative uncharacterized protein DKFZp686L20222;>IPI:IPI00908424.1|TREMBL:C9J497|ENSEMBL:ENSP00000306043;ENSP00000	MULTI-MSMS		SWISS-PROT:P06493	090818_CarstenHolland_01	P12 WT 90 min	P12WT 7h	1	Exp090818	578.27	3	572.5946	1714.762	55155.88	-0.22035	-0.022581	-0.24294	572.5946373	575.2777109	577.9374689	38.192	NaN	1.2908	38.192	37.484	38.775	0		0	0	0	0.00051988
IEKIGEGTYGVVYK	14	2	0	13*	Phospho (STY)	_IEKIGEGTY(ph)GVVYK_		IEKIGEGT(0.16)Y(0.84)GVVYK		IEKIGEGT(-7.2)Y(7.2)GVVY(-71.07)K	0	0	0	1	IPI00026689;IPI00908424;IPI00073536	IPI00026689	IPI00026689	>IPI:IPI00026689.4|SWISS-PROT:P06493-1|TREMBL:Q5H9N4|ENSEMBL:ENSP00000378699|REFSEQ:NP_001777|H-INV:HIT000321130 Tax_Id=9606 Gene_Symbol=CDC2 Putative uncharacterized protein DKFZp686L20222;>IPI:IPI00908424.1|TREMBL:C9J497|ENSEMBL:ENSP00000306043;ENSP00000	MULTI-MSMS		SWISS-PROT:P06493	090818_CarstenHolland_01	P12 WT 90 min	P12WT 7h	1	Exp090818	822.93	2	818.4051	1634.7957	46170.14	0.7932	-0.36051	0.43269	818.4048182	822.4296682	826.4188208	35.058	NaN	1.0432	35.058	34.495	35.538	0		0	0	0	3.64E-27
IEKIGEGTYGVVYK	14	2	0	13*	Phospho (STY)	_IEKIGEGTY(ph)GVVYK_		IEKIGEGT(0.021)Y(0.957)GVVY(0.022)K		IEKIGEGT(-16.52)Y(16.38)GVVY(-16.38)K	0	0	0	1	IPI00026689;IPI00908424;IPI00073536	IPI00026689	IPI00026689	>IPI:IPI00026689.4|SWISS-PROT:P06493-1|TREMBL:Q5H9N4|ENSEMBL:ENSP00000378699|REFSEQ:NP_001777|H-INV:HIT000321130 Tax_Id=9606 Gene_Symbol=CDC2 Putative uncharacterized protein DKFZp686L20222;>IPI:IPI00908424.1|TREMBL:C9J497|ENSEMBL:ENSP00000306043;ENSP00000	MULTI-MSMS		SWISS-PROT:P06493	090818_CarstenHolland_01	P12 WT 90 min	P12WT 7h	1	Exp090818	548.62	3	545.9392	1634.7957	56851.22	0.30674	-0.50908	-0.20234	545.9388576	548.6220732	551.2817356	35.047	NaN	1.1134	35.047	34.495	35.608	0		0	0	0	0.00036225
LSLEGDHSTPPSAYGSVK	18	1	0	13**	Phospho (STY)	_LSLEGDHSTPPSAY(ph)GSVK_		LSLEGDHSTPPS(0.045)AY(0.954)GS(0.001)VK		LS(-144.91)LEGDHS(-65.09)T(-42.4)PPS(-13.23)AY(13.23)GS(-31.24)VK	0	0	0	1	IPI00418169;IPI00455315;IPI00334627;IPI00797556;IPI00909509;IPI00798111	IPI00418169	IPI00418169	>IPI:IPI00418169.3|SWISS-PROT:P07355-2|ENSEMBL:ENSP00000346032|REFSEQ:NP_001002858 Tax_Id=9606 Gene_Symbol=ANXA2 Isoform 2 of Annexin A2;>IPI:IPI00455315.4|SWISS-PROT:P07355-1|ENSEMBL:ENSP00000379342;ENSP00000387545;ENSP00000411352|REFSEQ:NP_001002857;NP_0	MULTI-MSMS		SWISS-PROT:P07355	090818_CarstenHolland_01	P12 WT 90 min	P12WT 7h	1	Exp090818	963.44	2	962.9381	1923.8615	43388.84	1.2204	1.4633	2.6837	962.9394039	965.4535152	966.9462703	31.92	NaN	1.7748	31.92	31.272	33.046	0		0	0	0	3.51E-11
SYSPYDMLESIR	12	0	1	10	Phospho (STY)	_SYSPY(ph)DMLESIR_		SYS(0.002)PY(0.997)DMLESIR		S(-55.57)Y(-56.54)S(-26.04)PY(26.04)DMLES(-46.42)IR	0	0	0	1	IPI00418169;IPI00455315;IPI00334627;IPI00903334	IPI00418169	IPI00418169	>IPI:IPI00418169.3|SWISS-PROT:P07355-2|ENSEMBL:ENSP00000346032|REFSEQ:NP_001002858 Tax_Id=9606 Gene_Symbol=ANXA2 Isoform 2 of Annexin A2;>IPI:IPI00455315.4|SWISS-PROT:P07355-1|ENSEMBL:ENSP00000379342;ENSP00000387545;ENSP00000411352|REFSEQ:NP_001002857;NP_0	MULTI-MSMS		SWISS-PROT:P07355	090818_CarstenHolland_01	P12 WT 90 min	P12WT 7h	1	Exp090818	773.83	2	770.8231	1539.6317	48238.84	0.57231	-0.25186	0.32045	770.8227515	773.8329069	775.8267769	67.724	NaN	0.99062	67.724	67.256	68.246	0		0	0	0	0.00021677
VVQEYIDAFSDYANFK	16	1	0	16	Phospho (STY)	_VVQEYIDAFSDY(ph)ANFK_		VVQEYIDAFSDY(1)ANFK		VVQEY(-121.67)IDAFS(-37.11)DY(37.11)ANFK	0	0	0	1	IPI00743698;IPI00843944;IPI00939451;IPI00221067;IPI00304030	IPI00743698	IPI00743698	>IPI:IPI00743698.2|SWISS-PROT:P18433-1|TREMBL:B7Z2A4|ENSEMBL:ENSP00000351559 Tax_Id=9606 Gene_Symbol=PTPRA cDNA FLJ56484, highly similar to Receptor-type tyrosine-protein phosphatase alpha;>IPI:IPI00843944.1|SWISS-PROT:P18433-3|ENSEMBL:ENSP00000369756;ENSP	MULTI-MSMS		SWISS-PROT:P18433	090818_CarstenHolland_01	P12 WT 90 min	P12WT 7h	1	Exp090818	995.44	2	994.9375	1987.8605	42497.19	0.84121	-0.13556	0.70565	995.43893	997.4515296	999.4457945	67.608	NaN	0.8967	67.608	67.194	68.091	0		0	0	0	2.06E-15
VVQEYIDAFSDYANFK	16	1	0	16	Phospho (STY)	_VVQEYIDAFSDY(ph)ANFK_		VVQEYIDAFSDY(1)ANFK		VVQEY(-99.91)IDAFS(-45.52)DY(45.52)ANFK	0	0	0	1	IPI00743698;IPI00843944;IPI00939451;IPI00221067;IPI00304030	IPI00743698	IPI00743698	>IPI:IPI00743698.2|SWISS-PROT:P18433-1|TREMBL:B7Z2A4|ENSEMBL:ENSP00000351559 Tax_Id=9606 Gene_Symbol=PTPRA cDNA FLJ56484, highly similar to Receptor-type tyrosine-protein phosphatase alpha;>IPI:IPI00843944.1|SWISS-PROT:P18433-3|ENSEMBL:ENSP00000369756;ENSP	MULTI-MSMS		SWISS-PROT:P18433	090818_CarstenHolland_01	P12 WT 90 min	P12WT 7h	1	Exp090818	663.63	3	663.6274	1987.8605	51691.09	0.48764	-0.15075	0.33689	663.9615327	665.3032874	666.6330691	67.601	NaN	1.036	67.601	67.147	68.184	0		0	0	0	1.10E-06
IADPEHDHTGFLTEYVATR	19	0	1	12	Phospho (STY)	_IADPEHDHTGFLTEY(ph)VATR_		IADPEHDHTGFLT(0.019)EY(0.975)VAT(0.007)R		IADPEHDHT(-124.02)GFLT(-17.21)EY(17.21)VAT(-21.68)R	0	0	0	1	IPI00018195;IPI00742900;IPI00304111	IPI00018195	IPI00018195	>IPI:IPI00018195.3|SWISS-PROT:P27361|TREMBL:B0LPG3;B3KR49;Q7Z3H5|ENSEMBL:ENSP00000263025|REFSEQ:NP_002737|H-INV:HIT000036452|VEGA:OTTHUMP00000163018 Tax_Id=9606 Gene_Symbol=MAPK3 Mitogen-activated protein kinase 3;>IPI:IPI00742900.2|TREMBL:Q8NHX1|ENSEMBL:E	MULTI-MSMS		SWISS-PROT:P27361	090818_CarstenHolland_01	P12 WT 90 min	P12WT 7h	1	Exp090818	753.68	3	751.3388	2250.9947	49028.24	0.61691	-0.33781	0.2791	751.6729221	753.6795914	755.0087428	43.65	NaN	1.7843	43.65	43.021	44.805	0		0	0	0	1.36E-23
SREYDRLYEEYTR	13	0	3	9	Phospho (STY)	_SREYDRLY(ph)EEYTR_		SREYDRLY(0.999)EEYTR		S(-109.26)REY(-85.8)DRLY(33.05)EEY(-33.05)T(-40.29)R	0	0	0	1	IPI00807573;IPI00021448;IPI00295788;IPI00333040	IPI00807573	IPI00807573	>IPI:IPI00807573.1|SWISS-PROT:P27986-4|ENSEMBL:ENSP00000379855 Tax_Id=9606 Gene_Symbol=PIK3R1 Isoform 4 of Phosphatidylinositol 3-kinase regulatory subunit alpha;>IPI:IPI00021448.2|SWISS-PROT:P27986-1|TREMBL:B7Z629|ENSEMBL:ENSP00000274335|REFSEQ:NP_852664|	MULTI-MSMS		SWISS-PROT:P27986	090818_CarstenHolland_01	P12 WT 90 min	P12WT 7h	1	Exp090818	620.61	3	620.6035	1858.7887	53028.03	0.6927	1.9237	2.6164	620.604377	626.6247878	630.6131783	31.936	NaN	0.81076	31.936	31.536	32.347	0		0	0	0	3.68E-06
VADPDHDHTGFLTEYVATR	19	0	1	17*	Phospho (STY)	_VADPDHDHTGFLTEY(ph)VATR_		VADPDHDHTGFLTEY(1)VATR		VADPDHDHT(-148.35)GFLT(-48.53)EY(48.53)VAT(-51.43)R	0	0	0	1	IPI00003479;IPI00874012	IPI00003479	IPI00003479	>IPI:IPI00003479.3|SWISS-PROT:P28482|TREMBL:B4DHN0;Q1HBJ4;Q499G7|ENSEMBL:ENSP00000215832;ENSP00000381803|REFSEQ:NP_002736;NP_620407|H-INV:HIT000300855|VEGA:OTTHUMP00000028754;OTTHUMP00000174492 Tax_Id=9606 Gene_Symbol=MAPK1 Mitogen-activated protein kinase	MULTI-MSMS		SWISS-PROT:P28482	090818_CarstenHolland_01	P12 WT 90 min	P12WT 7h	1	Exp090818	744.34	3	741.9951	2222.9634	49319.71	0.40903	-0.26668	0.14235	742.3292398	744.3358789	745.6650633	41.292	NaN	1.7891	41.292	40.736	42.525	0		0	0	0	1.10E-23
QSPEDVYFSKSEQLKPLK	18	3	0	4	Phospho (STY)	_QSPEDVY(ph)FSKSEQLKPLK_		QSPEDVY(0.825)FS(0.174)KS(0.001)EQLKPLK		QS(-47.51)PEDVY(6.76)FS(-6.76)KS(-31.39)EQLKPLK	0	0	0	1	IPI00021267	IPI00021267	IPI00021267	>IPI:IPI00021267.2|SWISS-PROT:P29317|TREMBL:B4DL04;B5A968;Q8IZL0;Q96HF4|ENSEMBL:ENSP00000351209;ENSP00000384858|REFSEQ:NP_004422|H-INV:HIT000051857|VEGA:OTTHUMP00000011117 Tax_Id=9606 Gene_Symbol=EPHA2 Ephrin type-A receptor 2	MULTI-MSMS		SWISS-PROT:P29317	090818_CarstenHolland_01	P12 WT 90 min	P12WT 7h	1	Exp090818	735.36	3	735.0276	2202.061	48896.2	0.26934	-0.055389	0.21395	735.3620566	739.3869975	743.0418086	39.425	NaN	1.0379	39.425	38.925	39.963	0		0	0	0	0.0010932
SEQLKPLKTYVDPHTYEDPNQAVLK	25	3	0	5	Phospho (STY)	_SEQLKPLKTY(ph)VDPHTYEDPNQAVLK_		SEQLKPLKT(0.044)Y(0.956)VDPHTYEDPNQAVLK		S(-55.59)EQLKPLKT(-13.37)Y(13.37)VDPHT(-53.87)Y(-59.4)EDPNQAVLK	0	0	0	1	IPI00021267	IPI00021267	IPI00021267	>IPI:IPI00021267.2|SWISS-PROT:P29317|TREMBL:B4DL04;B5A968;Q8IZL0;Q96HF4|ENSEMBL:ENSP00000351209;ENSP00000384858|REFSEQ:NP_004422|H-INV:HIT000051857|VEGA:OTTHUMP00000011117 Tax_Id=9606 Gene_Symbol=EPHA2 Ephrin type-A receptor 2	MULTI-MSMS		SWISS-PROT:P29317	090818_CarstenHolland_01	P12 WT 90 min	P12WT 7h	1	Exp090818	749.37	4	749.1219	2992.4583	48249.68	0.58568	-0.2483	0.33738	749.3726663	752.3910641	755.3829146	43.167	NaN	1.213	43.167	42.579	43.792	0		0	0	0	1.83E-05
SEQLKPLKTYVDPHTYEDPNQAVLK	25	3	0	10***	2 Phospho (STY)	_SEQLKPLKTY(ph)VDPHTY(ph)EDPNQAVLK_		SEQLKPLKT(0.01)Y(0.99)VDPHT(0.242)Y(0.758)EDPNQAVLK		S(-67.07)EQLKPLKT(-20.21)Y(20.21)VDPHT(-4.96)Y(4.96)EDPNQAVLK	0	0	0	2	IPI00021267	IPI00021267	IPI00021267	>IPI:IPI00021267.2|SWISS-PROT:P29317|TREMBL:B4DL04;B5A968;Q8IZL0;Q96HF4|ENSEMBL:ENSP00000351209;ENSP00000384858|REFSEQ:NP_004422|H-INV:HIT000051857|VEGA:OTTHUMP00000011117 Tax_Id=9606 Gene_Symbol=EPHA2 Ephrin type-A receptor 2	MULTI-MSMS		SWISS-PROT:P29317	090818_CarstenHolland_01	P12 WT 90 min	P12WT 7h	1	Exp090818	769.36	4	769.1134	3072.4246	47424.36	0.34068	-0.07437	0.26631	769.3643556	772.3828137	775.3745416	40.666	NaN	1.7456	40.666	40.171	41.916	0		0	0	0	3.81E-06
SEQLKPLKTYVDPHTYEDPNQAVLK	25	3	0	3***	2 Phospho (STY)	_SEQLKPLKT(ph)YVDPHT(ph)YEDPNQAVLK_		SEQLKPLKT(0.557)Y(0.442)VDPHT(0.558)Y(0.443)EDPNQAVLK		S(-39.92)EQLKPLKT(1.01)Y(-1.01)VDPHT(1.01)Y(-1.01)EDPNQAVLK	0	0	0	2	IPI00021267	IPI00021267	IPI00021267	>IPI:IPI00021267.2|SWISS-PROT:P29317|TREMBL:B4DL04;B5A968;Q8IZL0;Q96HF4|ENSEMBL:ENSP00000351209;ENSP00000384858|REFSEQ:NP_004422|H-INV:HIT000051857|VEGA:OTTHUMP00000011117 Tax_Id=9606 Gene_Symbol=EPHA2 Ephrin type-A receptor 2	MULTI-MSMS		SWISS-PROT:P29317	090818_CarstenHolland_01	P12 WT 90 min	P12WT 7h	1	Exp090818	1029.51	3	1025.1488	3072.4246	41695.46	0.7102	-0.084899	0.6253	1025.483313	1029.507976	1033.497053	40.667	NaN	1.2662	40.667	40.194	41.46	0		0	0	0	7.87E-06
TYVDPHTYEDPNQAVLK	17	1	0	9*	Phospho (STY)	_TYVDPHT(ph)YEDPNQAVLK_		TYVDPHT(0.963)Y(0.037)EDPNQAVLK		T(-63.93)Y(-60.18)VDPHT(14.2)Y(-14.2)EDPNQAVLK	0	0	0	1	IPI00021267	IPI00021267	IPI00021267	>IPI:IPI00021267.2|SWISS-PROT:P29317|TREMBL:B4DL04;B5A968;Q8IZL0;Q96HF4|ENSEMBL:ENSP00000351209;ENSP00000384858|REFSEQ:NP_004422|H-INV:HIT000051857|VEGA:OTTHUMP00000011117 Tax_Id=9606 Gene_Symbol=EPHA2 Ephrin type-A receptor 2	MULTI-MSMS		SWISS-PROT:P29317	090818_CarstenHolland_01	P12 WT 90 min	P12WT 7h	1	Exp090818	691.99	3	690.6454	2068.9143	51258.54	0.66679	-0.56263	0.10417	690.9794424	692.3210652	693.6505689	35.067	NaN	1.3681	35.067	34.495	35.863	0		0	0	0	0.0061385
ELFDDPSYVNVQNLDK	16	1	0	12	Phospho (STY)	_ELFDDPSY(ph)VNVQNLDK_		ELFDDPS(0.278)Y(0.722)VNVQNLDK		ELFDDPS(-4.14)Y(4.14)VNVQNLDK	0	0	0	1	IPI00021326;IPI00643176;IPI00165135;IPI00943132;IPI00643863;IPI00936525;IPI00513796;IPI00641285	IPI00021326	IPI00021326	>IPI:IPI00021326.4|TREMBL:B5BU19|ENSEMBL:ENSP00000401303|REFSEQ:NP_001123512|VEGA:OTTHUMP00000035407 Tax_Id=9606 Gene_Symbol=SHC1 SHC-transforming protein 1 isoform 3;>IPI:IPI00643176.3|SWISS-PROT:P29353-1|TREMBL:Q8NFT1|ENSEMBL:ENSP00000357430|REFSEQ:NP_89	MULTI-MSMS		SWISS-PROT:P29353	090818_CarstenHolland_01	P12 WT 90 min	P12WT 7h	1	Exp090818	990.95	2	988.4379	1974.8612	42871.01	1.1593	0.089356	1.2486	988.9393176	990.4506448	992.9459902	60.94	NaN	1.1917	60.94	60.426	61.618	0		0	0	0	8.20E-39
FDTQYPYGEKQDEFKR	16	2	1	15*	Phospho (STY)	_FDTQYPY(ph)GEKQDEFKR_		FDTQY(0.042)PY(0.958)GEKQDEFKR		FDT(-42.66)QY(-13.58)PY(13.58)GEKQDEFKR	0	0	0	1	IPI00024911	IPI00024911	IPI00024911	>IPI:IPI00024911.1|SWISS-PROT:P30040|ENSEMBL:ENSP00000261735|REFSEQ:NP_006808|H-INV:HIT000302984|VEGA:OTTHUMP00000169271 Tax_Id=9606 Gene_Symbol=ERP29 Endoplasmic reticulum protein ERp29	MULTI-MSMS		SWISS-PROT:P30040	090818_CarstenHolland_01	P12 WT 90 min	P12WT 7h	1	Exp090818	716	3	710.9771	2129.9096	49172.71	0.83233	-0.86924	-0.036905	711.310873	716.0008811	719.6553529	30.058	NaN	1.274	30.058	29.357	30.631	0		0	0	0	0.0027365
FDTQYPYGEKQDEFKR	16	2	1	15*	Phospho (STY)	_FDTQYPY(ph)GEKQDEFKR_		FDTQY(0.003)PY(0.997)GEKQDEFKR		FDT(-33.2)QY(-25.48)PY(25.48)GEKQDEFKR	0	0	0	1	IPI00024911	IPI00024911	IPI00024911	>IPI:IPI00024911.1|SWISS-PROT:P30040|ENSEMBL:ENSP00000261735|REFSEQ:NP_006808|H-INV:HIT000302984|VEGA:OTTHUMP00000169271 Tax_Id=9606 Gene_Symbol=ERP29 Endoplasmic reticulum protein ERp29	MULTI-MSMS		SWISS-PROT:P30040	090818_CarstenHolland_01	P12 WT 90 min	P12WT 7h	1	Exp090818	537.25	4	533.4847	2129.9096	57471.35	0.45382	-0.87652	-0.42269	533.4842381	537.252483	540.2440624	30.057	NaN	0.97464	30.057	29.508	30.483	0		0	0	0	0.040546
LHYGLPVVVK	10	1	0	5	Phospho (STY)	_LHY(ph)GLPVVVK_		LHY(1)GLPVVVK		LHY(89.35)GLPVVVK	0	0	0	1	IPI00017292;IPI00927799;IPI00219893;IPI00788993	IPI00017292	IPI00017292	>IPI:IPI00017292.1|SWISS-PROT:P35222-1|TREMBL:A8K1L7;B5BU28|ENSEMBL:ENSP00000344456;ENSP00000379486;ENSP00000379488;ENSP00000385604|REFSEQ:NP_001091679;NP_001091680;NP_001895|H-INV:HIT000324313|VEGA:OTTHUMP00000162082;OTTHUMP00000165222;OTTHUMP00000165223;	ISO-MSMS	1	SWISS-PROT:P35222	090818_CarstenHolland_01	P12 WT 90 min	P12WT 7h	1	Exp090818	604.84	2	602.8281	1203.6417	NaN	NaN	-0.38305	NaN	NaN	NaN	NaN	41.398	NaN	0.92503	41.398	40.826	41.751	0		0	0	0	0.009724
LVQSPNSYFMDVK	13	1	0	6*	Phospho (STY)	_LVQSPNSY(ph)FMDVK_		LVQSPNS(0.032)Y(0.968)FMDVK		LVQS(-59.04)PNS(-14.8)Y(14.8)FMDVK	0	0	0	1	IPI00397358;IPI00420117;IPI00746004;IPI00930154;IPI00847956;IPI00514399	IPI00397358	IPI00397358	>IPI:IPI00397358.4|SWISS-PROT:P42677|TREMBL:A4D1G5;Q5T4L6|ENSEMBL:ENSP00000357555;ENSP00000410885|REFSEQ:NP_001021|H-INV:HIT000264177|VEGA:OTTHUMP00000034760;OTTHUMP00000166258 Tax_Id=9606 Gene_Symbol=RPS27 Ribosomal protein S27;>IPI:IPI00420117.7|TREMBL:C	MULTI-MSMS		SWISS-PROT:P42677	090818_CarstenHolland_01	P12 WT 90 min	P12WT 7h	1	Exp090818	806.38	2	804.3624	1606.7102	47728.74	0.52955	0.075041	0.60459	804.3622771	806.374814	808.3693702	50.081	NaN	1.1258	50.081	49.407	50.533	-3.81E-06		0	0	0	1.18E-08
HGHYFVALFDYQAR	14	0	1	24	Phospho (STY)	_HGHY(ph)FVALFDYQAR_		HGHY(1)FVALFDYQAR		HGHY(123.5)FVALFDY(-123.5)QAR	0	0	0	1	IPI00000885	IPI00000885	IPI00000885	>IPI:IPI00000885.1|SWISS-PROT:P42685|TREMBL:B2R8C2;B4DY49|ENSEMBL:ENSP00000357615|REFSEQ:NP_002022|H-INV:HIT000217382|VEGA:OTTHUMP00000017048 Tax_Id=9606 Gene_Symbol=FRK Tyrosine-protein kinase FRK	MULTI-MSMS		SWISS-PROT:P42685	090818_CarstenHolland_01	P12 WT 90 min	P12WT 7h	1	Exp090818	603.94	3	601.9383	1802.793	54277.69	0.99256	-0.93364	0.058916	602.2721243	603.9444094	605.2737363	58.012	NaN	1.8512	58.012	57.337	59.188	0		0	0	0	2.66E-13
HGHYFVALFDYQAR	14	0	1	24	Phospho (STY)	_HGHY(ph)FVALFDYQAR_		HGHY(1)FVALFDYQAR		HGHY(102.72)FVALFDY(-102.72)QAR	0	0	0	1	IPI00000885	IPI00000885	IPI00000885	>IPI:IPI00000885.1|SWISS-PROT:P42685|TREMBL:B2R8C2;B4DY49|ENSEMBL:ENSP00000357615|REFSEQ:NP_002022|H-INV:HIT000217382|VEGA:OTTHUMP00000017048 Tax_Id=9606 Gene_Symbol=FRK Tyrosine-protein kinase FRK	MULTI-MSMS		SWISS-PROT:P42685	090818_CarstenHolland_01	P12 WT 90 min	P12WT 7h	1	Exp090818	905.41	2	902.4038	1802.793	44715.41	1.3208	-0.85399	0.46682	902.9044255	905.4130369	907.4068255	57.966	NaN	1.0479	57.966	57.415	58.463	0		0	0	0	3.19E-09
VGEEEHVYSFPNK	13	1	0	8*	Phospho (STY)	_VGEEEHVY(ph)SFPNK_		VGEEEHVY(0.963)S(0.037)FPNK		VGEEEHVY(14.17)S(-14.17)FPNK	0	0	0	1	IPI00555917;IPI00220031;IPI00335634;IPI00922610;IPI00220030	IPI00555917	IPI00555917	>IPI:IPI00555917.3|TREMBL:Q59GS5|ENSEMBL:ENSP00000366463 Tax_Id=9606 Gene_Symbol=PXN Paxillin variant (Fragment);>IPI:IPI00220031.1|SWISS-PROT:P49023-3|ENSEMBL:ENSP00000267257|VEGA:OTTHUMP00000169496 Tax_Id=9606 Gene_Symbol=PXN Isoform Gamma of Paxillin;>I	MULTI-MSMS		SWISS-PROT:P49023	090818_CarstenHolland_01	P12 WT 90 min	P12WT 7h	1	Exp090818	810.36	2	807.8454	1613.6763	47073.08	1.0755	-0.7108	0.36475	807.8448019	809.8570998	811.8517337	26.184	NaN	1.8866	26.184	25.563	27.45	0		0	0	0	5.63E-06
VGEEEHVYSFPNK	13	1	0	8*	Phospho (STY)	_VGEEEHVY(ph)SFPNK_		VGEEEHVY(0.619)S(0.381)FPNK		VGEEEHVY(2.1)S(-2.1)FPNK	0	0	0	1	IPI00555917;IPI00220031;IPI00335634;IPI00922610;IPI00220030	IPI00555917	IPI00555917	>IPI:IPI00555917.3|TREMBL:Q59GS5|ENSEMBL:ENSP00000366463 Tax_Id=9606 Gene_Symbol=PXN Paxillin variant (Fragment);>IPI:IPI00220031.1|SWISS-PROT:P49023-3|ENSEMBL:ENSP00000267257|VEGA:OTTHUMP00000169496 Tax_Id=9606 Gene_Symbol=PXN Isoform Gamma of Paxillin;>I	MULTI-MSMS		SWISS-PROT:P49023	090818_CarstenHolland_01	P12 WT 90 min	P12WT 7h	1	Exp090818	540.24	3	538.8994	1613.6763	56373.85	0.59401	-0.98063	-0.38662	538.8987437	540.2404324	541.5702093	26.171	NaN	1.4769	26.171	25.563	27.04	1.91E-06		0	0	0	0.022652
FMSVQRPGPYDRPGTAR	17	0	3	3	Phospho (STY)	_FMSVQRPGPY(ph)DRPGTAR_		FMSVQRPGPY(0.969)DRPGT(0.031)AR		FMS(-44.58)VQRPGPY(14.9)DRPGT(-14.9)AR	0	0	0	1	IPI00003881	IPI00003881	IPI00003881	>IPI:IPI00003881.5|SWISS-PROT:P52597|TREMBL:B4DKS8;Q8NI96|ENSEMBL:ENSP00000338477;ENSP00000348345;ENSP00000349573;ENSP00000400433;ENSP00000407648;ENSP00000413867|REFSEQ:NP_001091674;NP_001091675;NP_001091676;NP_001091677;NP_001091678;NP_004957|H-INV:HIT000	MULTI-MSMS		SWISS-PROT:P52597	090818_CarstenHolland_01	P12 WT 90 min	P12WT 7h	1	Exp090818	672.65	3	672.3154	2013.9244	50039.66	0.94732	-0.96308	-0.015758	672.3148658	678.3349564	682.323237	27.205	NaN	0.90683	27.205	26.663	27.57	-1.91E-06		0	0	0	0.00095119
TAGTSFMMTPYVVTR	15	0	1	8*	Phospho (STY)	_TAGTSFMMTPY(ph)VVTR_		TAGTSFMMT(0.004)PY(0.986)VVT(0.01)R		T(-65.49)AGT(-65.49)S(-51.94)FMMT(-23.59)PY(20.03)VVT(-20.03)R	0	0	0	1	IPI00023547;IPI00024672;IPI00220306;IPI00376687;IPI00003148;IPI00941128;IPI00003145;IPI00220305;IPI00795397;IPI00873275;IPI00148567;IPI00854859	IPI00023547	IPI00023547	>IPI:IPI00023547.1|SWISS-PROT:P53779-1|ENSEMBL:ENSP00000352157;ENSP00000398480|REFSEQ:NP_620448 Tax_Id=9606 Gene_Symbol=MAPK10 Isoform Alpha-2 of Mitogen-activated protein kinase 10;>IPI:IPI00024672.1|SWISS-PROT:P45983-1|TREMBL:B5BUB8|ENSEMBL:ENSP000003534	MULTI-MSMS		SWISS-PROT:P53779	090818_CarstenHolland_01	P12 WT 90 min	P12WT 7h	1	Exp090818	874.4	2	871.3881	1740.7616	46537.56	1.1404	-0.034851	1.1055	871.3882193	874.3983818	876.3920785	58.558	NaN	1.0903	58.558	57.935	59.026	0		0	0	0	8.56E-06
KYGLFKEENPYAR	13	2	1	3	Phospho (STY)	_KYGLFKEENPY(ph)AR_		KYGLFKEENPY(1)AR		KY(-107.23)GLFKEENPY(107.23)AR	0	0	0	1	IPI00023974;IPI00794805;IPI00911013	IPI00023974	IPI00023974	>IPI:IPI00023974.1|SWISS-PROT:P53801|TREMBL:A8K274|ENSEMBL:ENSP00000328325|REFSEQ:NP_004330|H-INV:HIT000272106|VEGA:OTTHUMP00000115272 Tax_Id=9606 Gene_Symbol=PTTG1IP Pituitary tumor-transforming gene 1 protein-interacting protein;>IPI:IPI00794805.1|TREMBL	MULTI-MSMS		SWISS-PROT:P53801	090818_CarstenHolland_01	P12 WT 90 min	P12WT 7h	1	Exp090818	565.6	3	565.6028	1693.7865	54660.32	0.56417	-0.89298	-0.3288	565.6023617	570.2920615	574.2811846	29.358	NaN	0.90694	29.358	28.91	29.817	0		0	0	0	0.00019317
YGLFKEENPYAR	12	1	1	17	Phospho (STY)	_YGLFKEENPY(ph)AR_		YGLFKEENPY(1)AR		Y(-83.59)GLFKEENPY(83.59)AR	0	0	0	1	IPI00023974;IPI00794805;IPI00911013	IPI00023974	IPI00023974	>IPI:IPI00023974.1|SWISS-PROT:P53801|TREMBL:A8K274|ENSEMBL:ENSP00000328325|REFSEQ:NP_004330|H-INV:HIT000272106|VEGA:OTTHUMP00000115272 Tax_Id=9606 Gene_Symbol=PTTG1IP Pituitary tumor-transforming gene 1 protein-interacting protein;>IPI:IPI00794805.1|TREMBL	MULTI-MSMS		SWISS-PROT:P53801	090818_CarstenHolland_01	P12 WT 90 min	P12WT 7h	1	Exp090818	526.25	3	522.9045	1565.6916	57792.56	-0.30849	-0.11885	-0.42734	522.9043241	526.2527921	528.9118952	36.787	NaN	1.1538	36.787	36.184	37.338	0		0	0	0	0.0039761
VLEDDPEAAYTTR	13	0	1	6	Phospho (STY)	_VLEDDPEAAY(ph)TTR_		VLEDDPEAAY(0.996)T(0.002)T(0.002)R		VLEDDPEAAY(27.47)T(-27.47)T(-27.47)R	0	0	0	1	IPI00008290;IPI00215945;IPI00008318;IPI00298105;IPI00917056;IPI00418427	IPI00008290	IPI00008290	>IPI:IPI00008290.3|SWISS-PROT:P54756-1|TREMBL:B7ZKJ3;B7ZKW7;Q59FT4;Q7Z3F2|ENSEMBL:ENSP00000273854|REFSEQ:NP_004430|H-INV:HIT000324907|VEGA:OTTHUMP00000159594 Tax_Id=9606 Gene_Symbol=EPHA5 Ephrin receptor;>IPI:IPI00215945.3|SWISS-PROT:P54756-2|TREMBL:C9JWR8	MULTI-MSMS		SWISS-PROT:P54756	090818_CarstenHolland_01	P12 WT 90 min	P12WT 7h	1	Exp090818	780.33	2	780.3349	1558.6552	47338.21	1.1213	-0.72102	0.40029	780.3342064	783.3444435	785.338171	27.677	NaN	1.1752	27.677	27.087	28.262	-1.91E-06		0	0	0	0.00055
MHARDFTVSAMHGDMDQK	18	1	1	2	Acetyl (Protein N-term),Oxidation (M),Phospho (STY)	_(ac)M(ox)HARDFT(ph)VSAMHGDMDQK_	M(0.988)HARDFTVSAM(0.012)HGDMDQK	MHARDFT(0.503)VS(0.497)AMHGDMDQK	M(17.47)HARDFTVSAM(-17.47)HGDM(-41.35)DQK	MHARDFT(0)VS(0)AMHGDMDQK	1	0	1	1	IPI00025491;IPI00796657	IPI00025491	IPI00025491	>IPI:IPI00025491.1|SWISS-PROT:P60842|TREMBL:A8K088;A8K7F6;B4DKP9;B4DNH2;B4E047;Q59F68|ENSEMBL:ENSP00000293831|REFSEQ:NP_001407|H-INV:HIT000281563;HIT000333951|VEGA:OTTHUMP00000135288;OTTHUMP00000182828 Tax_Id=9606 Gene_Symbol=EIF4A1;SNORA67 Eukaryotic init	ISO-MSMS	2	SWISS-PROT:P60842	090818_CarstenHolland_01	P12 WT 90 min	P12WT 7h	1	Exp090818	1117.45	2	1107.9420	2213.8694	NaN	NaN	-1.0208	NaN	NaN	NaN	NaN	66.549	NaN	2.2854	66.549	65.569	67.854	0		0	0	0	0.022809
EHALLAYTLGVK	12	1	0	7*	Phospho (STY)	_EHALLAY(ph)TLGVK_		EHALLAY(0.799)T(0.201)LGVK		EHALLAY(6)T(-6)LGVK	0	0	0	1	IPI00396485;IPI00472724;IPI00014424;IPI00180730;IPI00938077;IPI00556204	IPI00396485	IPI00396485	>IPI:IPI00396485.3|SWISS-PROT:P68104|TREMBL:A8K9C4;A9X7H1;B4DV42;B4E2C5;Q16577;Q53G85;Q53G89;Q53GA1;Q53GE9;Q53HM9;Q53HQ7;Q53HR1;Q53HR5;Q6IPN6;Q6IPS9;Q6IPT9;Q8IUB0;Q96RE1;Q9H2I7;Q9NZS6|ENSEMBL:ENSP00000330054;ENSP00000339053;ENSP00000339063|REFSEQ:NP_001393	MULTI-MSMS		SWISS-PROT:P68104	090818_CarstenHolland_01	P12 WT 90 min	P12WT 7h	1	Exp090818	697.86	2	697.8576	1393.7007	51086.71	0.30109	0.06098	0.36207	697.8576315	699.8699504	701.8647067	53.993	NaN	1.062	53.993	53.462	54.524	-3.81E-06		0	0	0	8.33E-09
IGEGTYGVVYK	11	1	0	12	2 Phospho (STY)	_IGEGT(ph)Y(ph)GVVYK_		IGEGT(1)Y(1)GVVYK		IGEGT(103.09)Y(68.68)GVVY(-68.68)K	0	0	0	2	IPI00023503;IPI00925562;IPI00031681;IPI00260318;IPI00925841;IPI00910650;IPI00026689;IPI00908424;IPI00073536	IPI00023503;IPI00026689	IPI00026689	>IPI:IPI00023503.4|SWISS-PROT:Q00526|ENSEMBL:ENSP00000400088;ENSP00000410561|REFSEQ:NP_001249|H-INV:HIT000021959|VEGA:OTTHUMP00000206828 Tax_Id=9606 Gene_Symbol=CDK3 Cell division protein kinase 3;>IPI:IPI00925562.1|ENSEMBL:ENSP00000293215|VEGA:OTTHUMP0000	MULTI-MSMS		SWISS-PROT:Q00526	090818_CarstenHolland_01	P12 WT 90 min	P12WT 7h	1	Exp090818	675.29	2	673.2775	1344.5404	50902.66	0.057343	0.10475	0.16209	673.2774558	675.2899081	677.284564	37.823	NaN	2.8423	37.823	36.554	39.396	0		0	0	0	0.00010377
IGEGTYGVVYK	11	1	0	13	Phospho (STY)	_IGEGTY(ph)GVVYK_		IGEGT(0.013)Y(0.987)GVVYK		IGEGT(-18.87)Y(18.87)GVVY(-83.44)K	0	0	0	1	IPI00023503;IPI00925562;IPI00031681;IPI00260318;IPI00925841;IPI00910650;IPI00026689;IPI00908424;IPI00073536	IPI00023503;IPI00026689	IPI00026689	>IPI:IPI00023503.4|SWISS-PROT:Q00526|ENSEMBL:ENSP00000400088;ENSP00000410561|REFSEQ:NP_001249|H-INV:HIT000021959|VEGA:OTTHUMP00000206828 Tax_Id=9606 Gene_Symbol=CDK3 Cell division protein kinase 3;>IPI:IPI00925562.1|ENSEMBL:ENSP00000293215|VEGA:OTTHUMP0000	MULTI-MSMS		SWISS-PROT:Q00526	090818_CarstenHolland_01	P12 WT 90 min	P12WT 7h	1	Exp090818	633.29	2	633.2943	1264.5741	52309.64	0.82155	1.1963	2.0178	633.2952362	635.3073929	637.3020847	32.3	NaN	6.719	32.3	31.022	37.741	0		0	0	0	4.62E-10
VSEKPSADYVLSVR	14	1	1	2	Phospho (STY)	_VSEKPSADY(ph)VLSVR_		VSEKPS(0.029)ADY(0.966)VLS(0.005)VR		VS(-35.82)EKPS(-15.24)ADY(15.24)VLS(-23.27)VR	0	0	0	1	IPI00015927	IPI00015927	IPI00015927	>IPI:IPI00015927.1|SWISS-PROT:Q13882|TREMBL:B4DW46|ENSEMBL:ENSP00000217185|REFSEQ:NP_005966|H-INV:HIT000323669|VEGA:OTTHUMP00000031656 Tax_Id=9606 Gene_Symbol=PTK6 Tyrosine-protein kinase 6	MULTI-MSMS		SWISS-PROT:Q13882	090818_CarstenHolland_01	P12 WT 90 min	P12WT 7h	1	Exp090818	815.39	2	815.3978	1628.7811	46098	0.33278	0.011177	0.34395	815.3977164	820.420018	824.4094201	36.871	NaN	0.8014	36.871	36.459	37.261	0		0	0	0	0.0020701
LPSSPVYEDAASFK	14	1	0	7	Phospho (STY)	_LPSSPVY(ph)EDAASFK_		LPSSPVY(1)EDAASFK		LPS(-54.84)S(-38.15)PVY(37.18)EDAAS(-37.18)FK	0	0	0	1	IPI00746806;IPI00029601;IPI00062884;IPI00792087	IPI00746806	IPI00746806	>IPI:IPI00746806.1|TREMBL:B4E358;Q8N707|ENSEMBL:ENSP00000365745 Tax_Id=9606 Gene_Symbol=CTTN Cortactin, isoform CRA_a;>IPI:IPI00029601.6|SWISS-PROT:Q14247|TREMBL:Q53HG7;Q76MU0|ENSEMBL:ENSP00000301843|REFSEQ:NP_005222|H-INV:HIT000197014|VEGA:OTTHUMP00000165	ISO-MSMS	0	SWISS-PROT:Q14247	090818_CarstenHolland_01	P12 WT 90 min	P12WT 7h	1	Exp090818	795.86	2	795.8580	1589.7015	NaN	NaN	-0.7595	NaN	NaN	NaN	NaN	46.66	NaN	0.81791	46.66	46.246	47.064	0		0	0	0	0.00025374
ANPQERDGVYDVPLHNPPDAK	21	1	1	12	Phospho (STY)	_ANPQERDGVY(ph)DVPLHNPPDAK_		ANPQERDGVY(1)DVPLHNPPDAK		ANPQERDGVY(175.33)DVPLHNPPDAK	0	0	0	1	IPI00031407;IPI00646342;IPI00871939;IPI00953401;IPI00844476	IPI00031407	IPI00031407	>IPI:IPI00031407.1|SWISS-PROT:Q14511|ENSEMBL:ENSP00000368759|REFSEQ:NP_006394|H-INV:HIT000052344|VEGA:OTTHUMP00000016030 Tax_Id=9606 Gene_Symbol=NEDD9 Enhancer of filamentation 1;>IPI:IPI00646342.3|TREMBL:A8K9G7;Q5TI59|ENSEMBL:ENSP00000380534;ENSP000003952	MULTI-MSMS		SWISS-PROT:Q14511	090818_CarstenHolland_01	P12 WT 90 min	P12WT 7h	1	Exp090818	805.04	3	804.7042	2411.0907	46980.48	1.0056	-0.67334	0.33227	805.0378417	808.3862493	811.0454584	29.404	NaN	1.1624	29.404	28.88	30.042	1.91E-06		0	0	0	1.85E-16
ANPQERDGVYDVPLHNPPDAK	21	1	1	12	Phospho (STY)	_ANPQERDGVY(ph)DVPLHNPPDAK_		ANPQERDGVY(1)DVPLHNPPDAK		ANPQERDGVY(60.53)DVPLHNPPDAK	0	0	0	1	IPI00031407;IPI00646342;IPI00871939;IPI00953401;IPI00844476	IPI00031407	IPI00031407	>IPI:IPI00031407.1|SWISS-PROT:Q14511|ENSEMBL:ENSP00000368759|REFSEQ:NP_006394|H-INV:HIT000052344|VEGA:OTTHUMP00000016030 Tax_Id=9606 Gene_Symbol=NEDD9 Enhancer of filamentation 1;>IPI:IPI00646342.3|TREMBL:A8K9G7;Q5TI59|ENSEMBL:ENSP00000380534;ENSP000003952	MULTI-MSMS		SWISS-PROT:Q14511	090818_CarstenHolland_01	P12 WT 90 min	P12WT 7h	1	Exp090818	606.54	4	603.7800	2411.0907	53320.59	0.76312	-0.92858	-0.16546	604.0299244	606.5413429	608.2852713	29.411	NaN	0.92415	29.411	28.932	29.856	0		0	0	0	0.016715
DEAGLREKDYDFPPPMR	17	1	2	12	Phospho (STY)	_DEAGLREKDY(ph)DFPPPMR_		DEAGLREKDY(1)DFPPPMR		DEAGLREKDY(164.15)DFPPPMR	0	0	0	1	IPI00031407;IPI00646342;IPI00871939;IPI00953401;IPI00844476	IPI00031407	IPI00031407	>IPI:IPI00031407.1|SWISS-PROT:Q14511|ENSEMBL:ENSP00000368759|REFSEQ:NP_006394|H-INV:HIT000052344|VEGA:OTTHUMP00000016030 Tax_Id=9606 Gene_Symbol=NEDD9 Enhancer of filamentation 1;>IPI:IPI00646342.3|TREMBL:A8K9G7;Q5TI59|ENSEMBL:ENSP00000380534;ENSP000003952	MULTI-MSMS		SWISS-PROT:Q14511	090818_CarstenHolland_01	P12 WT 90 min	P12WT 7h	1	Exp090818	711.33	3	705.9784	2114.9133	49378.42	0.05235	0.10102	0.15337	705.9785003	711.3334858	715.3220373	40.543	NaN	5.0569	40.543	38.866	43.923	-3.81E-06		0	0	0	6.10E-11
DGVYDVPLHNPPDAK	15	1	0	15	Phospho (STY)	_DGVY(ph)DVPLHNPPDAK_		DGVY(1)DVPLHNPPDAK		DGVY(177.88)DVPLHNPPDAK	0	0	0	1	IPI00031407;IPI00646342;IPI00871939;IPI00953401;IPI00844476	IPI00031407	IPI00031407	>IPI:IPI00031407.1|SWISS-PROT:Q14511|ENSEMBL:ENSP00000368759|REFSEQ:NP_006394|H-INV:HIT000052344|VEGA:OTTHUMP00000016030 Tax_Id=9606 Gene_Symbol=NEDD9 Enhancer of filamentation 1;>IPI:IPI00646342.3|TREMBL:A8K9G7;Q5TI59|ENSEMBL:ENSP00000380534;ENSP000003952	MULTI-MSMS		SWISS-PROT:Q14511	090818_CarstenHolland_01	P12 WT 90 min	P12WT 7h	1	Exp090818	861.4	2	858.8851	1715.7556	46116.18	0.76825	-0.41293	0.35532	859.3860519	860.8972096	862.8914386	35.128	NaN	0.99132	35.128	34.547	35.538	0		0	0	0	8.43E-14
DGVYDVPLHNPPDAK	15	1	0	15	Phospho (STY)	_DGVY(ph)DVPLHNPPDAK_		DGVY(1)DVPLHNPPDAK		DGVY(57.43)DVPLHNPPDAK	0	0	0	1	IPI00031407;IPI00646342;IPI00871939;IPI00953401;IPI00844476	IPI00031407	IPI00031407	>IPI:IPI00031407.1|SWISS-PROT:Q14511|ENSEMBL:ENSP00000368759|REFSEQ:NP_006394|H-INV:HIT000052344|VEGA:OTTHUMP00000016030 Tax_Id=9606 Gene_Symbol=NEDD9 Enhancer of filamentation 1;>IPI:IPI00646342.3|TREMBL:A8K9G7;Q5TI59|ENSEMBL:ENSP00000380534;ENSP000003952	MULTI-MSMS		SWISS-PROT:Q14511	090818_CarstenHolland_01	P12 WT 90 min	P12WT 7h	1	Exp090818	574.27	3	572.9258	1715.7556	56076.52	0.44901	-0.67342	-0.22441	572.9253868	574.2669184	575.5966175	35.124	NaN	1.1134	35.124	34.495	35.608	-3.81E-06		0	0	0	0.045415
EKDYDFPPPMR	11	1	1	8	Phospho (STY)	_EKDY(ph)DFPPPMR_		EKDY(1)DFPPPMR		EKDY(109.6)DFPPPMR	0	0	0	1	IPI00031407;IPI00646342;IPI00871939;IPI00953401;IPI00844476	IPI00031407	IPI00031407	>IPI:IPI00031407.1|SWISS-PROT:Q14511|ENSEMBL:ENSP00000368759|REFSEQ:NP_006394|H-INV:HIT000052344|VEGA:OTTHUMP00000016030 Tax_Id=9606 Gene_Symbol=NEDD9 Enhancer of filamentation 1;>IPI:IPI00646342.3|TREMBL:A8K9G7;Q5TI59|ENSEMBL:ENSP00000380534;ENSP000003952	MULTI-MSMS		SWISS-PROT:Q14511	090818_CarstenHolland_01	P12 WT 90 min	P12WT 7h	1	Exp090818	742.83	2	737.8073	1473.6	48849.95	0.97102	-0.52735	0.44368	737.8067285	742.8294016	746.8178746	34.222	NaN	5.4127	34.222	32.412	37.824	0		0	0	0	0.00066579
GPVFSVPVGEIKPQGVYDIPPTK	23	2	0	9	Phospho (STY)	_GPVFSVPVGEIKPQGVY(ph)DIPPTK_		GPVFSVPVGEIKPQGVY(0.961)DIPPT(0.039)K		GPVFS(-72.95)VPVGEIKPQGVY(13.94)DIPPT(-13.94)K	0	0	0	1	IPI00031407;IPI00646342;IPI00871939;IPI00953401;IPI00844476	IPI00031407	IPI00031407	>IPI:IPI00031407.1|SWISS-PROT:Q14511|ENSEMBL:ENSP00000368759|REFSEQ:NP_006394|H-INV:HIT000052344|VEGA:OTTHUMP00000016030 Tax_Id=9606 Gene_Symbol=NEDD9 Enhancer of filamentation 1;>IPI:IPI00646342.3|TREMBL:A8K9G7;Q5TI59|ENSEMBL:ENSP00000380534;ENSP000003952	MULTI-MSMS		SWISS-PROT:Q14511	090818_CarstenHolland_01	P12 WT 90 min	P12WT 7h	1	Exp090818	838.45	3	835.4327	2503.2764	45757.36	0.90775	0.98468	1.8924	835.7678147	838.4512237	841.1107955	59.63	NaN	2.7225	59.63	58.698	61.42	0		0	0	0	0.00031831
LYQVPNPQAAPR	12	0	1	8	Phospho (STY)	_LY(ph)QVPNPQAAPR_		LY(1)QVPNPQAAPR		LY(88.44)QVPNPQAAPR	0	0	0	1	IPI00031407;IPI00646342;IPI00871939;IPI00953401;IPI00844476;IPI00514103	IPI00031407	IPI00031407	>IPI:IPI00031407.1|SWISS-PROT:Q14511|ENSEMBL:ENSP00000368759|REFSEQ:NP_006394|H-INV:HIT000052344|VEGA:OTTHUMP00000016030 Tax_Id=9606 Gene_Symbol=NEDD9 Enhancer of filamentation 1;>IPI:IPI00646342.3|TREMBL:A8K9G7;Q5TI59|ENSEMBL:ENSP00000380534;ENSP000003952	ISO-MSMS	1	SWISS-PROT:Q14511	090818_CarstenHolland_01	P12 WT 90 min	P12WT 7h	1	Exp090818	720.36	2	717.3505	1432.6864	NaN	NaN	-0.81573	NaN	NaN	NaN	NaN	29.371	NaN	1.5277	29.371	28.583	30.11	0		0	0	0	0.025295
RHQSLSPNHPPPQLGQSVGSQNDAYDVPR	29	0	2	11	Phospho (STY)	_RHQSLSPNHPPPQLGQSVGSQNDAY(ph)DVPR_		RHQSLSPNHPPPQLGQSVGSQNDAY(1)DVPR		RHQS(-95.61)LS(-95.32)PNHPPPQLGQS(-77.23)VGS(-50.27)QNDAY(50.27)DVPR	0	0	0	1	IPI00031407;IPI00646342;IPI00871939;IPI00953401;IPI00844476	IPI00031407	IPI00031407	>IPI:IPI00031407.1|SWISS-PROT:Q14511|ENSEMBL:ENSP00000368759|REFSEQ:NP_006394|H-INV:HIT000052344|VEGA:OTTHUMP00000016030 Tax_Id=9606 Gene_Symbol=NEDD9 Enhancer of filamentation 1;>IPI:IPI00646342.3|TREMBL:A8K9G7;Q5TI59|ENSEMBL:ENSP00000380534;ENSP000003952	MULTI-MSMS		SWISS-PROT:Q14511	090818_CarstenHolland_01	P12 WT 90 min	P12WT 7h	1	Exp090818	816.39	4	816.1351	3260.5113	47215.07	0.91712	1.5168	2.4339	816.3870388	819.3971551	821.3909649	31.782	NaN	2.1318	31.782	31.043	33.175	0		0	0	0	2.88E-09
DKVTIADDYSDPFDAK	16	2	0	15	Phospho (STY)	_DKVTIADDYS(ph)DPFDAK_		DKVTIADDY(0.406)S(0.594)DPFDAK		DKVT(-64.71)IADDY(-1.64)S(1.64)DPFDAK	0	0	0	1	IPI00017578;IPI00604688	IPI00017578	IPI00017578	>IPI:IPI00017578.1|SWISS-PROT:Q15464-1|TREMBL:B9EGM0|ENSEMBL:ENSP00000366936|REFSEQ:NP_003019|H-INV:HIT000323521|VEGA:OTTHUMP00000021397 Tax_Id=9606 Gene_Symbol=SHB SH2 domain-containing adapter protein B;>IPI:IPI00604688.3|SWISS-PROT:Q15464-2|ENSEMBL:ENSP	MULTI-MSMS		SWISS-PROT:Q15464	090818_CarstenHolland_01	P12 WT 90 min	P12WT 7h	1	Exp090818	940.91	2	940.4035	1878.7925	43311.66	0.74714	-0.31132	0.43582	940.4030509	944.4279657	948.4173956	45.315	NaN	0.97798	45.315	44.851	45.829	-3.81E-06		0	0	0	8.52E-10
DKVTIADDYSDPFDAK	16	2	0	15	Phospho (STY)	_DKVTIADDY(ph)SDPFDAK_		DKVTIADDY(0.998)S(0.001)DPFDAK		DKVT(-37.32)IADDY(28.69)S(-28.69)DPFDAK	0	0	0	1	IPI00017578;IPI00604688	IPI00017578	IPI00017578	>IPI:IPI00017578.1|SWISS-PROT:Q15464-1|TREMBL:B9EGM0|ENSEMBL:ENSP00000366936|REFSEQ:NP_003019|H-INV:HIT000323521|VEGA:OTTHUMP00000021397 Tax_Id=9606 Gene_Symbol=SHB SH2 domain-containing adapter protein B;>IPI:IPI00604688.3|SWISS-PROT:Q15464-2|ENSEMBL:ENSP	MULTI-MSMS		SWISS-PROT:Q15464	090818_CarstenHolland_01	P12 WT 90 min	P12WT 7h	1	Exp090818	627.61	3	627.2714	1878.7925	54111.55	0.30769	0.13648	0.44417	627.6057588	630.288934	632.6141369	45.311	NaN	0.85425	45.311	44.851	45.705	-3.81E-06		0	0	0	5.48E-07
DKVTIADDYSDPFDAKNDLK	20	3	0	7*	Phospho (STY)	_DKVTIADDYS(ph)DPFDAKNDLK_		DKVTIADDY(0.399)S(0.601)DPFDAKNDLK		DKVT(-88.42)IADDY(-1.77)S(1.77)DPFDAKNDLK	0	0	0	1	IPI00017578;IPI00604688	IPI00017578	IPI00017578	>IPI:IPI00017578.1|SWISS-PROT:Q15464-1|TREMBL:B9EGM0|ENSEMBL:ENSP00000366936|REFSEQ:NP_003019|H-INV:HIT000323521|VEGA:OTTHUMP00000021397 Tax_Id=9606 Gene_Symbol=SHB SH2 domain-containing adapter protein B;>IPI:IPI00604688.3|SWISS-PROT:Q15464-2|ENSEMBL:ENSP	MULTI-MSMS		SWISS-PROT:Q15464	090818_CarstenHolland_01	P12 WT 90 min	P12WT 7h	1	Exp090818	784.35	3	784.0211	2349.0414	46706.06	0.63677	-0.24606	0.39071	784.3553353	788.0457596	792.035019	46.454	NaN	1.0351	46.454	45.968	47.003	0		0	0	0	4.82E-24
KLSLGQYDNDAGGQLPFSK	19	2	0	4*	Phospho (STY)	_KLSLGQY(ph)DNDAGGQLPFSK_		KLSLGQY(1)DNDAGGQLPFSK		KLS(-37.37)LGQY(37.37)DNDAGGQLPFS(-159.79)K	0	0	0	1	IPI00658152;IPI00924727;IPI00854869	IPI00658152	IPI00658152	>IPI:IPI00658152.1|SWISS-PROT:Q68CZ2-1|TREMBL:B2RNV1|ENSEMBL:ENSP00000312143;ENSP00000381854|REFSEQ:NP_073585|H-INV:HIT000306645|VEGA:OTTHUMP00000082709 Tax_Id=9606 Gene_Symbol=TNS3 Isoform 1 of Tensin-3;>IPI:IPI00924727.1|TREMBL:Q59GW4|ENSEMBL:ENSP0000041	MULTI-MSMS		SWISS-PROT:Q68CZ2	090818_CarstenHolland_01	P12 WT 90 min	P12WT 7h	1	Exp090818	707	3	706.6683	2116.983	50557.15	0.29534	-0.089528	0.20581	707.0025544	709.3514953	712.3452682	49.085	NaN	1.4831	49.085	48.054	49.537	3.81E-06		0	0	0	1.70E-17
TLEPVKPPTVPNDYMTSPAR	20	1	1	3	Phospho (STY)	_TLEPVKPPTVPNDY(ph)MTSPAR_		TLEPVKPPTVPNDY(0.951)MT(0.041)S(0.008)PAR		T(-91.58)LEPVKPPT(-52.08)VPNDY(13.69)MT(-13.69)S(-20.64)PAR	0	0	0	1	IPI00480028;IPI00431025;IPI00902865;IPI00431034;IPI00827857;IPI00431031;IPI00431030;IPI00647003;IPI00431027;IPI00431029;IPI00431026;IPI00431032;IPI00431033;IPI00935670;IPI00909287	IPI00480028	IPI00480028	>IPI:IPI00480028.2|TREMBL:A6NFN2|ENSEMBL:ENSP00000347555 Tax_Id=9606 Gene_Symbol=ABI1 Putative uncharacterized protein ABI1;>IPI:IPI00431025.1|SWISS-PROT:Q8IZP0-1|ENSEMBL:ENSP00000365312|REFSEQ:NP_005461|VEGA:OTTHUMP00000019352 Tax_Id=9606 Gene_Symbol=ABI1	MULTI-MSMS		SWISS-PROT:Q8IZP0	090818_CarstenHolland_01	P12 WT 90 min	P12WT 7h	1	Exp090818	768.72	3	765.0360	2292.0861	47626.97	0.61751	-0.31615	0.30137	765.3700591	769.0526454	771.3774151	44.577	NaN	1.8519	44.577	43.644	45.496	-3.81E-06		0	0	0	0.00043858
AHAWPSPYKDYEVK	14	2	0	9	Phospho (STY)	_AHAWPSPY(ph)KDYEVK_		AHAWPS(0.004)PY(0.995)KDY(0.001)EVK		AHAWPS(-24.07)PY(24.07)KDY(-31.86)EVK	0	0	0	1	IPI00022624	IPI00022624	IPI00022624	>IPI:IPI00022624.1|SWISS-PROT:Q8NFJ5|TREMBL:A8K556|ENSEMBL:ENSP00000014914|REFSEQ:NP_003970|H-INV:HIT000042545|VEGA:OTTHUMP00000166749 Tax_Id=9606 Gene_Symbol=GPRC5A Retinoic acid-induced protein 3	MULTI-MSMS		SWISS-PROT:Q8NFJ5	090818_CarstenHolland_01	P12 WT 90 min	P12WT 7h	1	Exp090818	596.28	3	590.9344	1769.7814	54611.68	0.74339	-0.79841	-0.055019	591.268151	593.9515293	596.2767038	33.48	NaN	1.313	33.48	32.77	34.083	0		0	0	0	1.01E-05
IHGSAAREEDEHPYELLLTAETK	23	1	1	16	Phospho (STY)	_IHGSAAREEDEHPY(ph)ELLLTAETK_		IHGSAAREEDEHPY(0.965)ELLLT(0.035)AETK		IHGS(-55.75)AAREEDEHPY(14.35)ELLLT(-14.35)AET(-43.59)K	0	0	0	1	IPI00395663	IPI00395663	IPI00395663	>IPI:IPI00395663.5|SWISS-PROT:Q92625|TREMBL:B4DQW8;Q05CP0|ENSEMBL:ENSP00000353518|REFSEQ:NP_056060|H-INV:HIT000390885|VEGA:OTTHUMP00000016243 Tax_Id=9606 Gene_Symbol=ANKS1A Ankyrin repeat and SAM domain-containing protein 1A	MULTI-MSMS		SWISS-PROT:Q92625	090818_CarstenHolland_01	P12 WT 90 min	P12WT 7h	1	Exp090818	900.77	3	897.0884	2688.2432	44810.37	0.40914	0.15118	0.56032	897.4234397	900.4368417	903.4306886	42.026	NaN	1.0649	42.026	41.46	42.525	0		0	0	0	4.92E-05
RDNEVDGQDYHFVVSR	16	0	2	12	Phospho (STY)	_RDNEVDGQDY(ph)HFVVSR_		RDNEVDGQDY(1)HFVVSR		RDNEVDGQDY(102.04)HFVVS(-102.04)R	0	0	0	1	IPI00552701;IPI00023343;IPI00647338;IPI00952698	IPI00552701	IPI00552701	>IPI:IPI00552701.1|TREMBL:Q5JUW8|ENSEMBL:ENSP00000194900|VEGA:OTTHUMP00000023477 Tax_Id=9606 Gene_Symbol=DLG3 Discs, large homolog 3 (Neuroendocrine-dlg, Drosophila), isoform CRA_b;>IPI:IPI00023343.4|SWISS-PROT:Q92796-1|TREMBL:Q59FY1|ENSEMBL:ENSP0000036348	MULTI-MSMS		SWISS-PROT:Q92796	090818_CarstenHolland_01	P12 WT 90 min	P12WT 7h	1	Exp090818	672.96	3	672.6251	2014.8534	51636.05	0.87438	-0.5788	0.29558	672.6248398	676.6380093	679.2966536	30.327	NaN	0.90822	30.327	29.817	30.725	0		0	0	0	2.05E-10
RAQIPEGDYLSYR	13	0	2	3	Phospho (STY)	_RAQIPEGDY(ph)LSYR_		RAQIPEGDY(0.952)LS(0.043)Y(0.005)R		RAQIPEGDY(13.41)LS(-13.41)Y(-22.96)R	0	0	0	1	IPI00438286;IPI00438287;IPI00438288;IPI00438290;IPI00438289;IPI00438291;IPI00438292	IPI00438286	IPI00438286	>IPI:IPI00438286.3|SWISS-PROT:Q96RT1-1|TREMBL:B7ZLV9;Q1RMD0|ENSEMBL:ENSP00000284037|VEGA:OTTHUMP00000123464 Tax_Id=9606 Gene_Symbol=ERBB2IP ERBB2IP protein;>IPI:IPI00438287.2|SWISS-PROT:Q96RT1-2|TREMBL:A0AVR1;B4E3F1;Q1RMC9|ENSEMBL:ENSP00000370330|REFSEQ:NP	MULTI-MSMS		SWISS-PROT:Q96RT1	090818_CarstenHolland_01	P12 WT 90 min	P12WT 7h	1	Exp090818	830.4	2	824.3800	1646.7454	47283.76	0.26722	-0.45589	-0.18867	824.881014	830.9006266	834.3879191	37.027	NaN	0.83133	37.027	36.576	37.407	0		0	0	0	0.001549
NNYALNTTATYAEPYRPIQYR	21	0	2	4*	Phospho (STY)	_NNYALNTTATY(ph)AEPYRPIQYR_		NNYALNTT(0.004)AT(0.441)Y(0.555)AEPYRPIQYR		NNY(-116.85)ALNT(-30.83)T(-21.64)AT(-0.99)Y(0.99)AEPY(-42.23)RPIQY(-42.23)R	0	0	0	1	IPI00021076;IPI00334400;IPI00747119;IPI00761037;IPI00940183	IPI00021076	IPI00021076	>IPI:IPI00021076.1|SWISS-PROT:Q99569-1|TREMBL:Q4W5T8|ENSEMBL:ENSP00000374409|REFSEQ:NP_003619|H-INV:HIT000323893|VEGA:OTTHUMP00000204743 Tax_Id=9606 Gene_Symbol=PKP4 Isoform Long of Plakophilin-4;>IPI:IPI00334400.1|SWISS-PROT:Q99569-2 Tax_Id=9606 Gene_Symb	MULTI-MSMS		SWISS-PROT:Q99569	090818_CarstenHolland_01	P12 WT 90 min	P12WT 7h	1	Exp090818	867.41	3	867.0708	2598.1904	44975.59	0.54043	0.087775	0.6282	867.4051576	871.4184126	874.0772038	47.283	NaN	0.82818	47.283	46.853	47.681	0		0	0	0	8.46E-07
LVPTGPTHREPSPVRYDNLSR	21	0	3	4*	2 Phospho (STY)	_LVPTGPT(ph)HREPSPVRY(ph)DNLSR_		LVPT(0.006)GPT(0.486)HREPS(0.509)PVRY(0.964)DNLS(0.035)R		LVPT(-19.36)GPT(0)HREPS(0)PVRY(12.23)DNLS(-12.23)R	0	0	0	2	IPI00328272;IPI00216546	IPI00328272	IPI00328272	>IPI:IPI00328272.2|SWISS-PROT:Q9C0B5-1|TREMBL:Q2TGF0|ENSEMBL:ENSP00000287169|REFSEQ:NP_056272|H-INV:HIT000332529 Tax_Id=9606 Gene_Symbol=ZDHHC5 Isoform 1 of Probable palmitoyltransferase ZDHHC5;>IPI:IPI00216546.3|SWISS-PROT:Q9C0B5-2 Tax_Id=9606 Gene_Symbol	MULTI-MSMS		SWISS-PROT:Q9C0B5	090818_CarstenHolland_01	P12 WT 90 min	P12WT 7h	1	Exp090818	851.4	3	851.0667	2550.1782	44869.22	0.94079	-0.37733	0.56346	851.4004314	857.0862935	861.4106212	29.78	NaN	1.1274	29.78	29.108	30.235	0		0	0	0	0.021219
NAIKVPIVINPNAYDNLAIYK	21	2	0	9	Phospho (STY)	_NAIKVPIVINPNAY(ph)DNLAIYK_		NAIKVPIVINPNAY(1)DNLAIYK		NAIKVPIVINPNAY(37.12)DNLAIY(-37.12)K	0	0	0	1	IPI00737545	IPI00737545	IPI00737545	>IPI:IPI00737545.4|SWISS-PROT:Q9H792|ENSEMBL:ENSP00000309230|REFSEQ:NP_079052|H-INV:HIT000047531|VEGA:OTTHUMP00000176118 Tax_Id=9606 Gene_Symbol=SGK269 Tyrosine-protein kinase SgK269	MULTI-MSMS		SWISS-PROT:Q9H792	090818_CarstenHolland_01	P12 WT 90 min	P12WT 7h	1	Exp090818	811.45	3	808.4293	2422.2661	47333.1	0.38403	0.018066	0.4021	808.7634057	811.1123865	814.1063707	65.009	NaN	0.78959	65.009	64.605	65.395	0		0	0	0	1.58E-16
VPIVINPNAYDNLAIYK	17	1	0	7	Phospho (STY)	_VPIVINPNAY(ph)DNLAIYK_		VPIVINPNAY(1)DNLAIYK		VPIVINPNAY(65.45)DNLAIY(-65.45)K	0	0	0	1	IPI00737545	IPI00737545	IPI00737545	>IPI:IPI00737545.4|SWISS-PROT:Q9H792|ENSEMBL:ENSP00000309230|REFSEQ:NP_079052|H-INV:HIT000047531|VEGA:OTTHUMP00000176118 Tax_Id=9606 Gene_Symbol=SGK269 Tyrosine-protein kinase SgK269	MULTI-MSMS		SWISS-PROT:Q9H792	090818_CarstenHolland_01	P12 WT 90 min	P12WT 7h	1	Exp090818	1001.52	2	999.0108	1996.0071	41878.33	0.81439	-0.17671	0.63769	999.5117915	1001.524633	1003.01621	64.487	NaN	0.77307	64.487	64.069	64.842	-7.63E-06		0	0	0	3.89E-15
VPSEGAYDIILPR	13	0	1	10	Phospho (STY)	_VPSEGAY(ph)DIILPR_		VPS(0.002)EGAY(0.998)DIILPR		VPS(-27.29)EGAY(27.29)DIILPR	0	0	0	1	IPI00396108;IPI00789902;IPI00099883;IPI00790490;IPI00004901	IPI00396108	IPI00396108	>IPI:IPI00396108.2|ENSEMBL:ENSP00000340595|REFSEQ:NP_071319|H-INV:HIT000249498|VEGA:OTTHUMP00000182273 Tax_Id=9606 Gene_Symbol=GPRC5C G protein-coupled receptor family C, group 5, member C isoform a;>IPI:IPI00789902.1|SWISS-PROT:Q9NQ84-2|ENSEMBL:ENSP000003	MULTI-MSMS		SWISS-PROT:Q9NQ84	090818_CarstenHolland_01	P12 WT 90 min	P12WT 7h	1	Exp090818	760.37	2	755.3711	1508.7276	47150.85	0.63401	-0.34482	0.2892	755.8720975	758.3807406	760.3747158	54.141	NaN	1.451	54.141	53.501	54.952	3.81E-06		0	0	0	0.0039392
HPDIYAVPIK	10	1	0	11	Phospho (STY)	_HPDIY(ph)AVPIK_		HPDIY(1)AVPIK		HPDIY(101.65)AVPIK	0	0	0	1	IPI00003843;IPI00216245;IPI00922413;IPI00797934;IPI00216246	IPI00003843	IPI00003843	>IPI:IPI00003843.2|SWISS-PROT:Q9UDY2-1|TREMBL:B7Z2R8;B7Z7T6|ENSEMBL:ENSP00000366453|REFSEQ:NP_004808|H-INV:HIT000040277|VEGA:OTTHUMP00000021431 Tax_Id=9606 Gene_Symbol=TJP2 cDNA FLJ53324, highly similar to Tight junction protein ZO-2;>IPI:IPI00216245.3|SWI	MULTI-MSMS		SWISS-PROT:Q9UDY2	090818_CarstenHolland_01	P12 WT 90 min	P12WT 7h	1	Exp090818	618.82	2	616.8074	1231.6002	53559.77	0.63556	-0.70698	-0.071422	616.8069244	618.8194472	620.8140101	33.695	NaN	1.8678	33.695	32.857	34.724	0		0	0	0	0.00235
IEIAQKHPDIYAVPIK	16	2	0	14	Phospho (STY)	_IEIAQKHPDIY(ph)AVPIK_		IEIAQKHPDIY(1)AVPIK		IEIAQKHPDIY(150.26)AVPIK	0	0	0	1	IPI00003843;IPI00216245;IPI00922413;IPI00797934	IPI00003843	IPI00003843	>IPI:IPI00003843.2|SWISS-PROT:Q9UDY2-1|TREMBL:B7Z2R8;B7Z7T6|ENSEMBL:ENSP00000366453|REFSEQ:NP_004808|H-INV:HIT000040277|VEGA:OTTHUMP00000021431 Tax_Id=9606 Gene_Symbol=TJP2 cDNA FLJ53324, highly similar to Tight junction protein ZO-2;>IPI:IPI00216245.3|SWI	MULTI-MSMS		SWISS-PROT:Q9UDY2	090818_CarstenHolland_01	P12 WT 90 min	P12WT 7h	1	Exp090818	642.02	3	639.0078	1914.0016	51933.21	0.2569	-0.18029	0.076609	639.0078221	641.6908803	644.3504691	40.28	NaN	1.8016	40.28	39.75	41.552	-3.81E-06		0	0	0	6.80E-10
IEIAQKHPDIYAVPIK	16	2	0	14	Phospho (STY)	_IEIAQKHPDIY(ph)AVPIK_		IEIAQKHPDIY(1)AVPIK		IEIAQKHPDIY(87.65)AVPIK	0	0	0	1	IPI00003843;IPI00216245;IPI00922413;IPI00797934	IPI00003843	IPI00003843	>IPI:IPI00003843.2|SWISS-PROT:Q9UDY2-1|TREMBL:B7Z2R8;B7Z7T6|ENSEMBL:ENSP00000366453|REFSEQ:NP_004808|H-INV:HIT000040277|VEGA:OTTHUMP00000021431 Tax_Id=9606 Gene_Symbol=TJP2 cDNA FLJ53324, highly similar to Tight junction protein ZO-2;>IPI:IPI00216245.3|SWI	MULTI-MSMS		SWISS-PROT:Q9UDY2	090818_CarstenHolland_01	P12 WT 90 min	P12WT 7h	1	Exp090818	966	2	958.0081	1914.0016	44544.05	0.48862	-0.016633	0.47199	958.5099595	962.0327256	966.0220728	40.284	NaN	0.62517	40.284	39.963	40.588	0		0	0	0	0.0041234
KTPQGPPEIYSDTQFPSLQSTAK	23	2	0	2*	Phospho (STY)	_KTPQGPPEIY(ph)SDTQFPSLQSTAK_		KT(0.04)PQGPPEIY(0.802)S(0.158)DTQFPSLQSTAK		KT(-13.03)PQGPPEIY(7.06)S(-7.06)DT(-34.02)QFPS(-103.36)LQS(-112.94)T(-114.86)AK	0	0	0	1	IPI00014197;IPI00798278;IPI00795684;IPI00793920;IPI00795163	IPI00014197	IPI00014197	>IPI:IPI00014197.2|SWISS-PROT:Q9UKY7-1|ENSEMBL:ENSP00000264993|REFSEQ:NP_060018|H-INV:HIT000069395|VEGA:OTTHUMP00000172859 Tax_Id=9606 Gene_Symbol=CDV3 Isoform 1 of Protein CDV3 homolog;>IPI:IPI00798278.1|SWISS-PROT:Q9UKY7-2|ENSEMBL:ENSP00000391955|REFSEQ:	MULTI-MSMS		SWISS-PROT:Q9UKY7	090818_CarstenHolland_01	P12 WT 90 min	P12WT 7h	1	Exp090818	870.43	3	867.4142	2599.2207	46028.13	0.48975	0.31843	0.80818	867.749184	870.4325684	873.0914204	48.859	NaN	0.70704	48.859	48.465	49.172	0		0	0	0	0.00016637
ALDYYMLR	8	0	1	7*	Phospho (STY)	_ALDY(ph)YMLR_		ALDY(0.898)Y(0.102)MLR		ALDY(9.44)Y(-9.44)MLR	0	0	0	1	IPI00298994;IPI00642355	IPI00298994	IPI00298994	>IPI:IPI00298994.6|SWISS-PROT:Q9Y490|TREMBL:Q5TCU6|ENSEMBL:ENSP00000316029|REFSEQ:NP_006280|H-INV:HIT000000744|VEGA:OTTHUMP00000021350 Tax_Id=9606 Gene_Symbol=TLN1 Talin-1;>IPI:IPI00642355.1|TREMBL:Q5TCU5|ENSEMBL:ENSP00000367418|VEGA:OTTHUMP00000021351 Tax	MULTI-MSMS		SWISS-PROT:Q9Y490	090818_CarstenHolland_01	P12 WT 90 min	P12WT 7h	1	Exp090818	567.75	2	562.7459	1123.4773	56685.66	0.080265	-0.0033363	0.076928	562.745821	565.7558588	567.7499972	53.042	NaN	1.246	53.042	52.399	53.645	0		0	0	0	0.0094106
VFDKDGNGYISAAELR	16	1	1	10	Phospho (STY)	_VFDKDGNGY(ph)ISAAELR_		VFDKDGNGY(1)ISAAELR		VFDKDGNGY(64.95)IS(-64.95)AAELR	0	0	0	1	IPI00916768;IPI00794543;IPI00075248;IPI00386621;IPI00916600;IPI00945782	IPI00916768	IPI00916768	>IPI:IPI00916768.2|ENSEMBL:ENSP00000411440|VEGA:OTTHUMP00000202341 Tax_Id=9606 Gene_Symbol=CALM3;CALM2;CALM1 21 kDa protein;>IPI:IPI00794543.1|TREMBL:A8K1M2;B2RDW0|ENSEMBL:ENSP00000403491|VEGA:OTTHUMP00000076187 Tax_Id=9606 Gene_Symbol=CALM3;CALM2;CALM1 cD	MULTI-MSMS		TREMBL:A8K1M2;B2RDW0	090818_CarstenHolland_01	P12 WT 90 min	P12WT 7h	1	Exp090818	612.62	3	612.2839	1833.8298	53768.11	0.0041741	-0.13597	-0.13179	612.2838161	615.966777	618.2912918	41.112	NaN	0.96333	41.112	40.588	41.552	0		0	0	0	1.20E-06
DVPDGPLLREETYDVPPAFAK	21	1	1	3*	Phospho (STY)	_DVPDGPLLREETY(ph)DVPPAFAK_		DVPDGPLLREET(0.166)Y(0.834)DVPPAFAK		DVPDGPLLREET(-7)Y(7)DVPPAFAK	0	0	0	1	IPI00645994;IPI00641339;IPI00872386;IPI00646673;IPI00011998	IPI00645994	IPI00645994	>IPI:IPI00645994.2|TREMBL:B3KWD7;B4DEV4|ENSEMBL:ENSP00000377074;ENSP00000391669|VEGA:OTTHUMP00000080182;OTTHUMP00000174941 Tax_Id=9606 Gene_Symbol=BCAR1 cDNA FLJ56057, highly similar to Breast cancer anti-estrogen resistance protein 1;>IPI:IPI00641339.2|TR	MULTI-MSMS		TREMBL:B3KWD7;B4DEV4	090818_CarstenHolland_01	P12 WT 90 min	P12WT 7h	1	Exp090818	807.4	3	803.7173	2408.1301	46802.7	0.61833	-0.25628	0.36205	804.0514206	807.399632	810.0590702	62.382	NaN	1.9083	62.382	61.525	63.434	0		0	0	0	0.00017996
HLLAPGPQDIYDVPPVR	17	0	1	15	Phospho (STY)	_HLLAPGPQDIY(ph)DVPPVR_		HLLAPGPQDIY(1)DVPPVR		HLLAPGPQDIY(150.76)DVPPVR	0	0	0	1	IPI00645994;IPI00641339;IPI00872386;IPI00646673;IPI00011998	IPI00645994	IPI00645994	>IPI:IPI00645994.2|TREMBL:B3KWD7;B4DEV4|ENSEMBL:ENSP00000377074;ENSP00000391669|VEGA:OTTHUMP00000080182;OTTHUMP00000174941 Tax_Id=9606 Gene_Symbol=BCAR1 cDNA FLJ56057, highly similar to Breast cancer anti-estrogen resistance protein 1;>IPI:IPI00641339.2|TR	MULTI-MSMS		TREMBL:B3KWD7;B4DEV4	090818_CarstenHolland_01	P12 WT 90 min	P12WT 7h	1	Exp090818	987	2	983.9930	1965.9714	44293.94	1.0182	1.1626	2.1808	984.4955804	987.0040744	989.4997936	51.559	NaN	2.3565	51.559	50.666	53.023	3.81E-06		0	0	0	3.69E-10
HLLAPGPQDIYDVPPVR	17	0	1	15	Phospho (STY)	_HLLAPGPQDIY(ph)DVPPVR_		HLLAPGPQDIY(1)DVPPVR		HLLAPGPQDIY(93.24)DVPPVR	0	0	0	1	IPI00645994;IPI00641339;IPI00872386;IPI00646673;IPI00011998	IPI00645994	IPI00645994	>IPI:IPI00645994.2|TREMBL:B3KWD7;B4DEV4|ENSEMBL:ENSP00000377074;ENSP00000391669|VEGA:OTTHUMP00000080182;OTTHUMP00000174941 Tax_Id=9606 Gene_Symbol=BCAR1 cDNA FLJ56057, highly similar to Breast cancer anti-estrogen resistance protein 1;>IPI:IPI00641339.2|TR	MULTI-MSMS		TREMBL:B3KWD7;B4DEV4	090818_CarstenHolland_01	P12 WT 90 min	P12WT 7h	1	Exp090818	658.67	3	656.3311	1965.9714	52966.86	0.80892	0.55991	1.3688	656.3314851	658.3383073	659.6673134	51.843	NaN	3.9199	51.843	50.604	54.524	0		0	0	0	0.0016067
RPGPGTLYDVPR	12	0	2	4*	Phospho (STY)	_RPGPGT(ph)LYDVPR_		RPGPGT(0.574)LY(0.426)DVPR		RPGPGT(1.3)LY(-1.3)DVPR	0	0	0	1	IPI00645994;IPI00641339;IPI00872386;IPI00646673	IPI00645994	IPI00645994	>IPI:IPI00645994.2|TREMBL:B3KWD7;B4DEV4|ENSEMBL:ENSP00000377074;ENSP00000391669|VEGA:OTTHUMP00000080182;OTTHUMP00000174941 Tax_Id=9606 Gene_Symbol=BCAR1 cDNA FLJ56057, highly similar to Breast cancer anti-estrogen resistance protein 1;>IPI:IPI00641339.2|TR	MULTI-SECPEP		TREMBL:B3KWD7;B4DEV4	090818_CarstenHolland_01	P12 WT 90 min	P12WT 7h	1	Exp090818	711.31	2	704.3427	1406.6708	49687.77	0.79558	-0.88827	-0.092692	704.3420098	710.3621183	714.3503142	30.179	NaN	1.3427	30.179	29.412	30.755	0		0	0	0	0.034291
RPLHPALNQPGGLQPLSFQNPVYHLNNPIPAMPK	34	1	1	7	Phospho (STY)	_RPLHPALNQPGGLQPLSFQNPVY(ph)HLNNPIPAMPK_		RPLHPALNQPGGLQPLS(0.005)FQNPVY(0.995)HLNNPIPAMPK		RPLHPALNQPGGLQPLS(-23.06)FQNPVY(23.06)HLNNPIPAMPK	0	0	0	1	IPI00946817;IPI00335849;IPI00006854;IPI00941704;IPI00946486	IPI00946817	IPI00946817	>IPI:IPI00946817.1|TREMBL:Q2TB22|ENSEMBL:ENSP00000356621|REFSEQ:NP_733793 Tax_Id=9606 Gene_Symbol=RASAL2 RAS protein activator like 2 isoform 2;>IPI:IPI00335849.4|TREMBL:B1AKC7;Q59EM2;Q6P4F9;Q8IW42|ENSEMBL:ENSP00000263528|VEGA:OTTHUMP00000032948 Tax_Id=960	MULTI-MSMS		TREMBL:Q2TB22	090818_CarstenHolland_01	P12 WT 90 min	P12WT 7h	1	Exp090818	962.76	4	959.7459	3834.9546	44157.86	0.91306	-0.53739	0.37567	959.9963802	962.5073762	964.7522425	62.166	NaN	1.224	62.166	61.525	62.749	0		0	0	0	5.53E-21
IAIYELLFK	9	1	0	9	Phospho (STY)	_IAIY(ph)ELLFK_		IAIY(1)ELLFK		IAIY(64.3)ELLFK	0	0	0	1	IPI00749512;IPI00478810;IPI00008438	IPI00749512	IPI00749512	>IPI:IPI00749512.4|TREMBL:Q59GE4|H-INV:HIT000008627 Tax_Id=9606 Gene_Symbol=RPS10 Ribosomal protein S10 variant (Fragment);>IPI:IPI00478810.1|TREMBL:Q5TZB9|ENSEMBL:ENSP00000363165;ENSP00000363169|VEGA:OTTHUMP00000016230 Tax_Id=9606 Gene_Symbol=RPS10 Riboso	MULTI-MSMS		TREMBL:Q59GE4	090818_CarstenHolland_01	P12 WT 90 min	P12WT 7h	1	Exp090818	595.32	2	595.3171	1188.6196	54679.26	0.15247	-0.094438	0.058032	595.3169362	597.3294811	599.3239804	80.024	NaN	0.9763	80.024	79.517	80.493	0		0	0	0	0.023262
LQLAMEMVGFLPKTRR	16	1	2	6	2 Oxidation (M),Phospho (STY)	_LQLAM(ox)EM(ox)VGFLPKT(ph)RR_	LQLAM(1)EM(1)VGFLPKTRR	LQLAMEMVGFLPKT(1)RR	LQLAM(41.38)EM(41.38)VGFLPKTRR	LQLAMEMVGFLPKT(41.38)RR	0	0	2	1	IPI00018057;IPI00953559;IPI00160131;IPI00903232;IPI00902943;IPI00953494;IPI00902852	IPI00018057	IPI00018057	>IPI:IPI00018057.3|SWISS-PROT:B2RTY4-4 Tax_Id=9606 Gene_Symbol=MYO9A Isoform 4 of Myosin-IXa;>IPI:IPI00953559.1|SWISS-PROT:B2RTY4-1|TREMBL:C9IYB3|ENSEMBL:ENSP00000399162 Tax_Id=9606 Gene_Symbol=MYO9A Putative uncharacterized protein MYO9A;>IPI:IPI00160131.	MULTI-MSMS		SWISS-PROT:B2RTY4	090818_CarstenHolland_02	P12 WT 90 min	P12WT 7h	2	Exp090818	673.36	3	668.0053	2000.9941	50650.96	2.0764	-0.31926	1.7571	668.3400119	673.694402	677.3487072	55.487	NaN	1.9669	55.487	54.911	56.878	0		0	0	0	0.038451
VIYDFIEK	8	1	0	14	Phospho (STY)	_VIY(ph)DFIEK_		VIY(1)DFIEK		VIY(97.43)DFIEK	0	0	0	1	IPI00011676	IPI00011676	IPI00011676	>IPI:IPI00011676.2|SWISS-PROT:O00401|TREMBL:A1JUI9;A4D0Y1;A8K180;Q68DE4|ENSEMBL:ENSP00000223023|REFSEQ:NP_003932|H-INV:HIT000053836|VEGA:OTTHUMP00000024882 Tax_Id=9606 Gene_Symbol=WASL Neural Wiskott-Aldrich syndrome protein	MULTI-MSMS		SWISS-PROT:O00401	090818_CarstenHolland_02	P12 WT 90 min	P12WT 7h	2	Exp090818	553.76	2	553.7621	1105.5097	56340.47	1.1539	-0.76944	0.38442	553.7616697	555.7741095	557.7687499	48.157	NaN	1.2794	48.157	47.53	48.81	0		0	0	0	0.010135
HADAEMTGYVVTR	13	0	1	14*	Phospho (STY)	_HADAEMTGY(ph)VVTR_		HADAEMTGY(1)VVTR		HADAEMT(-39.23)GY(39.23)VVT(-63.84)R	0	0	0	1	IPI00005741;IPI00645543;IPI00604745;IPI00478699	IPI00005741	IPI00005741	>IPI:IPI00005741.1|SWISS-PROT:O15264|TREMBL:B5BTY5;Q6FHR4|ENSEMBL:ENSP00000211287|REFSEQ:NP_002745|H-INV:HIT000282879|VEGA:OTTHUMP00000016282 Tax_Id=9606 Gene_Symbol=MAPK13 Mitogen-activated protein kinase 13;>IPI:IPI00645543.1|TREMBL:Q5R3E4|ENSEMBL:ENSP00	MULTI-MSMS		SWISS-PROT:O15264	090818_CarstenHolland_02	P12 WT 90 min	P12WT 7h	2	Exp090818	512.56	3	510.5533	1528.6381	59386.05	-0.22485	-0.00033594	-0.22518	510.8878117	512.5599717	514.2237274	26.812	NaN	1.5986	26.812	26.006	27.605	0		0	0	0	6.79E-06
HADAEMTGYVVTR	13	0	1	5*	Phospho (STY)	_HADAEMT(ph)GYVVTR_		HADAEMT(0.612)GY(0.388)VVTR		HADAEMT(1.98)GY(-1.98)VVT(-55.3)R	0	0	0	1	IPI00005741;IPI00645543;IPI00604745;IPI00478699	IPI00005741	IPI00005741	>IPI:IPI00005741.1|SWISS-PROT:O15264|TREMBL:B5BTY5;Q6FHR4|ENSEMBL:ENSP00000211287|REFSEQ:NP_002745|H-INV:HIT000282879|VEGA:OTTHUMP00000016282 Tax_Id=9606 Gene_Symbol=MAPK13 Mitogen-activated protein kinase 13;>IPI:IPI00645543.1|TREMBL:Q5R3E4|ENSEMBL:ENSP00	MULTI-MSMS		SWISS-PROT:O15264	090818_CarstenHolland_02	P12 WT 90 min	P12WT 7h	2	Exp090818	768.34	2	765.3264	1528.6381	48371.55	0.75162	-0.36421	0.38741	765.3260764	768.3360084	770.3298204	26.723	NaN	3.103	26.723	24.992	28.095	0		0	0	0	3.31E-11
ERLYEWISIDKDEAGAK	17	2	1	5	Phospho (STY)	_ERLY(ph)EWISIDKDEAGAK_		ERLY(0.929)EWIS(0.071)IDKDEAGAK		ERLY(11.18)EWIS(-11.18)IDKDEAGAK	0	0	0	1	IPI00016932;IPI00795687	IPI00016932	IPI00016932	>IPI:IPI00016932.4|SWISS-PROT:O15357-1|ENSEMBL:ENSP00000298229|REFSEQ:NP_001558|H-INV:HIT000325818 Tax_Id=9606 Gene_Symbol=INPPL1 Isoform 1 of Phosphatidylinositol-3,4,5-trisphosphate 5-phosphatase 2;>IPI:IPI00795687.3|SWISS-PROT:O15357-2 Tax_Id=9606 Gene_	MULTI-SECPEP		SWISS-PROT:O15357	090818_CarstenHolland_02	P12 WT 90 min	P12WT 7h	2	Exp090818	701.87	3	701.6647	2101.9722	50449.79	1.4333	0.8286	2.2619	701.9995267	706.6891748	710.3446886	49.513	NaN	0.81687	49.513	49.105	49.922	0		0	0	0	0.030721
AIMTYVSSFYHAFSGAQK	18	1	0	4	Phospho (STY)	_AIMTYVSSFY(ph)HAFSGAQK_		AIMTYVS(0.09)S(0.016)FY(0.89)HAFS(0.003)GAQK		AIMT(-51.33)Y(-40.22)VS(-9.94)S(-17.35)FY(9.94)HAFS(-24.44)GAQK	0	0	0	1	IPI00013808;IPI00908776;IPI00921118;IPI00759776;IPI00013508;IPI00909239;IPI00908458	IPI00013808	IPI00013808	>IPI:IPI00013808.1|SWISS-PROT:O43707|TREMBL:Q96BG6|ENSEMBL:ENSP00000252699|REFSEQ:NP_004915|H-INV:HIT000032172|VEGA:OTTHUMP00000076071;OTTHUMP00000174445 Tax_Id=9606 Gene_Symbol=ACTN4 Alpha-actinin-4;>IPI:IPI00908776.2|TREMBL:B4DSX0|ENSEMBL:ENSP00000410392	MULTI-MSMS		SWISS-PROT:O43707	090818_CarstenHolland_02	P12 WT 90 min	P12WT 7h	2	Exp090818	698.33	3	696.6481	2086.9224	51607.6	1.5826	0.90522	2.4878	696.9830503	697.9904828	699.6543042	71.558	NaN	0.85207	71.558	71.098	71.95	0		0	0	0	0.001951
QVIQTPLADSLPVSR	15	0	1	8	2 Phospho (STY),Gln->pyro-Glu	_(gl)QVIQT(ph)PLADS(ph)LPVSR_		QVIQT(0.715)PLADS(0.982)LPVS(0.302)R		QVIQT(3.89)PLADS(15.97)LPVS(-3.89)R	0	1	0	2	IPI00218397;IPI00947173;IPI00029446;IPI00744529	IPI00218397	IPI00218397	>IPI:IPI00218397.3|SWISS-PROT:O95248-4|ENSEMBL:ENSP00000336522;ENSP00000370196|REFSEQ:NP_002963|H-INV:HIT000266154|VEGA:OTTHUMP00000196597 Tax_Id=9606 Gene_Symbol=SBF1 Isoform 4 of Myotubularin-related protein 5;>IPI:IPI00947173.1|TREMBL:A6PVH0;Q59EX9;Q68C	MULTI-MSMS		SWISS-PROT:O95248	090818_CarstenHolland_02	P12 WT 90 min	P12WT 7h	2	Exp090818	884.41	2	883.9099	1765.8053	45084.92	1.3593	-1.7868	-0.42747	883.9080933	886.9185415	888.9121454	40.446	NaN	0.96832	40.446	39.967	40.936	0		0	0	0	0.034253
SESVVYADIR	10	0	1	7	Phospho (STY)	_SESVVY(ph)ADIR_		SES(0.001)VVY(0.999)ADIR		S(-80.16)ES(-32.32)VVY(32.32)ADIR	0	0	0	1	IPI00022558;IPI00760547;IPI00644618;IPI00893201	IPI00022558	IPI00022558	>IPI:IPI00022558.2|SWISS-PROT:O95297-1|TREMBL:A8K5D4;Q5U0H8;Q9UEL4|ENSEMBL:ENSP00000352513|REFSEQ:NP_003944|H-INV:HIT000082369|VEGA:OTTHUMP00000032519 Tax_Id=9606 Gene_Symbol=MPZL1 Isoform 1 of Myelin protein zero-like protein 1;>IPI:IPI00760547.1|SWISS-PR	MULTI-MSMS		SWISS-PROT:O95297	090818_CarstenHolland_02	P12 WT 90 min	P12WT 7h	2	Exp090818	609.77	2	609.7737	1217.5329	53454.64	0.73917	1.6518	2.391	609.7746234	612.7847284	614.778879	33.547	NaN	1.2043	33.547	33.007	34.211	0		0	0	0	1.03E-05
SLPSGSHQGPVIYAQLDHSGGHHSDKINK	29	2	0	6	Phospho (STY)	_SLPSGSHQGPVIY(ph)AQLDHSGGHHSDKINK_		S(0.032)LPS(0.032)GS(0.091)HQGPVIY(0.654)AQLDHS(0.188)GGHHS(0.002)DKINK		S(-13.08)LPS(-13.08)GS(-8.58)HQGPVIY(5.4)AQLDHS(-5.4)GGHHS(-24.51)DKINK	0	0	0	1	IPI00022558;IPI00760547;IPI00644618	IPI00022558	IPI00022558	>IPI:IPI00022558.2|SWISS-PROT:O95297-1|TREMBL:A8K5D4;Q5U0H8;Q9UEL4|ENSEMBL:ENSP00000352513|REFSEQ:NP_003944|H-INV:HIT000082369|VEGA:OTTHUMP00000032519 Tax_Id=9606 Gene_Symbol=MPZL1 Isoform 1 of Myelin protein zero-like protein 1;>IPI:IPI00760547.1|SWISS-PR	MULTI-MSMS		SWISS-PROT:O95297	090818_CarstenHolland_02	P12 WT 90 min	P12WT 7h	2	Exp090818	789.89	4	787.3755	3145.4731	46753.02	0.82884	-0.51521	0.31362	787.6258526	789.6383927	791.6329088	26.774	NaN	1.3207	26.774	26.174	27.495	0		0	0	0	0.027028
WDTGENPIYK	10	1	0	11	Phospho (STY)	_WDTGENPIY(ph)K_		WDTGENPIY(1)K		WDT(-43.11)GENPIY(43.11)K	0	0	0	1	IPI00217563	IPI00217563	IPI00217563	>IPI:IPI00217563.4|SWISS-PROT:P05556-1|ENSEMBL:ENSP00000303351;ENSP00000379350|REFSEQ:NP_002202;NP_596867|H-INV:HIT000054222|VEGA:OTTHUMP00000019420 Tax_Id=9606 Gene_Symbol=ITGB1 Isoform Beta-1A of Integrin beta-1	MULTI-MSMS		SWISS-PROT:P05556	090818_CarstenHolland_02	P12 WT 90 min	P12WT 7h	2	Exp090818	651.77	2	651.7737	1301.5329	53647.11	1.2249	-0.83637	0.38852	651.7728905	653.7856938	655.7801112	38.656	NaN	1.2572	38.656	38.068	39.325	0		0	0	0	0.0061758
IEKIGEGTYGVVYK	14	2	0	20	2 Phospho (STY)	_IEKIGEGT(ph)Y(ph)GVVYK_		IEKIGEGT(1)Y(1)GVVYK		IEKIGEGT(116.19)Y(89.37)GVVY(-89.37)K	0	0	0	2	IPI00026689;IPI00908424;IPI00073536	IPI00026689	IPI00026689	>IPI:IPI00026689.4|SWISS-PROT:P06493-1|TREMBL:Q5H9N4|ENSEMBL:ENSP00000378699|REFSEQ:NP_001777|H-INV:HIT000321130 Tax_Id=9606 Gene_Symbol=CDC2 Putative uncharacterized protein DKFZp686L20222;>IPI:IPI00908424.1|TREMBL:C9J497|ENSEMBL:ENSP00000306043;ENSP00000	MULTI-MSMS		SWISS-PROT:P06493	090818_CarstenHolland_02	P12 WT 90 min	P12WT 7h	2	Exp090818	858.89	2	858.3883	1714.762	45210.11	1.3982	-0.70834	0.68987	858.3875569	862.4124437	866.9033055	38.98	NaN	1.1491	38.98	38.405	39.554	0		0	0	0	1.60E-13
IEKIGEGTYGVVYK	14	2	0	20	2 Phospho (STY)	_IEKIGEGT(ph)Y(ph)GVVYK_		IEKIGEGT(0.988)Y(0.928)GVVY(0.084)K		IEKIGEGT(18.87)Y(11.07)GVVY(-11.07)K	0	0	0	2	IPI00026689;IPI00908424;IPI00073536	IPI00026689	IPI00026689	>IPI:IPI00026689.4|SWISS-PROT:P06493-1|TREMBL:Q5H9N4|ENSEMBL:ENSP00000378699|REFSEQ:NP_001777|H-INV:HIT000321130 Tax_Id=9606 Gene_Symbol=CDC2 Putative uncharacterized protein DKFZp686L20222;>IPI:IPI00908424.1|TREMBL:C9J497|ENSEMBL:ENSP00000306043;ENSP00000	MULTI-MSMS		SWISS-PROT:P06493	090818_CarstenHolland_02	P12 WT 90 min	P12WT 7h	2	Exp090818	577.93	3	572.5946	1714.762	55431.7	0.71697	-0.54564	0.17132	572.5943273	575.6120629	577.9370178	38.982	NaN	1.1521	38.982	38.342	39.494	0		0	0	0	0.0073317
IEKIGEGTYGVVYK	14	2	0	13*	Phospho (STY)	_IEKIGEGTY(ph)GVVYK_		IEKIGEGT(0.015)Y(0.985)GVVYK		IEKIGEGT(-18.22)Y(18.22)GVVY(-69.52)K	0	0	0	1	IPI00026689;IPI00908424;IPI00073536	IPI00026689	IPI00026689	>IPI:IPI00026689.4|SWISS-PROT:P06493-1|TREMBL:Q5H9N4|ENSEMBL:ENSP00000378699|REFSEQ:NP_001777|H-INV:HIT000321130 Tax_Id=9606 Gene_Symbol=CDC2 Putative uncharacterized protein DKFZp686L20222;>IPI:IPI00908424.1|TREMBL:C9J497|ENSEMBL:ENSP00000306043;ENSP00000	MULTI-MSMS		SWISS-PROT:P06493	090818_CarstenHolland_02	P12 WT 90 min	P12WT 7h	2	Exp090818	826.42	2	818.4051	1634.7957	46231.94	0.90098	-0.59153	0.30945	818.4045657	822.4295658	826.4189115	35.51	NaN	1.0174	35.51	34.993	36.011	0		0	0	0	4.83E-20
IEKIGEGTYGVVYK	14	2	0	13*	Phospho (STY)	_IEKIGEGTY(ph)GVVYK_		IEKIGEGT(0.146)Y(0.84)GVVY(0.014)K		IEKIGEGT(-7.59)Y(7.59)GVVY(-17.85)K	0	0	0	1	IPI00026689;IPI00908424;IPI00073536	IPI00026689	IPI00026689	>IPI:IPI00026689.4|SWISS-PROT:P06493-1|TREMBL:Q5H9N4|ENSEMBL:ENSP00000378699|REFSEQ:NP_001777|H-INV:HIT000321130 Tax_Id=9606 Gene_Symbol=CDC2 Putative uncharacterized protein DKFZp686L20222;>IPI:IPI00908424.1|TREMBL:C9J497|ENSEMBL:ENSP00000306043;ENSP00000	MULTI-MSMS		SWISS-PROT:P06493	090818_CarstenHolland_02	P12 WT 90 min	P12WT 7h	2	Exp090818	551.28	3	545.9392	1634.7957	57165.52	0.36045	-0.67551	-0.31506	545.9386728	548.6219917	551.2816114	35.487	NaN	1.0174	35.487	34.993	36.011	0		0	0	0	0.0001666
LSLEGDHSTPPSAYGSVK	18	1	0	13**	Phospho (STY)	_LSLEGDHSTPPSAY(ph)GSVK_		LSLEGDHSTPPSAY(0.996)GS(0.003)VK		LS(-154.21)LEGDHS(-84.93)T(-60.29)PPS(-38.09)AY(24.66)GS(-24.66)VK	0	0	0	1	IPI00418169;IPI00455315;IPI00334627;IPI00797556;IPI00909509;IPI00798111	IPI00418169	IPI00418169	>IPI:IPI00418169.3|SWISS-PROT:P07355-2|ENSEMBL:ENSP00000346032|REFSEQ:NP_001002858 Tax_Id=9606 Gene_Symbol=ANXA2 Isoform 2 of Annexin A2;>IPI:IPI00455315.4|SWISS-PROT:P07355-1|ENSEMBL:ENSP00000379342;ENSP00000387545;ENSP00000411352|REFSEQ:NP_001002857;NP_0	MULTI-MSMS		SWISS-PROT:P07355	090818_CarstenHolland_02	P12 WT 90 min	P12WT 7h	2	Exp090818	962.94	2	962.9381	1923.8615	43090.14	1.3011	0.93323	2.2343	962.9388325	965.4530954	966.945708	32.656	NaN	1.5851	32.656	31.951	33.536	0		0	0	0	4.81E-23
LSLEGDHSTPPSAYGSVK	18	1	0	2**	Phospho (STY)	_LSLEGDHSTPPS(ph)AYGSVK_		LSLEGDHSTPPS(0.758)AY(0.103)GS(0.139)VK		LS(-98.81)LEGDHS(-65.25)T(-65.25)PPS(7.37)AY(-8.68)GS(-7.37)VK	0	0	0	1	IPI00418169;IPI00455315;IPI00334627;IPI00797556;IPI00909509;IPI00798111	IPI00418169	IPI00418169	>IPI:IPI00418169.3|SWISS-PROT:P07355-2|ENSEMBL:ENSP00000346032|REFSEQ:NP_001002858 Tax_Id=9606 Gene_Symbol=ANXA2 Isoform 2 of Annexin A2;>IPI:IPI00455315.4|SWISS-PROT:P07355-1|ENSEMBL:ENSP00000379342;ENSP00000387545;ENSP00000411352|REFSEQ:NP_001002857;NP_0	MULTI-MSMS		SWISS-PROT:P07355	090818_CarstenHolland_02	P12 WT 90 min	P12WT 7h	2	Exp090818	642.63	3	642.2945	1923.8615	53306.16	0.7371	0.13631	0.8734	642.2950299	643.6366501	645.297675	32.655	NaN	2.0752	32.655	31.881	33.956	0		0	0	0	0.0014779
SYSPYDMLESIRK	13	1	1	3	Phospho (STY)	_SYSPY(ph)DMLESIRK_		SYS(0.001)PY(0.996)DMLES(0.004)IRK		S(-61.13)Y(-61.63)S(-32.83)PY(23.98)DMLES(-23.98)IRK	0	0	0	1	IPI00418169;IPI00455315;IPI00334627;IPI00903334	IPI00418169	IPI00418169	>IPI:IPI00418169.3|SWISS-PROT:P07355-2|ENSEMBL:ENSP00000346032|REFSEQ:NP_001002858 Tax_Id=9606 Gene_Symbol=ANXA2 Isoform 2 of Annexin A2;>IPI:IPI00455315.4|SWISS-PROT:P07355-1|ENSEMBL:ENSP00000379342;ENSP00000387545;ENSP00000411352|REFSEQ:NP_001002857;NP_0	MULTI-MSMS		SWISS-PROT:P07355	090818_CarstenHolland_02	P12 WT 90 min	P12WT 7h	2	Exp090818	557.25	3	556.9162	1667.7266	56035.89	1.916	0.18853	2.1046	556.9162017	560.2646661	562.9240242	59.335	NaN	0.98513	59.335	58.819	59.804	0		0	0	0	0.01568
VVQEYIDAFSDYANFK	16	1	0	16	Phospho (STY)	_VVQEYIDAFSDY(ph)ANFK_		VVQEYIDAFSDY(1)ANFK		VVQEY(-172.37)IDAFS(-36.75)DY(36.75)ANFK	0	0	0	1	IPI00743698;IPI00843944;IPI00939451;IPI00221067;IPI00304030	IPI00743698	IPI00743698	>IPI:IPI00743698.2|SWISS-PROT:P18433-1|TREMBL:B7Z2A4|ENSEMBL:ENSP00000351559 Tax_Id=9606 Gene_Symbol=PTPRA cDNA FLJ56484, highly similar to Receptor-type tyrosine-protein phosphatase alpha;>IPI:IPI00843944.1|SWISS-PROT:P18433-3|ENSEMBL:ENSP00000369756;ENSP	MULTI-MSMS		SWISS-PROT:P18433	090818_CarstenHolland_02	P12 WT 90 min	P12WT 7h	2	Exp090818	995.44	2	994.9375	1987.8605	41641	2.5543	0.34201	2.8963	995.4392667	996.9503975	999.4464293	68.116	NaN	1.0652	68.116	67.623	68.688	0		0	0	0	1.37E-40
IADPEHDHTGFLTEYVATR	19	0	1	12	Phospho (STY)	_IADPEHDHTGFLTEY(ph)VATR_		IADPEHDHTGFLT(0.002)EY(0.986)VAT(0.012)R		IADPEHDHT(-121.62)GFLT(-26.03)EY(19.16)VAT(-19.16)R	0	0	0	1	IPI00018195;IPI00742900;IPI00304111	IPI00018195	IPI00018195	>IPI:IPI00018195.3|SWISS-PROT:P27361|TREMBL:B0LPG3;B3KR49;Q7Z3H5|ENSEMBL:ENSP00000263025|REFSEQ:NP_002737|H-INV:HIT000036452|VEGA:OTTHUMP00000163018 Tax_Id=9606 Gene_Symbol=MAPK3 Mitogen-activated protein kinase 3;>IPI:IPI00742900.2|TREMBL:Q8NHX1|ENSEMBL:E	MULTI-MSMS		SWISS-PROT:P27361	090818_CarstenHolland_02	P12 WT 90 min	P12WT 7h	2	Exp090818	753.68	3	751.3388	2250.9947	49014.66	1.3025	-0.4721	0.83038	751.6729124	753.6795182	754.6742341	43.984	NaN	1.5579	43.984	43.311	44.868	0		0	0	0	2.14E-23
SREYDRLYEEYTR	13	0	3	9	Phospho (STY)	_SREYDRLY(ph)EEYTR_		SREYDRLY(1)EEYTR		S(-122.74)REY(-81.24)DRLY(35.69)EEY(-35.69)T(-67.08)R	0	0	0	1	IPI00807573;IPI00021448;IPI00295788;IPI00333040	IPI00807573	IPI00807573	>IPI:IPI00807573.1|SWISS-PROT:P27986-4|ENSEMBL:ENSP00000379855 Tax_Id=9606 Gene_Symbol=PIK3R1 Isoform 4 of Phosphatidylinositol 3-kinase regulatory subunit alpha;>IPI:IPI00021448.2|SWISS-PROT:P27986-1|TREMBL:B7Z629|ENSEMBL:ENSP00000274335|REFSEQ:NP_852664|	MULTI-MSMS		SWISS-PROT:P27986	090818_CarstenHolland_02	P12 WT 90 min	P12WT 7h	2	Exp090818	620.94	3	620.6035	1858.7887	52908.54	0.70636	0.5217	1.2281	620.9382849	626.62379	630.6119873	32.464	NaN	0.80256	32.465	32.003	32.806	3.81E-06		0	0	0	1.41E-09
VADPDHDHTGFLTEYVATR	19	0	1	17*	Phospho (STY)	_VADPDHDHTGFLTEY(ph)VATR_		VADPDHDHTGFLTEY(1)VATR		VADPDHDHT(-129.55)GFLT(-37.88)EY(37.88)VAT(-44.99)R	0	0	0	1	IPI00003479;IPI00874012	IPI00003479	IPI00003479	>IPI:IPI00003479.3|SWISS-PROT:P28482|TREMBL:B4DHN0;Q1HBJ4;Q499G7|ENSEMBL:ENSP00000215832;ENSP00000381803|REFSEQ:NP_002736;NP_620407|H-INV:HIT000300855|VEGA:OTTHUMP00000028754;OTTHUMP00000174492 Tax_Id=9606 Gene_Symbol=MAPK1 Mitogen-activated protein kinase	MULTI-MSMS		SWISS-PROT:P28482	090818_CarstenHolland_02	P12 WT 90 min	P12WT 7h	2	Exp090818	744	3	741.9951	2222.9634	49081.39	1.105	-0.40201	0.70303	742.3291708	744.3358035	745.6649926	41.685	NaN	1.8412	41.685	41.181	43.022	0		0	0	0	2.21E-16
VADPDHDHTGFLTEYVATR	19	0	1	17*	Phospho (STY)	_VADPDHDHTGFLTEY(ph)VATR_		VADPDHDHT(0.007)GFLT(0.031)EY(0.961)VAT(0.001)R		VADPDHDHT(-21.69)GFLT(-14.85)EY(14.85)VAT(-29.52)R	0	0	0	1	IPI00003479;IPI00874012	IPI00003479	IPI00003479	>IPI:IPI00003479.3|SWISS-PROT:P28482|TREMBL:B4DHN0;Q1HBJ4;Q499G7|ENSEMBL:ENSP00000215832;ENSP00000381803|REFSEQ:NP_002736;NP_620407|H-INV:HIT000300855|VEGA:OTTHUMP00000028754;OTTHUMP00000174492 Tax_Id=9606 Gene_Symbol=MAPK1 Mitogen-activated protein kinase	MULTI-MSMS		SWISS-PROT:P28482	090818_CarstenHolland_02	P12 WT 90 min	P12WT 7h	2	Exp090818	558.5	4	556.7481	2222.9634	57381.49	0.42296	-0.14727	0.27568	556.998834	558.5037922	559.5007213	41.674	NaN	1.0051	41.674	41.274	42.279	0		0	0	0	0.047506
QSPEDVYFSKSEQLKPLK	18	3	0	4	Phospho (STY)	_QSPEDVY(ph)FSKSEQLKPLK_		QSPEDVY(0.855)FS(0.144)KSEQLKPLK		QS(-34.28)PEDVY(7.73)FS(-7.73)KS(-43.46)EQLKPLK	0	0	0	1	IPI00021267	IPI00021267	IPI00021267	>IPI:IPI00021267.2|SWISS-PROT:P29317|TREMBL:B4DL04;B5A968;Q8IZL0;Q96HF4|ENSEMBL:ENSP00000351209;ENSP00000384858|REFSEQ:NP_004422|H-INV:HIT000051857|VEGA:OTTHUMP00000011117 Tax_Id=9606 Gene_Symbol=EPHA2 Ephrin type-A receptor 2	MULTI-MSMS		SWISS-PROT:P29317	090818_CarstenHolland_02	P12 WT 90 min	P12WT 7h	2	Exp090818	735.36	3	735.0276	2202.061	49896.45	1.4073	0.59418	2.0015	735.0279572	739.3873366	743.0424072	39.969	NaN	0.97995	39.969	39.44	40.42	0		0	0	0	0.00091075
SEQLKPLKTYVDPHTYEDPNQAVLK	25	3	0	10***	2 Phospho (STY)	_SEQLKPLKTY(ph)VDPHTY(ph)EDPNQAVLK_		SEQLKPLKT(0.015)Y(0.967)VDPHT(0.26)Y(0.758)EDPNQAVLK		S(-45.91)EQLKPLKT(-17.7)Y(16.05)VDPHT(-4.83)Y(4.83)EDPNQAVLK	0	0	0	2	IPI00021267	IPI00021267	IPI00021267	>IPI:IPI00021267.2|SWISS-PROT:P29317|TREMBL:B4DL04;B5A968;Q8IZL0;Q96HF4|ENSEMBL:ENSP00000351209;ENSP00000384858|REFSEQ:NP_004422|H-INV:HIT000051857|VEGA:OTTHUMP00000011117 Tax_Id=9606 Gene_Symbol=EPHA2 Ephrin type-A receptor 2	MULTI-MSMS		SWISS-PROT:P29317	090818_CarstenHolland_02	P12 WT 90 min	P12WT 7h	2	Exp090818	769.37	4	769.1134	3072.4246	48090.55	1.0693	1.4081	2.4774	769.365535	772.3839727	775.3756503	41.19	NaN	1.3148	41.19	40.58	41.895	0		0	0	0	1.80E-05
TYVDPHTYEDPNQAVLK	17	1	0	9*	Phospho (STY)	_TYVDPHT(ph)YEDPNQAVLK_		TYVDPHT(0.731)Y(0.269)EDPNQAVLK		T(-76.87)Y(-77.72)VDPHT(4.34)Y(-4.34)EDPNQAVLK	0	0	0	1	IPI00021267	IPI00021267	IPI00021267	>IPI:IPI00021267.2|SWISS-PROT:P29317|TREMBL:B4DL04;B5A968;Q8IZL0;Q96HF4|ENSEMBL:ENSP00000351209;ENSP00000384858|REFSEQ:NP_004422|H-INV:HIT000051857|VEGA:OTTHUMP00000011117 Tax_Id=9606 Gene_Symbol=EPHA2 Ephrin type-A receptor 2	ISO-MSMS	2	SWISS-PROT:P29317	090818_CarstenHolland_02	P12 WT 90 min	P12WT 7h	2	Exp090818	1039.97	2	1035.4644	2068.9143	NaN	NaN	-2.1585	NaN	NaN	NaN	NaN	35.709	NaN	0.89968	35.709	35.268	36.168	0		0	0	0	9.73E-08
TYVDPHTYEDPNQAVLK	17	1	0	9*	Phospho (STY)	_TYVDPHT(ph)YEDPNQAVLK_		TYVDPHT(0.657)Y(0.343)EDPNQAVLK		T(-87.77)Y(-88.34)VDPHT(2.83)Y(-2.83)EDPNQAVLK	0	0	0	1	IPI00021267	IPI00021267	IPI00021267	>IPI:IPI00021267.2|SWISS-PROT:P29317|TREMBL:B4DL04;B5A968;Q8IZL0;Q96HF4|ENSEMBL:ENSP00000351209;ENSP00000384858|REFSEQ:NP_004422|H-INV:HIT000051857|VEGA:OTTHUMP00000011117 Tax_Id=9606 Gene_Symbol=EPHA2 Ephrin type-A receptor 2	ISO-MSMS	0	SWISS-PROT:P29317	090818_CarstenHolland_02	P12 WT 90 min	P12WT 7h	2	Exp090818	1035.97	2	1035.4644	2068.9143	NaN	NaN	-1.4352	NaN	NaN	NaN	NaN	35.696	NaN	0.80968	35.696	35.268	36.078	0		0	0	0	0.00096805
VLEDDPEATYTTSGGKIPIR	20	1	1	3***	Phospho (STY)	_VLEDDPEATYT(ph)TSGGKIPIR_		VLEDDPEAT(0.007)Y(0.174)T(0.698)T(0.096)S(0.025)GGKIPIR		VLEDDPEAT(-19.9)Y(-6.04)T(6.04)T(-8.62)S(-14.46)GGKIPIR	0	0	0	1	IPI00021267	IPI00021267	IPI00021267	>IPI:IPI00021267.2|SWISS-PROT:P29317|TREMBL:B4DL04;B5A968;Q8IZL0;Q96HF4|ENSEMBL:ENSP00000351209;ENSP00000384858|REFSEQ:NP_004422|H-INV:HIT000051857|VEGA:OTTHUMP00000011117 Tax_Id=9606 Gene_Symbol=EPHA2 Ephrin type-A receptor 2	MULTI-MSMS		SWISS-PROT:P29317	090818_CarstenHolland_02	P12 WT 90 min	P12WT 7h	2	Exp090818	754.37	3	748.0262	2241.0566	48473.8	1.2977	0.61989	1.9176	748.0265369	751.7093982	754.3683411	39.975	NaN	1.0863	39.975	39.494	40.58	0		0	0	0	1.08E-09
ELFDDPSYVNVQNLDK	16	1	0	12	Phospho (STY)	_ELFDDPSY(ph)VNVQNLDK_		ELFDDPS(0.247)Y(0.753)VNVQNLDK		ELFDDPS(-4.84)Y(4.84)VNVQNLDK	0	0	0	1	IPI00021326;IPI00643176;IPI00165135;IPI00943132;IPI00643863;IPI00936525;IPI00513796;IPI00641285	IPI00021326	IPI00021326	>IPI:IPI00021326.4|TREMBL:B5BU19|ENSEMBL:ENSP00000401303|REFSEQ:NP_001123512|VEGA:OTTHUMP00000035407 Tax_Id=9606 Gene_Symbol=SHC1 SHC-transforming protein 1 isoform 3;>IPI:IPI00643176.3|SWISS-PROT:P29353-1|TREMBL:Q8NFT1|ENSEMBL:ENSP00000357430|REFSEQ:NP_89	MULTI-MSMS		SWISS-PROT:P29353	090818_CarstenHolland_02	P12 WT 90 min	P12WT 7h	2	Exp090818	990.95	2	988.4379	1974.8612	43122.64	3.301	0.062288	3.3633	988.4378529	990.4506746	992.4443379	61.293	NaN	1.2444	61.293	60.725	61.97	0		0	0	0	7.84E-49
FDTQYPYGEKQDEFKR	16	2	1	15*	Phospho (STY)	_FDTQYPY(ph)GEKQDEFKR_		FDTQY(0.061)PY(0.939)GEKQDEFKR		FDT(-49.4)QY(-11.86)PY(11.86)GEKQDEFKR	0	0	0	1	IPI00024911	IPI00024911	IPI00024911	>IPI:IPI00024911.1|SWISS-PROT:P30040|ENSEMBL:ENSP00000261735|REFSEQ:NP_006808|H-INV:HIT000302984|VEGA:OTTHUMP00000169271 Tax_Id=9606 Gene_Symbol=ERP29 Endoplasmic reticulum protein ERp29	MULTI-MSMS		SWISS-PROT:P30040	090818_CarstenHolland_02	P12 WT 90 min	P12WT 7h	2	Exp090818	715.67	3	710.9771	2129.9096	49585.54	0.72214	-0.87961	-0.15748	711.3109064	715.6663936	719.6554134	30.735	NaN	1.4561	30.735	29.874	31.33	1.91E-06		0	0	0	0.00015726
FDTQYPYGEKQDEFKR	16	2	1	15*	Phospho (STY)	_FDTQYPY(ph)GEKQDEFKR_		FDTQY(0.042)PY(0.957)GEKQDEFKR		FDT(-34.51)QY(-13.54)PY(13.54)GEKQDEFKR	0	0	0	1	IPI00024911	IPI00024911	IPI00024911	>IPI:IPI00024911.1|SWISS-PROT:P30040|ENSEMBL:ENSP00000261735|REFSEQ:NP_006808|H-INV:HIT000302984|VEGA:OTTHUMP00000169271 Tax_Id=9606 Gene_Symbol=ERP29 Endoplasmic reticulum protein ERp29	MULTI-MSMS		SWISS-PROT:P30040	090818_CarstenHolland_02	P12 WT 90 min	P12WT 7h	2	Exp090818	537.25	4	533.4847	2129.9096	57217.4	0.12599	-0.55295	-0.42696	533.7351137	537.0018458	539.9935373	30.742	NaN	1.0468	30.742	30.133	31.18	-1.91E-06		0	0	0	0.029048
LVQSPNSYFMDVK	13	1	0	6*	Phospho (STY)	_LVQSPNSY(ph)FMDVK_		LVQSPNS(0.002)Y(0.998)FMDVK		LVQS(-93.53)PNS(-26.04)Y(26.04)FMDVK	0	0	0	1	IPI00397358;IPI00420117;IPI00746004;IPI00930154;IPI00847956;IPI00514399	IPI00397358	IPI00397358	>IPI:IPI00397358.4|SWISS-PROT:P42677|TREMBL:A4D1G5;Q5T4L6|ENSEMBL:ENSP00000357555;ENSP00000410885|REFSEQ:NP_001021|H-INV:HIT000264177|VEGA:OTTHUMP00000034760;OTTHUMP00000166258 Tax_Id=9606 Gene_Symbol=RPS27 Ribosomal protein S27;>IPI:IPI00420117.7|TREMBL:C	MULTI-MSMS		SWISS-PROT:P42677	090818_CarstenHolland_02	P12 WT 90 min	P12WT 7h	2	Exp090818	806.38	2	804.3624	1606.7102	47382.06	1.565	0.85099	2.416	804.8643607	806.3750498	808.3698816	50.392	NaN	0.85323	50.392	49.993	50.846	0		0	0	0	1.10E-08
HGHYFVALFDYQAR	14	0	1	24	Phospho (STY)	_HGHY(ph)FVALFDYQAR_		HGHY(1)FVALFDYQAR		HGHY(178.9)FVALFDY(-178.9)QAR	0	0	0	1	IPI00000885	IPI00000885	IPI00000885	>IPI:IPI00000885.1|SWISS-PROT:P42685|TREMBL:B2R8C2;B4DY49|ENSEMBL:ENSP00000357615|REFSEQ:NP_002022|H-INV:HIT000217382|VEGA:OTTHUMP00000017048 Tax_Id=9606 Gene_Symbol=FRK Tyrosine-protein kinase FRK	MULTI-MSMS		SWISS-PROT:P42685	090818_CarstenHolland_02	P12 WT 90 min	P12WT 7h	2	Exp090818	602.27	3	601.9383	1802.793	54410.56	2.3652	-0.16667	2.1985	601.9381917	603.9448151	605.2741875	57.696	NaN	2.292	57.696	57.039	59.331	0		0	0	0	1.00E-19
HGHYFVALFDYQAR	14	0	1	24	Phospho (STY)	_HGHY(ph)FVALFDYQAR_		HGHY(1)FVALFDYQAR		HGHY(141.73)FVALFDY(-141.73)QAR	0	0	0	1	IPI00000885	IPI00000885	IPI00000885	>IPI:IPI00000885.1|SWISS-PROT:P42685|TREMBL:B2R8C2;B4DY49|ENSEMBL:ENSP00000357615|REFSEQ:NP_002022|H-INV:HIT000217382|VEGA:OTTHUMP00000017048 Tax_Id=9606 Gene_Symbol=FRK Tyrosine-protein kinase FRK	MULTI-MSMS		SWISS-PROT:P42685	090818_CarstenHolland_02	P12 WT 90 min	P12WT 7h	2	Exp090818	902.91	2	902.4038	1802.793	45122.95	2.6828	0.36564	3.0485	902.4038533	905.4142135	907.4082178	57.661	NaN	1.1116	57.661	57.191	58.303	0		0	0	0	1.58E-13
VGEEEHVYSFPNK	13	1	0	8*	Phospho (STY)	_VGEEEHVY(ph)SFPNK_		VGEEEHVY(0.919)S(0.081)FPNK		VGEEEHVY(10.53)S(-10.53)FPNK	0	0	0	1	IPI00555917;IPI00220031;IPI00335634;IPI00922610;IPI00220030	IPI00555917	IPI00555917	>IPI:IPI00555917.3|TREMBL:Q59GS5|ENSEMBL:ENSP00000366463 Tax_Id=9606 Gene_Symbol=PXN Paxillin variant (Fragment);>IPI:IPI00220031.1|SWISS-PROT:P49023-3|ENSEMBL:ENSP00000267257|VEGA:OTTHUMP00000169496 Tax_Id=9606 Gene_Symbol=PXN Isoform Gamma of Paxillin;>I	ISO-MSMS	1	SWISS-PROT:P49023	090818_CarstenHolland_02	P12 WT 90 min	P12WT 7h	2	Exp090818	809.86	2	807.8454	1613.6763	NaN	NaN	-0.80769	NaN	NaN	NaN	NaN	26.89	NaN	1.3386	26.89	26.332	27.67	0		0	0	0	0.041905
FMSVQRPGPYDRPGTAR	17	0	3	3	Phospho (STY)	_FMSVQRPGPY(ph)DRPGTAR_		FMS(0.003)VQRPGPY(0.984)DRPGT(0.013)AR		FMS(-24.52)VQRPGPY(18.84)DRPGT(-18.84)AR	0	0	0	1	IPI00003881	IPI00003881	IPI00003881	>IPI:IPI00003881.5|SWISS-PROT:P52597|TREMBL:B4DKS8;Q8NI96|ENSEMBL:ENSP00000338477;ENSP00000348345;ENSP00000349573;ENSP00000400433;ENSP00000407648;ENSP00000413867|REFSEQ:NP_001091674;NP_001091675;NP_001091676;NP_001091677;NP_001091678;NP_004957|H-INV:HIT000	MULTI-MSMS		SWISS-PROT:P52597	090818_CarstenHolland_02	P12 WT 90 min	P12WT 7h	2	Exp090818	672.65	3	672.3154	2013.9244	50281.64	0.65597	-0.96714	-0.31117	672.3148157	678.3350086	682.3232564	27.69	NaN	0.90385	27.69	27.221	28.125	0		0	0	0	0.019432
TAGTSFMMTPYVVTR	15	0	1	3	2 Phospho (STY)	_TAGTSFMMT(ph)PY(ph)VVTR_		TAGT(0.003)S(0.306)FMMT(0.794)PY(0.897)VVTR		T(-34.43)AGT(-25.87)S(-5.29)FMMT(5.29)PY(8.3)VVT(-35.27)R	0	0	0	2	IPI00023547;IPI00024672;IPI00220306;IPI00376687;IPI00003148;IPI00941128;IPI00003145;IPI00220305;IPI00795397;IPI00873275;IPI00148567;IPI00854859	IPI00023547	IPI00023547	>IPI:IPI00023547.1|SWISS-PROT:P53779-1|ENSEMBL:ENSP00000352157;ENSP00000398480|REFSEQ:NP_620448 Tax_Id=9606 Gene_Symbol=MAPK10 Isoform Alpha-2 of Mitogen-activated protein kinase 10;>IPI:IPI00024672.1|SWISS-PROT:P45983-1|TREMBL:B5BUB8|ENSEMBL:ENSP000003534	ISO-MSMS	1	SWISS-PROT:P53779	090818_CarstenHolland_02	P12 WT 90 min	P12WT 7h	2	Exp090818	914.88	2	911.3713	1820.728	NaN	NaN	0.033374	NaN	NaN	NaN	NaN	62.395	NaN	1.283	62.395	61.64	62.923	0		0	0	0	0.019779
TAGTSFMMTPYVVTR	15	0	1	8*	Phospho (STY)	_TAGTSFMMTPY(ph)VVTR_		TAGTSFMMT(0.008)PY(0.982)VVT(0.01)R		T(-96.47)AGT(-96.47)S(-83.8)FMMT(-21.16)PY(19.77)VVT(-19.77)R	0	0	0	1	IPI00023547;IPI00024672;IPI00220306;IPI00376687;IPI00003148;IPI00941128;IPI00003145;IPI00220305;IPI00795397;IPI00873275;IPI00148567;IPI00854859	IPI00023547	IPI00023547	>IPI:IPI00023547.1|SWISS-PROT:P53779-1|ENSEMBL:ENSP00000352157;ENSP00000398480|REFSEQ:NP_620448 Tax_Id=9606 Gene_Symbol=MAPK10 Isoform Alpha-2 of Mitogen-activated protein kinase 10;>IPI:IPI00024672.1|SWISS-PROT:P45983-1|TREMBL:B5BUB8|ENSEMBL:ENSP000003534	MULTI-MSMS		SWISS-PROT:P53779	090818_CarstenHolland_02	P12 WT 90 min	P12WT 7h	2	Exp090818	874.4	2	871.3881	1740.7616	45218.84	2.602	0.54459	3.1466	871.8905211	874.3985585	876.3926356	58.724	NaN	1.0449	58.724	58.235	59.28	0		0	0	0	4.29E-06
KYGLFKEENPYAR	13	2	1	3	Phospho (STY)	_KYGLFKEENPY(ph)AR_		KYGLFKEENPY(1)AR		KY(-63.84)GLFKEENPY(63.84)AR	0	0	0	1	IPI00023974;IPI00794805;IPI00911013	IPI00023974	IPI00023974	>IPI:IPI00023974.1|SWISS-PROT:P53801|TREMBL:A8K274|ENSEMBL:ENSP00000328325|REFSEQ:NP_004330|H-INV:HIT000272106|VEGA:OTTHUMP00000115272 Tax_Id=9606 Gene_Symbol=PTTG1IP Pituitary tumor-transforming gene 1 protein-interacting protein;>IPI:IPI00794805.1|TREMBL	MULTI-MSMS		SWISS-PROT:P53801	090818_CarstenHolland_02	P12 WT 90 min	P12WT 7h	2	Exp090818	570.63	3	565.6028	1693.7865	53631.26	0.14418	-0.48875	-0.34457	565.9366253	570.2925206	574.2813062	29.601	NaN	0.75702	29.601	29.249	30.006	-1.91E-06		0	0	0	0.010806
YGLFKEENPYAR	12	1	1	17	Phospho (STY)	_YGLFKEENPY(ph)AR_		YGLFKEENPY(1)AR		Y(-130.2)GLFKEENPY(130.2)AR	0	0	0	1	IPI00023974;IPI00794805;IPI00911013	IPI00023974	IPI00023974	>IPI:IPI00023974.1|SWISS-PROT:P53801|TREMBL:A8K274|ENSEMBL:ENSP00000328325|REFSEQ:NP_004330|H-INV:HIT000272106|VEGA:OTTHUMP00000115272 Tax_Id=9606 Gene_Symbol=PTTG1IP Pituitary tumor-transforming gene 1 protein-interacting protein;>IPI:IPI00794805.1|TREMBL	MULTI-MSMS		SWISS-PROT:P53801	090818_CarstenHolland_02	P12 WT 90 min	P12WT 7h	2	Exp090818	788.88	2	783.8531	1565.6916	47436.57	1.1583	-0.80719	0.35109	783.8523184	788.87481	792.8638282	37.212	NaN	0.92853	37.212	36.785	37.714	0		0	0	0	2.28E-08
YGLFKEENPYAR	12	1	1	17	Phospho (STY)	_YGLFKEENPY(ph)AR_		YGLFKEENPY(1)AR		Y(-67.1)GLFKEENPY(67.1)AR	0	0	0	1	IPI00023974;IPI00794805;IPI00911013	IPI00023974	IPI00023974	>IPI:IPI00023974.1|SWISS-PROT:P53801|TREMBL:A8K274|ENSEMBL:ENSP00000328325|REFSEQ:NP_004330|H-INV:HIT000272106|VEGA:OTTHUMP00000115272 Tax_Id=9606 Gene_Symbol=PTTG1IP Pituitary tumor-transforming gene 1 protein-interacting protein;>IPI:IPI00794805.1|TREMBL	MULTI-MSMS		SWISS-PROT:P53801	090818_CarstenHolland_02	P12 WT 90 min	P12WT 7h	2	Exp090818	526.25	3	522.9045	1565.6916	58178.67	0.28686	-0.63352	-0.34667	522.9039871	526.2524036	528.9116258	37.222	NaN	1.0123	37.222	36.702	37.714	0		0	0	0	0.015641
VLEDDPEAAYTTR	13	0	1	6	Phospho (STY)	_VLEDDPEAAY(ph)TTR_		VLEDDPEAAY(0.943)T(0.021)T(0.036)R		VLEDDPEAAY(14.2)T(-16.51)T(-14.2)R	0	0	0	1	IPI00008290;IPI00215945;IPI00008318;IPI00298105;IPI00917056;IPI00418427	IPI00008290	IPI00008290	>IPI:IPI00008290.3|SWISS-PROT:P54756-1|TREMBL:B7ZKJ3;B7ZKW7;Q59FT4;Q7Z3F2|ENSEMBL:ENSP00000273854|REFSEQ:NP_004430|H-INV:HIT000324907|VEGA:OTTHUMP00000159594 Tax_Id=9606 Gene_Symbol=EPHA5 Ephrin receptor;>IPI:IPI00215945.3|SWISS-PROT:P54756-2|TREMBL:C9JWR8	MULTI-MSMS		SWISS-PROT:P54756	090818_CarstenHolland_02	P12 WT 90 min	P12WT 7h	2	Exp090818	780.34	2	780.3349	1558.6552	47188.04	0.81582	-0.63512	0.1807	780.3344033	783.3444307	785.3383625	28.334	NaN	1.0456	28.334	27.85	28.895	0		0	0	0	2.80E-06
IGEGTYGVVYK	11	1	0	12	2 Phospho (STY)	_IGEGT(ph)Y(ph)GVVYK_		IGEGT(1)Y(1)GVVYK		IGEGT(110.06)Y(80.37)GVVY(-80.37)K	0	0	0	2	IPI00023503;IPI00925562;IPI00031681;IPI00260318;IPI00925841;IPI00910650;IPI00026689;IPI00908424;IPI00073536	IPI00023503;IPI00026689	IPI00026689	>IPI:IPI00023503.4|SWISS-PROT:Q00526|ENSEMBL:ENSP00000400088;ENSP00000410561|REFSEQ:NP_001249|H-INV:HIT000021959|VEGA:OTTHUMP00000206828 Tax_Id=9606 Gene_Symbol=CDK3 Cell division protein kinase 3;>IPI:IPI00925562.1|ENSEMBL:ENSP00000293215|VEGA:OTTHUMP0000	MULTI-MSMS		SWISS-PROT:Q00526	090818_CarstenHolland_02	P12 WT 90 min	P12WT 7h	2	Exp090818	675.29	2	673.2775	1344.5404	51649.59	1.2233	-0.57896	0.64431	673.2769627	675.2894284	677.2841755	38.944	NaN	2.9589	38.944	37.621	40.58	0		0	0	0	5.23E-05
IGEGTYGVVYK	11	1	0	13	Phospho (STY)	_IGEGTY(ph)GVVYK_		IGEGT(0.157)Y(0.843)GVVYK		IGEGT(-7.3)Y(7.3)GVVY(-79.76)K	0	0	0	1	IPI00023503;IPI00925562;IPI00031681;IPI00260318;IPI00925841;IPI00910650;IPI00026689;IPI00908424;IPI00073536	IPI00023503;IPI00026689	IPI00026689	>IPI:IPI00023503.4|SWISS-PROT:Q00526|ENSEMBL:ENSP00000400088;ENSP00000410561|REFSEQ:NP_001249|H-INV:HIT000021959|VEGA:OTTHUMP00000206828 Tax_Id=9606 Gene_Symbol=CDK3 Cell division protein kinase 3;>IPI:IPI00925562.1|ENSEMBL:ENSP00000293215|VEGA:OTTHUMP0000	MULTI-MSMS		SWISS-PROT:Q00526	090818_CarstenHolland_02	P12 WT 90 min	P12WT 7h	2	Exp090818	633.3	2	633.2943	1264.5741	52343.67	0.71609	1.3197	2.0358	633.2952437	635.3074713	637.3022057	32.964	NaN	5.2775	32.964	31.812	37.09	0		0	0	0	6.59E-10
IGEGTYGTVFK	11	1	0	2*	Phospho (STY)	_IGEGTYGT(ph)VFK_		IGEGT(0.421)Y(0.049)GT(0.53)VFK		IGEGT(-1)Y(-10.35)GT(1)VFK	0	0	0	1	IPI00023530;IPI00827700	IPI00023530	IPI00023530	>IPI:IPI00023530.7|SWISS-PROT:Q00535|TREMBL:Q6IAW3|ENSEMBL:ENSP00000297518;ENSP00000419782|REFSEQ:NP_004926|H-INV:HIT000032219|VEGA:OTTHUMP00000025538 Tax_Id=9606 Gene_Symbol=CDK5 Cell division protein kinase 5;>IPI:IPI00827700.1|TREMBL:A1XKG3|ENSEMBL:ENSP	MULTI-SECPEP		SWISS-PROT:Q00535	090818_CarstenHolland_02	P12 WT 90 min	P12WT 7h	2	Exp090818	630.37	2	626.2865	1250.5584	52578.59	1.0829	-0.96974	0.11317	626.2860122	628.2981416	630.2927994	38.058	NaN	1.3554	38.058	37.312	38.667	0		0	0	0	0.048575
ANPQERDGVYDVPLHNPPDAK	21	1	1	12	Phospho (STY)	_ANPQERDGVY(ph)DVPLHNPPDAK_		ANPQERDGVY(1)DVPLHNPPDAK		ANPQERDGVY(110.77)DVPLHNPPDAK	0	0	0	1	IPI00031407;IPI00646342;IPI00871939;IPI00953401;IPI00844476	IPI00031407	IPI00031407	>IPI:IPI00031407.1|SWISS-PROT:Q14511|ENSEMBL:ENSP00000368759|REFSEQ:NP_006394|H-INV:HIT000052344|VEGA:OTTHUMP00000016030 Tax_Id=9606 Gene_Symbol=NEDD9 Enhancer of filamentation 1;>IPI:IPI00646342.3|TREMBL:A8K9G7;Q5TI59|ENSEMBL:ENSP00000380534;ENSP000003952	MULTI-MSMS		SWISS-PROT:Q14511	090818_CarstenHolland_02	P12 WT 90 min	P12WT 7h	2	Exp090818	805.04	3	804.7042	2411.0907	46602.79	0.85156	-0.60572	0.24584	805.0379473	808.3863929	811.0455574	30.003	NaN	1.1698	30.003	29.427	30.597	0		0	0	0	0.00021729
DEAGLREKDYDFPPPMR	17	1	2	12	Phospho (STY)	_DEAGLREKDY(ph)DFPPPMR_		DEAGLREKDY(1)DFPPPMR		DEAGLREKDY(196.18)DFPPPMR	0	0	0	1	IPI00031407;IPI00646342;IPI00871939;IPI00953401;IPI00844476	IPI00031407	IPI00031407	>IPI:IPI00031407.1|SWISS-PROT:Q14511|ENSEMBL:ENSP00000368759|REFSEQ:NP_006394|H-INV:HIT000052344|VEGA:OTTHUMP00000016030 Tax_Id=9606 Gene_Symbol=NEDD9 Enhancer of filamentation 1;>IPI:IPI00646342.3|TREMBL:A8K9G7;Q5TI59|ENSEMBL:ENSP00000380534;ENSP000003952	MULTI-MSMS		SWISS-PROT:Q14511	090818_CarstenHolland_02	P12 WT 90 min	P12WT 7h	2	Exp090818	711.34	3	705.9784	2114.9133	50239.93	1.001	-0.088017	0.91303	706.3123628	711.3334445	715.3219809	40.75	NaN	4.4753	40.75	39.494	43.969	0		0	0	0	1.65E-21
DGVYDVPLHNPPDAK	15	1	0	15	Phospho (STY)	_DGVY(ph)DVPLHNPPDAK_		DGVY(1)DVPLHNPPDAK		DGVY(172.82)DVPLHNPPDAK	0	0	0	1	IPI00031407;IPI00646342;IPI00871939;IPI00953401;IPI00844476	IPI00031407	IPI00031407	>IPI:IPI00031407.1|SWISS-PROT:Q14511|ENSEMBL:ENSP00000368759|REFSEQ:NP_006394|H-INV:HIT000052344|VEGA:OTTHUMP00000016030 Tax_Id=9606 Gene_Symbol=NEDD9 Enhancer of filamentation 1;>IPI:IPI00646342.3|TREMBL:A8K9G7;Q5TI59|ENSEMBL:ENSP00000380534;ENSP000003952	MULTI-MSMS		SWISS-PROT:Q14511	090818_CarstenHolland_02	P12 WT 90 min	P12WT 7h	2	Exp090818	860.9	2	858.8851	1715.7556	46360.05	0.99248	-0.77455	0.21793	858.8841957	860.8969853	862.8914375	35.754	NaN	0.98888	35.754	35.214	36.203	0		0	0	0	1.10E-13
DGVYDVPLHNPPDAK	15	1	0	15	Phospho (STY)	_DGVY(ph)DVPLHNPPDAK_		DGVY(1)DVPLHNPPDAK		DGVY(89.96)DVPLHNPPDAK	0	0	0	1	IPI00031407;IPI00646342;IPI00871939;IPI00953401;IPI00844476	IPI00031407	IPI00031407	>IPI:IPI00031407.1|SWISS-PROT:Q14511|ENSEMBL:ENSP00000368759|REFSEQ:NP_006394|H-INV:HIT000052344|VEGA:OTTHUMP00000016030 Tax_Id=9606 Gene_Symbol=NEDD9 Enhancer of filamentation 1;>IPI:IPI00646342.3|TREMBL:A8K9G7;Q5TI59|ENSEMBL:ENSP00000380534;ENSP000003952	MULTI-MSMS		SWISS-PROT:Q14511	090818_CarstenHolland_02	P12 WT 90 min	P12WT 7h	2	Exp090818	574.27	3	572.9258	1715.7556	52984.26	0.29486	-0.45724	-0.16239	572.9256765	574.2671826	575.9311165	35.73	NaN	1.0546	35.73	35.214	36.269	0		0	0	0	0.0045993
EKDYDFPPPMR	11	1	1	8	Phospho (STY)	_EKDY(ph)DFPPPMR_		EKDY(1)DFPPPMR		EKDY(91.31)DFPPPMR	0	0	0	1	IPI00031407;IPI00646342;IPI00871939;IPI00953401;IPI00844476	IPI00031407	IPI00031407	>IPI:IPI00031407.1|SWISS-PROT:Q14511|ENSEMBL:ENSP00000368759|REFSEQ:NP_006394|H-INV:HIT000052344|VEGA:OTTHUMP00000016030 Tax_Id=9606 Gene_Symbol=NEDD9 Enhancer of filamentation 1;>IPI:IPI00646342.3|TREMBL:A8K9G7;Q5TI59|ENSEMBL:ENSP00000380534;ENSP000003952	ISO-MSMS	1	SWISS-PROT:Q14511	090818_CarstenHolland_02	P12 WT 90 min	P12WT 7h	2	Exp090818	743.33	2	737.8073	1473.6	NaN	NaN	-0.20528	NaN	NaN	NaN	NaN	34.716	NaN	4.0138	34.716	32.853	36.867	-3.81E-06		0	0	0	0.026203
GPVFSVPVGEIKPQGVYDIPPTK	23	2	0	9	Phospho (STY)	_GPVFSVPVGEIKPQGVY(ph)DIPPTK_		GPVFSVPVGEIKPQGVY(0.996)DIPPT(0.004)K		GPVFS(-99.21)VPVGEIKPQGVY(23.94)DIPPT(-23.94)K	0	0	0	1	IPI00031407;IPI00646342;IPI00871939;IPI00953401;IPI00844476	IPI00031407	IPI00031407	>IPI:IPI00031407.1|SWISS-PROT:Q14511|ENSEMBL:ENSP00000368759|REFSEQ:NP_006394|H-INV:HIT000052344|VEGA:OTTHUMP00000016030 Tax_Id=9606 Gene_Symbol=NEDD9 Enhancer of filamentation 1;>IPI:IPI00646342.3|TREMBL:A8K9G7;Q5TI59|ENSEMBL:ENSP00000380534;ENSP000003952	MULTI-MSMS		SWISS-PROT:Q14511	090818_CarstenHolland_02	P12 WT 90 min	P12WT 7h	2	Exp090818	838.45	3	835.4327	2503.2764	46599.82	2.5177	0.76788	3.2856	835.7678484	838.4507452	840.7762752	59.601	NaN	3.595	59.601	58.77	62.365	0		0	0	0	2.44E-05
LYQVPNPQAAPR	12	0	1	8	Phospho (STY)	_LY(ph)QVPNPQAAPR_		LY(1)QVPNPQAAPR		LY(134.75)QVPNPQAAPR	0	0	0	1	IPI00031407;IPI00646342;IPI00871939;IPI00953401;IPI00844476;IPI00514103	IPI00031407	IPI00031407	>IPI:IPI00031407.1|SWISS-PROT:Q14511|ENSEMBL:ENSP00000368759|REFSEQ:NP_006394|H-INV:HIT000052344|VEGA:OTTHUMP00000016030 Tax_Id=9606 Gene_Symbol=NEDD9 Enhancer of filamentation 1;>IPI:IPI00646342.3|TREMBL:A8K9G7;Q5TI59|ENSEMBL:ENSP00000380534;ENSP000003952	ISO-MSMS	1	SWISS-PROT:Q14511	090818_CarstenHolland_02	P12 WT 90 min	P12WT 7h	2	Exp090818	720.36	2	717.3505	1432.6864	NaN	NaN	-0.72025	NaN	NaN	NaN	NaN	30.089	NaN	1.6035	30.089	29.226	30.83	0		0	0	0	0.0014666
RHQSLSPNHPPPQLGQSVGSQNDAYDVPR	29	0	2	11	Phospho (STY)	_RHQSLSPNHPPPQLGQSVGSQNDAY(ph)DVPR_		RHQSLSPNHPPPQLGQSVGSQNDAY(1)DVPR		RHQS(-101.32)LS(-101.19)PNHPPPQLGQS(-83.16)VGS(-34.47)QNDAY(34.47)DVPR	0	0	0	1	IPI00031407;IPI00646342;IPI00871939;IPI00953401;IPI00844476	IPI00031407	IPI00031407	>IPI:IPI00031407.1|SWISS-PROT:Q14511|ENSEMBL:ENSP00000368759|REFSEQ:NP_006394|H-INV:HIT000052344|VEGA:OTTHUMP00000016030 Tax_Id=9606 Gene_Symbol=NEDD9 Enhancer of filamentation 1;>IPI:IPI00646342.3|TREMBL:A8K9G7;Q5TI59|ENSEMBL:ENSP00000380534;ENSP000003952	MULTI-MSMS		SWISS-PROT:Q14511	090818_CarstenHolland_02	P12 WT 90 min	P12WT 7h	2	Exp090818	816.64	4	816.1351	3260.5113	46711.25	0.83629	0.93498	1.7713	816.6372093	819.3968991	821.3906217	32.261	NaN	2.3894	32.261	31.31	33.699	0		0	0	0	2.83E-09
DKVTIADDYSDPFDAK	16	2	0	15	Phospho (STY)	_DKVTIADDY(ph)SDPFDAK_		DKVTIADDY(0.943)S(0.057)DPFDAK		DKVT(-70.31)IADDY(12.15)S(-12.15)DPFDAK	0	0	0	1	IPI00017578;IPI00604688	IPI00017578	IPI00017578	>IPI:IPI00017578.1|SWISS-PROT:Q15464-1|TREMBL:B9EGM0|ENSEMBL:ENSP00000366936|REFSEQ:NP_003019|H-INV:HIT000323521|VEGA:OTTHUMP00000021397 Tax_Id=9606 Gene_Symbol=SHB SH2 domain-containing adapter protein B;>IPI:IPI00604688.3|SWISS-PROT:Q15464-2|ENSEMBL:ENSP	MULTI-MSMS		SWISS-PROT:Q15464	090818_CarstenHolland_02	P12 WT 90 min	P12WT 7h	2	Exp090818	940.41	2	940.4035	1878.7925	43430.41	2.0511	-0.52653	1.5246	940.4030487	944.9295507	948.4170287	45.88	NaN	0.93507	45.88	45.432	46.367	0		0	0	0	1.20E-21
DKVTIADDYSDPFDAK	16	2	0	15	Phospho (STY)	_DKVTIADDY(ph)SDPFDAK_		DKVTIADDY(0.993)S(0.007)DPFDAK		DKVT(-40.85)IADDY(21.42)S(-21.42)DPFDAK	0	0	0	1	IPI00017578;IPI00604688	IPI00017578	IPI00017578	>IPI:IPI00017578.1|SWISS-PROT:Q15464-1|TREMBL:B9EGM0|ENSEMBL:ENSP00000366936|REFSEQ:NP_003019|H-INV:HIT000323521|VEGA:OTTHUMP00000021397 Tax_Id=9606 Gene_Symbol=SHB SH2 domain-containing adapter protein B;>IPI:IPI00604688.3|SWISS-PROT:Q15464-2|ENSEMBL:ENSP	MULTI-MSMS		SWISS-PROT:Q15464	090818_CarstenHolland_02	P12 WT 90 min	P12WT 7h	2	Exp090818	627.6	3	627.2714	1878.7925	53121.75	1.5273	-0.3829	1.1444	627.2710557	630.2886409	632.613783	45.87	NaN	0.89569	45.87	45.471	46.367	0		0	0	0	5.46E-07
DKVTIADDYSDPFDAKNDLK	20	3	0	4*	Phospho (STY)	_DKVTIADDY(ph)SDPFDAKNDLK_		DKVTIADDY(0.767)S(0.233)DPFDAKNDLK		DKVT(-80.72)IADDY(5.18)S(-5.18)DPFDAKNDLK	0	0	0	1	IPI00017578;IPI00604688	IPI00017578	IPI00017578	>IPI:IPI00017578.1|SWISS-PROT:Q15464-1|TREMBL:B9EGM0|ENSEMBL:ENSP00000366936|REFSEQ:NP_003019|H-INV:HIT000323521|VEGA:OTTHUMP00000021397 Tax_Id=9606 Gene_Symbol=SHB SH2 domain-containing adapter protein B;>IPI:IPI00604688.3|SWISS-PROT:Q15464-2|ENSEMBL:ENSP	MULTI-MSMS		SWISS-PROT:Q15464	090818_CarstenHolland_02	P12 WT 90 min	P12WT 7h	2	Exp090818	784.35	3	784.0211	2349.0414	47876.12	1.7384	-0.98675	0.75165	784.3547536	788.3793419	792.0344734	46.809	NaN	1.031	46.809	46.219	47.25	0		0	0	0	1.47E-24
KLSLGQYDNDAGGQLPFSK	19	2	0	4*	Phospho (STY)	_KLSLGQY(ph)DNDAGGQLPFSK_		KLS(0.26)LGQY(0.74)DNDAGGQLPFSK		KLS(-4.53)LGQY(4.53)DNDAGGQLPFS(-118.01)K	0	0	0	1	IPI00658152;IPI00924727;IPI00854869	IPI00658152	IPI00658152	>IPI:IPI00658152.1|SWISS-PROT:Q68CZ2-1|TREMBL:B2RNV1|ENSEMBL:ENSP00000312143;ENSP00000381854|REFSEQ:NP_073585|H-INV:HIT000306645|VEGA:OTTHUMP00000082709 Tax_Id=9606 Gene_Symbol=TNS3 Isoform 1 of Tensin-3;>IPI:IPI00924727.1|TREMBL:Q59GW4|ENSEMBL:ENSP0000041	MULTI-MSMS		SWISS-PROT:Q68CZ2	090818_CarstenHolland_02	P12 WT 90 min	P12WT 7h	2	Exp090818	709.69	3	706.6683	2116.983	50386.39	1.5109	-0.51718	0.99373	707.0024265	709.3513913	712.344895	49.298	NaN	1.5352	49.298	48.339	49.874	0		0	0	0	2.63E-06
SRDDLYDQDDSRDFPR	16	0	3	4	Phospho (STY)	_SRDDLY(ph)DQDDSRDFPR_		SRDDLY(1)DQDDSRDFPR		S(-33.87)RDDLY(33.87)DQDDS(-53.15)RDFPR	0	0	0	1	IPI00409640;IPI00641640;IPI00941735;IPI00328218;IPI00409641;IPI00908558	IPI00409640	IPI00409640	>IPI:IPI00409640.3|SWISS-PROT:Q86X29-1|ENSEMBL:ENSP00000354575|REFSEQ:NP_991403|H-INV:HIT000053119 Tax_Id=9606 Gene_Symbol=LSR Isoform 1 of Lipolysis-stimulated lipoprotein receptor;>IPI:IPI00641640.2|ENSEMBL:ENSP00000346976|REFSEQ:NP_057009|VEGA:OTTHUMP00	MULTI-MSMS		SWISS-PROT:Q86X29	090818_CarstenHolland_02	P12 WT 90 min	P12WT 7h	2	Exp090818	700.31	3	693.9516	2078.8331	49263.5	0.45775	-0.39579	0.061961	693.9514191	699.9716044	703.9597052	29.548	NaN	1.2143	29.548	28.919	30.133	0		0	0	0	0.0012372
AHAWPSPYKDYEVK	14	2	0	9	Phospho (STY)	_AHAWPSPY(ph)KDYEVK_		AHAWPSPY(0.978)KDY(0.022)EVK		AHAWPS(-36.75)PY(16.55)KDY(-16.55)EVK	0	0	0	1	IPI00022624	IPI00022624	IPI00022624	>IPI:IPI00022624.1|SWISS-PROT:Q8NFJ5|TREMBL:A8K556|ENSEMBL:ENSP00000014914|REFSEQ:NP_003970|H-INV:HIT000042545|VEGA:OTTHUMP00000166749 Tax_Id=9606 Gene_Symbol=GPRC5A Retinoic acid-induced protein 3	MULTI-MSMS		SWISS-PROT:Q8NFJ5	090818_CarstenHolland_02	P12 WT 90 min	P12WT 7h	2	Exp090818	590.94	3	590.9344	1769.7814	54414.82	0.62836	0.21875	0.84711	590.9344441	593.6177764	596.2774444	33.904	NaN	1.412	33.904	33.254	34.666	0		0	0	0	0.0004815
IHGSAAREEDEHPYELLLTAETK	23	1	1	16	Phospho (STY)	_IHGSAAREEDEHPY(ph)ELLLTAETK_		IHGSAAREEDEHPY(1)ELLLTAETK		IHGS(-61.09)AAREEDEHPY(34.55)ELLLT(-34.55)AET(-55.03)K	0	0	0	1	IPI00395663	IPI00395663	IPI00395663	>IPI:IPI00395663.5|SWISS-PROT:Q92625|TREMBL:B4DQW8;Q05CP0|ENSEMBL:ENSP00000353518|REFSEQ:NP_056060|H-INV:HIT000390885|VEGA:OTTHUMP00000016243 Tax_Id=9606 Gene_Symbol=ANKS1A Ankyrin repeat and SAM domain-containing protein 1A	MULTI-MSMS		SWISS-PROT:Q92625	090818_CarstenHolland_02	P12 WT 90 min	P12WT 7h	2	Exp090818	900.77	3	897.0884	2688.2432	45710.98	1.1796	-0.78196	0.39765	897.0875828	901.104633	903.4290405	42.158	NaN	1.0141	42.158	41.646	42.66	0		0	0	0	5.40E-05
IHGSAAREEDEHPYELLLTAETK	23	1	1	16	Phospho (STY)	_IHGSAAREEDEHPY(ph)ELLLTAETK_		IHGSAAREEDEHPY(1)ELLLTAETK		IHGS(-34.52)AAREEDEHPY(34.52)ELLLT(-44.13)AET(-75.15)K	0	0	0	1	IPI00395663	IPI00395663	IPI00395663	>IPI:IPI00395663.5|SWISS-PROT:Q92625|TREMBL:B4DQW8;Q05CP0|ENSEMBL:ENSP00000353518|REFSEQ:NP_056060|H-INV:HIT000390885|VEGA:OTTHUMP00000016243 Tax_Id=9606 Gene_Symbol=ANKS1A Ankyrin repeat and SAM domain-containing protein 1A	MULTI-MSMS		SWISS-PROT:Q92625	090818_CarstenHolland_02	P12 WT 90 min	P12WT 7h	2	Exp090818	675.83	4	673.0681	2688.2432	50897.8	0.86815	-0.76295	0.1052	673.3182582	675.8294894	677.5732466	42.148	NaN	1.2149	42.148	41.603	42.818	0		0	0	0	0.00026751
RDNEVDGQDYHFVVSR	16	0	2	12	Phospho (STY)	_RDNEVDGQDY(ph)HFVVSR_		RDNEVDGQDY(1)HFVVSR		RDNEVDGQDY(103)HFVVS(-103)R	0	0	0	1	IPI00552701;IPI00023343;IPI00647338;IPI00952698	IPI00552701	IPI00552701	>IPI:IPI00552701.1|TREMBL:Q5JUW8|ENSEMBL:ENSP00000194900|VEGA:OTTHUMP00000023477 Tax_Id=9606 Gene_Symbol=DLG3 Discs, large homolog 3 (Neuroendocrine-dlg, Drosophila), isoform CRA_b;>IPI:IPI00023343.4|SWISS-PROT:Q92796-1|TREMBL:Q59FY1|ENSEMBL:ENSP0000036348	MULTI-MSMS		SWISS-PROT:Q92796	090818_CarstenHolland_02	P12 WT 90 min	P12WT 7h	2	Exp090818	676.97	3	672.6251	2014.8534	50790.5	0.71163	-0.39524	0.31639	672.9592604	676.638282	679.2969595	30.952	NaN	1.0859	30.952	30.311	31.397	-1.91E-06		0	0	0	4.19E-14
TPAPVTSTGSTTATLEGQSTAASSR	25	0	1	4	2 Phospho (STY)	_T(ph)PAPVT(ph)STGSTTATLEGQSTAASSR_		T(0.66)PAPVT(0.661)S(0.665)T(0.011)GS(0.001)TTATLEGQSTAASSR		T(0)PAPVT(0)S(0)T(-17.05)GS(-29.89)T(-33.77)T(-33.77)AT(-37.5)LEGQS(-40.02)T(-40.02)AAS(-44.51)S(-46.91)R	0	0	0	2	IPI00302162;IPI00827758;IPI00827768;IPI00790855;IPI00885168;IPI00827725;IPI00827732;IPI00795577;IPI00828180;IPI00797458;IPI00828047;IPI00479285;IPI00789419	IPI00302162	IPI00302162	>IPI:IPI00302162.6|SWISS-PROT:Q99102-1 Tax_Id=9606 Gene_Symbol=MUC4 Isoform 1 of Mucin-4;>IPI:IPI00827758.1|SWISS-PROT:Q99102-10 Tax_Id=9606 Gene_Symbol=MUC4 Isoform 10 of Mucin-4;>IPI:IPI00827768.1|SWISS-PROT:Q99102-17 Tax_Id=9606 Gene_Symbol=MUC4 Isoform	MULTI-MSMS		SWISS-PROT:Q99102	090818_CarstenHolland_02	P12 WT 90 min	P12WT 7h	2	Exp090818	847.37	3	847.0369	2538.0888	45877.58	2.3113	-1.1902	1.1211	847.370049	849.3766285	850.7058812	55.895	NaN	2.64	55.895	55.225	57.865	3.81E-06		0	0	0	0.032671
NNYALNTTATYAEPYRPIQYR	21	0	2	6*	Phospho (STY)	_NNYALNTTAT(ph)YAEPYRPIQYR_		NNYALNT(0.023)T(0.145)AT(0.424)Y(0.407)AEPYRPIQYR		NNY(-95.45)ALNT(-12.7)T(-4.65)AT(0.18)Y(-0.18)AEPY(-49.93)RPIQY(-55.83)R	0	0	0	1	IPI00021076;IPI00334400;IPI00747119;IPI00761037;IPI00940183	IPI00021076	IPI00021076	>IPI:IPI00021076.1|SWISS-PROT:Q99569-1|TREMBL:Q4W5T8|ENSEMBL:ENSP00000374409|REFSEQ:NP_003619|H-INV:HIT000323893|VEGA:OTTHUMP00000204743 Tax_Id=9606 Gene_Symbol=PKP4 Isoform Long of Plakophilin-4;>IPI:IPI00334400.1|SWISS-PROT:Q99569-2 Tax_Id=9606 Gene_Symb	MULTI-MSMS		SWISS-PROT:Q99569	090818_CarstenHolland_02	P12 WT 90 min	P12WT 7h	2	Exp090818	867.41	3	867.0708	2598.1904	45575.09	1.8079	0.79376	2.6016	867.4059262	871.419085	873.7436982	47.497	NaN	0.82855	47.497	47.094	47.923	0		0	0	0	3.45E-05
LVPTGPTHREPSPVRYDNLSR	21	0	3	5*	2 Phospho (STY)	_LVPTGPTHREPS(ph)PVRY(ph)DNLSR_		LVPT(0.005)GPT(0.09)HREPS(0.956)PVRY(0.948)DNLS(0.001)R		LVPT(-26.77)GPT(-12.74)HREPS(13.48)PVRY(12.74)DNLS(-29.81)R	0	0	0	2	IPI00328272;IPI00216546	IPI00328272	IPI00328272	>IPI:IPI00328272.2|SWISS-PROT:Q9C0B5-1|TREMBL:Q2TGF0|ENSEMBL:ENSP00000287169|REFSEQ:NP_056272|H-INV:HIT000332529 Tax_Id=9606 Gene_Symbol=ZDHHC5 Isoform 1 of Probable palmitoyltransferase ZDHHC5;>IPI:IPI00216546.3|SWISS-PROT:Q9C0B5-2 Tax_Id=9606 Gene_Symbol	MULTI-MSMS		SWISS-PROT:Q9C0B5	090818_CarstenHolland_02	P12 WT 90 min	P12WT 7h	2	Exp090818	851.4	3	851.0667	2550.1782	45330.97	0.86022	-0.45382	0.40641	851.4006486	857.0862231	861.074664	30.433	NaN	1.1378	30.433	29.758	30.896	1.91E-06		0	0	0	0.0081388
NAIKVPIVINPNAYDNLAIYK	21	2	0	9	Phospho (STY)	_NAIKVPIVINPNAY(ph)DNLAIYK_		NAIKVPIVINPNAY(0.978)DNLAIY(0.022)K		NAIKVPIVINPNAY(16.54)DNLAIY(-16.54)K	0	0	0	1	IPI00737545	IPI00737545	IPI00737545	>IPI:IPI00737545.4|SWISS-PROT:Q9H792|ENSEMBL:ENSP00000309230|REFSEQ:NP_079052|H-INV:HIT000047531|VEGA:OTTHUMP00000176118 Tax_Id=9606 Gene_Symbol=SGK269 Tyrosine-protein kinase SgK269	MULTI-SECPEP		SWISS-PROT:Q9H792	090818_CarstenHolland_02	P12 WT 90 min	P12WT 7h	2	Exp090818	812.03	3	808.4293	2422.2661	46719.52	2.4541	0.20992	2.664	808.7639703	811.4470835	814.4415762	65.165	NaN	0.75101	65.165	64.763	65.514	7.63E-06		0	0	0	5.45E-19
HPDIYAVPIK	10	1	0	11	Phospho (STY)	_HPDIY(ph)AVPIK_		HPDIY(1)AVPIK		HPDIY(71.61)AVPIK	0	0	0	1	IPI00003843;IPI00216245;IPI00922413;IPI00797934;IPI00216246	IPI00003843	IPI00003843	>IPI:IPI00003843.2|SWISS-PROT:Q9UDY2-1|TREMBL:B7Z2R8;B7Z7T6|ENSEMBL:ENSP00000366453|REFSEQ:NP_004808|H-INV:HIT000040277|VEGA:OTTHUMP00000021431 Tax_Id=9606 Gene_Symbol=TJP2 cDNA FLJ53324, highly similar to Tight junction protein ZO-2;>IPI:IPI00216245.3|SWI	MULTI-MSMS		SWISS-PROT:Q9UDY2	090818_CarstenHolland_02	P12 WT 90 min	P12WT 7h	2	Exp090818	618.82	2	616.8074	1231.6002	53657.81	0.72873	-0.32874	0.4	616.8071446	618.819729	620.8141966	34.091	NaN	1.8307	34.091	33.254	35.085	0		0	0	0	0.017078
IEIAQKHPDIYAVPIK	16	2	0	14	Phospho (STY)	_IEIAQKHPDIY(ph)AVPIK_		IEIAQKHPDIY(1)AVPIK		IEIAQKHPDIY(110.51)AVPIK	0	0	0	1	IPI00003843;IPI00216245;IPI00922413;IPI00797934	IPI00003843	IPI00003843	>IPI:IPI00003843.2|SWISS-PROT:Q9UDY2-1|TREMBL:B7Z2R8;B7Z7T6|ENSEMBL:ENSP00000366453|REFSEQ:NP_004808|H-INV:HIT000040277|VEGA:OTTHUMP00000021431 Tax_Id=9606 Gene_Symbol=TJP2 cDNA FLJ53324, highly similar to Tight junction protein ZO-2;>IPI:IPI00216245.3|SWI	MULTI-MSMS		SWISS-PROT:Q9UDY2	090818_CarstenHolland_02	P12 WT 90 min	P12WT 7h	2	Exp090818	642.03	3	639.0078	1914.0016	52135.79	1.0558	-0.49374	0.56205	639.3419868	641.6905477	644.350377	40.744	NaN	1.2928	40.744	40.226	41.518	3.81E-06		0	0	0	0.00023601
IEIAQKHPDIYAVPIK	16	2	0	14	Phospho (STY)	_IEIAQKHPDIY(ph)AVPIK_		IEIAQKHPDIY(1)AVPIK		IEIAQKHPDIY(106.3)AVPIK	0	0	0	1	IPI00003843;IPI00216245;IPI00922413;IPI00797934	IPI00003843	IPI00003843	>IPI:IPI00003843.2|SWISS-PROT:Q9UDY2-1|TREMBL:B7Z2R8;B7Z7T6|ENSEMBL:ENSP00000366453|REFSEQ:NP_004808|H-INV:HIT000040277|VEGA:OTTHUMP00000021431 Tax_Id=9606 Gene_Symbol=TJP2 cDNA FLJ53324, highly similar to Tight junction protein ZO-2;>IPI:IPI00216245.3|SWI	MULTI-MSMS		SWISS-PROT:Q9UDY2	090818_CarstenHolland_02	P12 WT 90 min	P12WT 7h	2	Exp090818	962.04	2	958.0081	1914.0016	43938.35	1.6189	-0.42804	1.1908	958.0075935	962.5337554	966.0216072	40.729	NaN	0.70276	40.729	40.342	41.044	0		0	0	0	0.00030285
VFDKDGNGYISAAELR	16	1	1	10	Phospho (STY)	_VFDKDGNGY(ph)ISAAELR_		VFDKDGNGY(1)ISAAELR		VFDKDGNGY(38.48)IS(-38.48)AAELR	0	0	0	1	IPI00916768;IPI00794543;IPI00075248;IPI00386621;IPI00916600;IPI00945782	IPI00916768	IPI00916768	>IPI:IPI00916768.2|ENSEMBL:ENSP00000411440|VEGA:OTTHUMP00000202341 Tax_Id=9606 Gene_Symbol=CALM3;CALM2;CALM1 21 kDa protein;>IPI:IPI00794543.1|TREMBL:A8K1M2;B2RDW0|ENSEMBL:ENSP00000403491|VEGA:OTTHUMP00000076187 Tax_Id=9606 Gene_Symbol=CALM3;CALM2;CALM1 cD	MULTI-MSMS		TREMBL:A8K1M2;B2RDW0	090818_CarstenHolland_02	P12 WT 90 min	P12WT 7h	2	Exp090818	615.97	3	612.2839	1833.8298	53352.39	0.91744	-0.1518	0.76564	612.283916	615.6320495	618.2911947	41.605	NaN	0.98306	41.605	41.221	42.204	0		0	0	0	0.0030089
AQQGLYQVPGPSPQFQSPPAK	21	1	0	7	Phospho (STY)	_AQQGLY(ph)QVPGPSPQFQSPPAK_		AQQGLY(1)QVPGPSPQFQSPPAK		AQQGLY(71.78)QVPGPS(-71.78)PQFQS(-123.97)PPAK	0	0	0	1	IPI00645994;IPI00641339;IPI00872386;IPI00011998;IPI00740715;IPI00888416;IPI00888329;IPI00887842	IPI00645994	IPI00645994	>IPI:IPI00645994.2|TREMBL:B3KWD7;B4DEV4|ENSEMBL:ENSP00000377074;ENSP00000391669|VEGA:OTTHUMP00000080182;OTTHUMP00000174941 Tax_Id=9606 Gene_Symbol=BCAR1 cDNA FLJ56057, highly similar to Breast cancer anti-estrogen resistance protein 1;>IPI:IPI00641339.2|TR	MULTI-MSMS		TREMBL:B3KWD7;B4DEV4	090818_CarstenHolland_02	P12 WT 90 min	P12WT 7h	2	Exp090818	770.72	3	769.0386	2304.094	47857.11	1.2247	-0.99639	0.2283	769.706975	770.7141858	771.7084124	43.768	NaN	1.1918	43.768	43.217	44.409	0		0	0	0	1.77E-11
DVPDGPLLREETYDVPPAFAK	21	1	1	2*	Phospho (STY)	_DVPDGPLLREET(ph)YDVPPAFAK_		DVPDGPLLREET(0.55)Y(0.45)DVPPAFAK		DVPDGPLLREET(0.87)Y(-0.87)DVPPAFAK	0	0	0	1	IPI00645994;IPI00641339;IPI00872386;IPI00646673;IPI00011998	IPI00645994	IPI00645994	>IPI:IPI00645994.2|TREMBL:B3KWD7;B4DEV4|ENSEMBL:ENSP00000377074;ENSP00000391669|VEGA:OTTHUMP00000080182;OTTHUMP00000174941 Tax_Id=9606 Gene_Symbol=BCAR1 cDNA FLJ56057, highly similar to Breast cancer anti-estrogen resistance protein 1;>IPI:IPI00641339.2|TR	MULTI-SECPEP		TREMBL:B3KWD7;B4DEV4	090818_CarstenHolland_02	P12 WT 90 min	P12WT 7h	2	Exp090818	807.4	3	803.7173	2408.1301	46398.48	2.8921	-0.20138	2.6907	804.0511764	807.3996862	809.7248355	62.582	NaN	1.8159	62.582	61.887	63.703	-3.81E-06		0	0	0	0.0041005
GLPPSNHHAVYDVPPSVSK	19	1	0	4	Phospho (STY)	_GLPPSNHHAVY(ph)DVPPSVSK_		GLPPS(0.001)NHHAVY(0.998)DVPPSVSK		GLPPS(-29.72)NHHAVY(29.72)DVPPS(-36.57)VS(-36.57)K	0	0	0	1	IPI00645994;IPI00641339;IPI00872386;IPI00646673	IPI00645994	IPI00645994	>IPI:IPI00645994.2|TREMBL:B3KWD7;B4DEV4|ENSEMBL:ENSP00000377074;ENSP00000391669|VEGA:OTTHUMP00000080182;OTTHUMP00000174941 Tax_Id=9606 Gene_Symbol=BCAR1 cDNA FLJ56057, highly similar to Breast cancer anti-estrogen resistance protein 1;>IPI:IPI00641339.2|TR	MULTI-MSMS		TREMBL:B3KWD7;B4DEV4	090818_CarstenHolland_02	P12 WT 90 min	P12WT 7h	2	Exp090818	695.67	3	694.3332	2079.9779	50376.8	0.39772	-0.48354	-0.085821	694.332923	695.6746499	697.3380799	26.84	NaN	3.7658	26.84	25.551	29.317	1.91E-06		0	0	0	0.02886
HLLAPGPQDIYDVPPVR	17	0	1	15	Phospho (STY)	_HLLAPGPQDIY(ph)DVPPVR_		HLLAPGPQDIY(1)DVPPVR		HLLAPGPQDIY(164.53)DVPPVR	0	0	0	1	IPI00645994;IPI00641339;IPI00872386;IPI00646673;IPI00011998	IPI00645994	IPI00645994	>IPI:IPI00645994.2|TREMBL:B3KWD7;B4DEV4|ENSEMBL:ENSP00000377074;ENSP00000391669|VEGA:OTTHUMP00000080182;OTTHUMP00000174941 Tax_Id=9606 Gene_Symbol=BCAR1 cDNA FLJ56057, highly similar to Breast cancer anti-estrogen resistance protein 1;>IPI:IPI00641339.2|TR	MULTI-MSMS		TREMBL:B3KWD7;B4DEV4	090818_CarstenHolland_02	P12 WT 90 min	P12WT 7h	2	Exp090818	987.5	2	983.9930	1965.9714	44098.15	1.8006	-1.3536	0.44701	984.4935359	987.0018297	988.9950902	51.817	NaN	2.4676	51.817	50.925	53.393	0		0	0	0	1.23E-10
HLLAPGPQDIYDVPPVR	17	0	1	15	Phospho (STY)	_HLLAPGPQDIY(ph)DVPPVR_		HLLAPGPQDIY(1)DVPPVR		HLLAPGPQDIY(73.72)DVPPVR	0	0	0	1	IPI00645994;IPI00641339;IPI00872386;IPI00646673;IPI00011998	IPI00645994	IPI00645994	>IPI:IPI00645994.2|TREMBL:B3KWD7;B4DEV4|ENSEMBL:ENSP00000377074;ENSP00000391669|VEGA:OTTHUMP00000080182;OTTHUMP00000174941 Tax_Id=9606 Gene_Symbol=BCAR1 cDNA FLJ56057, highly similar to Breast cancer anti-estrogen resistance protein 1;>IPI:IPI00641339.2|TR	MULTI-MSMS		TREMBL:B3KWD7;B4DEV4	090818_CarstenHolland_02	P12 WT 90 min	P12WT 7h	2	Exp090818	658.67	3	656.3311	1965.9714	53372.76	1.1889	-0.75515	0.43376	656.3297581	658.6718244	660.0007802	51.859	NaN	3.5149	51.859	50.508	54.023	0		0	0	0	0.011697
RPGPGTLYDVPR	12	0	2	10*	Phospho (STY)	_RPGPGTLY(ph)DVPR_		RPGPGT(0.42)LY(0.58)DVPR		RPGPGT(-1.4)LY(1.4)DVPR	0	0	0	1	IPI00645994;IPI00641339;IPI00872386;IPI00646673	IPI00645994	IPI00645994	>IPI:IPI00645994.2|TREMBL:B3KWD7;B4DEV4|ENSEMBL:ENSP00000377074;ENSP00000391669|VEGA:OTTHUMP00000080182;OTTHUMP00000174941 Tax_Id=9606 Gene_Symbol=BCAR1 cDNA FLJ56057, highly similar to Breast cancer anti-estrogen resistance protein 1;>IPI:IPI00641339.2|TR	MULTI-MSMS		TREMBL:B3KWD7;B4DEV4	090818_CarstenHolland_02	P12 WT 90 min	P12WT 7h	2	Exp090818	710.36	2	704.3427	1406.6708	49139.41	0.62756	-0.59223	0.035328	704.3421561	710.3623047	714.3505139	30.67	NaN	1.5507	30.67	29.874	31.425	-1.91E-06		0	0	0	0.0049245
RPGPGTLYDVPR	12	0	2	10*	Phospho (STY)	_RPGPGTLY(ph)DVPR_		RPGPGT(0.015)LY(0.985)DVPR		RPGPGT(-18.3)LY(18.3)DVPR	0	0	0	1	IPI00645994;IPI00641339;IPI00872386;IPI00646673	IPI00645994	IPI00645994	>IPI:IPI00645994.2|TREMBL:B3KWD7;B4DEV4|ENSEMBL:ENSP00000377074;ENSP00000391669|VEGA:OTTHUMP00000080182;OTTHUMP00000174941 Tax_Id=9606 Gene_Symbol=BCAR1 cDNA FLJ56057, highly similar to Breast cancer anti-estrogen resistance protein 1;>IPI:IPI00641339.2|TR	MULTI-MSMS		TREMBL:B3KWD7;B4DEV4	090818_CarstenHolland_02	P12 WT 90 min	P12WT 7h	2	Exp090818	473.91	3	469.8975	1406.6708	60371.25	-0.58708	0.087368	-0.49971	469.897591	473.9109859	476.5697097	30.674	NaN	1.3363	30.674	29.874	31.211	0		0	0	0	0.011211
IAIYELLFK	9	1	0	9	Phospho (STY)	_IAIY(ph)ELLFK_		IAIY(1)ELLFK		IAIY(75.29)ELLFK	0	0	0	1	IPI00749512;IPI00478810;IPI00008438	IPI00749512	IPI00749512	>IPI:IPI00749512.4|TREMBL:Q59GE4|H-INV:HIT000008627 Tax_Id=9606 Gene_Symbol=RPS10 Ribosomal protein S10 variant (Fragment);>IPI:IPI00478810.1|TREMBL:Q5TZB9|ENSEMBL:ENSP00000363165;ENSP00000363169|VEGA:OTTHUMP00000016230 Tax_Id=9606 Gene_Symbol=RPS10 Riboso	MULTI-MSMS		TREMBL:Q59GE4	090818_CarstenHolland_02	P12 WT 90 min	P12WT 7h	2	Exp090818	597.33	2	595.3171	1188.6196	55011.41	0.2925	0.03888	0.33138	595.3170097	597.3297134	599.3240801	80.263	NaN	0.91661	80.263	79.744	80.661	0		0	0	0	0.016066
LQLAMEMVGFLPKTRR	16	1	2	6	2 Oxidation (M),Phospho (STY)	_LQLAM(ox)EM(ox)VGFLPKT(ph)RR_	LQLAM(1)EM(1)VGFLPKTRR	LQLAMEMVGFLPKT(1)RR	LQLAM(47.64)EM(47.64)VGFLPKTRR	LQLAMEMVGFLPKT(47.64)RR	0	0	2	1	IPI00018057;IPI00953559;IPI00160131;IPI00903232;IPI00902943;IPI00953494;IPI00902852	IPI00018057	IPI00018057	>IPI:IPI00018057.3|SWISS-PROT:B2RTY4-4 Tax_Id=9606 Gene_Symbol=MYO9A Isoform 4 of Myosin-IXa;>IPI:IPI00953559.1|SWISS-PROT:B2RTY4-1|TREMBL:C9IYB3|ENSEMBL:ENSP00000399162 Tax_Id=9606 Gene_Symbol=MYO9A Putative uncharacterized protein MYO9A;>IPI:IPI00160131.	MULTI-MSMS		SWISS-PROT:B2RTY4	090818_CarstenHolland_03	P12 WT 90 min	P12WT 7h	3	Exp090818	673.69	3	668.0053	2000.9941	50451.47	1.5846	-0.40588	1.1787	668.3400091	673.3600804	677.3486162	53.24	NaN	1.7904	53.24	52.672	54.462	-3.81E-06		0	0	0	0.029937
VIYDFIEK	8	1	0	14	Phospho (STY)	_VIY(ph)DFIEK_		VIY(1)DFIEK		VIY(121.96)DFIEK	0	0	0	1	IPI00011676	IPI00011676	IPI00011676	>IPI:IPI00011676.2|SWISS-PROT:O00401|TREMBL:A1JUI9;A4D0Y1;A8K180;Q68DE4|ENSEMBL:ENSP00000223023|REFSEQ:NP_003932|H-INV:HIT000053836|VEGA:OTTHUMP00000024882 Tax_Id=9606 Gene_Symbol=WASL Neural Wiskott-Aldrich syndrome protein	ISO-MSMS	2	SWISS-PROT:O00401	090818_CarstenHolland_03	P12 WT 90 min	P12WT 7h	3	Exp090818	557.77	2	553.7621	1105.5097	NaN	NaN	-0.4767	NaN	NaN	NaN	NaN	46.482	NaN	1.1259	46.482	45.873	46.999	0		0	0	0	0.00029733
VIYDFIEK	8	1	0	14	Phospho (STY)	_VIY(ph)DFIEK_		VIY(1)DFIEK		VIY(90.66)DFIEK	0	0	0	1	IPI00011676	IPI00011676	IPI00011676	>IPI:IPI00011676.2|SWISS-PROT:O00401|TREMBL:A1JUI9;A4D0Y1;A8K180;Q68DE4|ENSEMBL:ENSP00000223023|REFSEQ:NP_003932|H-INV:HIT000053836|VEGA:OTTHUMP00000024882 Tax_Id=9606 Gene_Symbol=WASL Neural Wiskott-Aldrich syndrome protein	ISO-MSMS	0	SWISS-PROT:O00401	090818_CarstenHolland_03	P12 WT 90 min	P12WT 7h	3	Exp090818	553.76	2	553.7621	1105.5097	NaN	NaN	0.15846	NaN	NaN	NaN	NaN	46.488	NaN	1.2678	46.488	45.804	47.072	3.81E-06		0	0	0	0.015797
KNLWIFVSK	9	2	0	4	Phospho (STY)	_KNLWIFVS(ph)K_		KNLWIFVS(1)K		KNLWIFVS(109.11)K	0	0	0	1	IPI00297851;IPI00954192	IPI00297851	IPI00297851	>IPI:IPI00297851.1|SWISS-PROT:O14646-1|ENSEMBL:ENSP00000284049|REFSEQ:NP_001261 Tax_Id=9606 Gene_Symbol=CHD1 Isoform 1 of Chromodomain-helicase-DNA-binding protein 1;>IPI:IPI00954192.1|SWISS-PROT:O14646-2|TREMBL:Q7Z4M7|H-INV:HIT000061832 Tax_Id=9606 Gene_S	ISO-MSMS	0	SWISS-PROT:O14646	090818_CarstenHolland_03	P12 WT 90 min	P12WT 7h	3	Exp090818	607.82	2	607.8203	1213.626	NaN	NaN	2.397	NaN	NaN	NaN	NaN	71.916	NaN	1.5881	71.916	71.142	72.73	0		0	0	0	0.0068474
HADAEMTGYVVTR	13	0	1	14*	Phospho (STY)	_HADAEMTGY(ph)VVTR_		HADAEMT(0.001)GY(0.999)VVTR		HADAEMT(-29.14)GY(29.14)VVT(-63.6)R	0	0	0	1	IPI00005741;IPI00645543;IPI00604745;IPI00478699	IPI00005741	IPI00005741	>IPI:IPI00005741.1|SWISS-PROT:O15264|TREMBL:B5BTY5;Q6FHR4|ENSEMBL:ENSP00000211287|REFSEQ:NP_002745|H-INV:HIT000282879|VEGA:OTTHUMP00000016282 Tax_Id=9606 Gene_Symbol=MAPK13 Mitogen-activated protein kinase 13;>IPI:IPI00645543.1|TREMBL:Q5R3E4|ENSEMBL:ENSP00	ISO-MSMS	1	SWISS-PROT:O15264	090818_CarstenHolland_03	P12 WT 90 min	P12WT 7h	3	Exp090818	512.56	3	510.5533	1528.6381	NaN	NaN	0.44893	NaN	NaN	NaN	NaN	24.716	NaN	1.5309	24.716	23.825	25.356	0		0	0	0	0.00075657
HADAEMTGYVVTR	13	0	1	14*	Phospho (STY)	_HADAEMTGY(ph)VVTR_		HADAEMT(0.124)GY(0.872)VVT(0.004)R		HADAEMT(-8.48)GY(8.48)VVT(-22.88)R	0	0	0	1	IPI00005741;IPI00645543;IPI00604745;IPI00478699	IPI00005741	IPI00005741	>IPI:IPI00005741.1|SWISS-PROT:O15264|TREMBL:B5BTY5;Q6FHR4|ENSEMBL:ENSP00000211287|REFSEQ:NP_002745|H-INV:HIT000282879|VEGA:OTTHUMP00000016282 Tax_Id=9606 Gene_Symbol=MAPK13 Mitogen-activated protein kinase 13;>IPI:IPI00645543.1|TREMBL:Q5R3E4|ENSEMBL:ENSP00	MULTI-MSMS		SWISS-PROT:O15264	090818_CarstenHolland_03	P12 WT 90 min	P12WT 7h	3	Exp090818	768.84	2	765.3264	1528.6381	46645.78	0.23967	-0.083422	0.15624	765.3263489	768.3363293	770.3303211	24.695	NaN	1.6658	24.695	23.711	25.377	0		0	0	0	0.00023185
ERLYEWISIDKDEAGAK	17	2	1	5	Phospho (STY)	_ERLY(ph)EWISIDKDEAGAK_		ERLY(0.995)EWIS(0.005)IDKDEAGAK		ERLY(23.17)EWIS(-23.17)IDKDEAGAK	0	0	0	1	IPI00016932;IPI00795687	IPI00016932	IPI00016932	>IPI:IPI00016932.4|SWISS-PROT:O15357-1|ENSEMBL:ENSP00000298229|REFSEQ:NP_001558|H-INV:HIT000325818 Tax_Id=9606 Gene_Symbol=INPPL1 Isoform 1 of Phosphatidylinositol-3,4,5-trisphosphate 5-phosphatase 2;>IPI:IPI00795687.3|SWISS-PROT:O15357-2 Tax_Id=9606 Gene_	MULTI-SECPEP		SWISS-PROT:O15357	090818_CarstenHolland_03	P12 WT 90 min	P12WT 7h	3	Exp090818	707	3	701.6647	2101.9722	50459.03	0.56589	-0.27518	0.29071	701.9990179	706.3541162	710.343527	47.694	NaN	0.81242	47.694	47.258	48.071	0		0	0	0	0.037877
QVIQTPLADSLPVSR	15	0	1	8	2 Phospho (STY),Gln->pyro-Glu	_(gl)QVIQT(ph)PLADS(ph)LPVSR_		QVIQT(0.985)PLADS(0.994)LPVS(0.021)R		QVIQT(18.12)PLADS(22.38)LPVS(-18.12)R	0	1	0	2	IPI00218397;IPI00947173;IPI00029446;IPI00744529	IPI00218397	IPI00218397	>IPI:IPI00218397.3|SWISS-PROT:O95248-4|ENSEMBL:ENSP00000336522;ENSP00000370196|REFSEQ:NP_002963|H-INV:HIT000266154|VEGA:OTTHUMP00000196597 Tax_Id=9606 Gene_Symbol=SBF1 Isoform 4 of Myotubularin-related protein 5;>IPI:IPI00947173.1|TREMBL:A6PVH0;Q59EX9;Q68C	MULTI-MSMS		SWISS-PROT:O95248	090818_CarstenHolland_03	P12 WT 90 min	P12WT 7h	3	Exp090818	886.92	2	883.9099	1765.8053	45116.99	0.45866	-1.0175	-0.55885	883.9092584	886.9191838	888.9130668	38.576	NaN	1.0665	38.576	37.944	39.01	0		0	0	0	0.039213
SESVVYADIR	10	0	1	7	Phospho (STY)	_SESVVY(ph)ADIR_		SESVVY(1)ADIR		S(-94.93)ES(-41.08)VVY(41.08)ADIR	0	0	0	1	IPI00022558;IPI00760547;IPI00644618;IPI00893201	IPI00022558	IPI00022558	>IPI:IPI00022558.2|SWISS-PROT:O95297-1|TREMBL:A8K5D4;Q5U0H8;Q9UEL4|ENSEMBL:ENSP00000352513|REFSEQ:NP_003944|H-INV:HIT000082369|VEGA:OTTHUMP00000032519 Tax_Id=9606 Gene_Symbol=MPZL1 Isoform 1 of Myelin protein zero-like protein 1;>IPI:IPI00760547.1|SWISS-PR	MULTI-MSMS		SWISS-PROT:O95297	090818_CarstenHolland_03	P12 WT 90 min	P12WT 7h	3	Exp090818	609.77	2	609.7737	1217.5329	54380.77	0.34567	0.25887	0.60454	609.7739466	612.7838613	614.7779468	31.408	NaN	1.095	31.408	31.023	32.118	1.91E-06		0	0	0	1.36E-06
SLPSGSHQGPVIYAQLDHSGGHHSDKINK	29	2	0	6	Phospho (STY)	_SLPSGSHQGPVIY(ph)AQLDHSGGHHSDKINK_		S(0.011)LPS(0.15)GS(0.15)HQGPVIY(0.453)AQLDHS(0.113)GGHHS(0.124)DKINK		S(-16.15)LPS(-4.8)GS(-4.8)HQGPVIY(4.8)AQLDHS(-6.05)GGHHS(-5.64)DKINK	0	0	0	1	IPI00022558;IPI00760547;IPI00644618	IPI00022558	IPI00022558	>IPI:IPI00022558.2|SWISS-PROT:O95297-1|TREMBL:A8K5D4;Q5U0H8;Q9UEL4|ENSEMBL:ENSP00000352513|REFSEQ:NP_003944|H-INV:HIT000082369|VEGA:OTTHUMP00000032519 Tax_Id=9606 Gene_Symbol=MPZL1 Isoform 1 of Myelin protein zero-like protein 1;>IPI:IPI00760547.1|SWISS-PR	MULTI-MSMS		SWISS-PROT:O95297	090818_CarstenHolland_03	P12 WT 90 min	P12WT 7h	3	Exp090818	630.3	5	630.1019	3145.4731	52811.9	-0.3234	0.28947	-0.033939	630.3027379	631.9126471	633.5082305	24.315	NaN	1.322	24.315	23.711	25.033	-1.91E-06		0	0	0	0.033096
WDTGENPIYK	10	1	0	11	Phospho (STY)	_WDTGENPIY(ph)K_		WDTGENPIY(1)K		WDT(-91.7)GENPIY(91.7)K	0	0	0	1	IPI00217563	IPI00217563	IPI00217563	>IPI:IPI00217563.4|SWISS-PROT:P05556-1|ENSEMBL:ENSP00000303351;ENSP00000379350|REFSEQ:NP_002202;NP_596867|H-INV:HIT000054222|VEGA:OTTHUMP00000019420 Tax_Id=9606 Gene_Symbol=ITGB1 Isoform Beta-1A of Integrin beta-1	MULTI-MSMS		SWISS-PROT:P05556	090818_CarstenHolland_03	P12 WT 90 min	P12WT 7h	3	Exp090818	653.79	2	651.7737	1301.5329	52315.55	0.30154	0.085437	0.38698	651.773635	653.7859854	655.7806669	36.781	NaN	1.4689	36.781	36.047	37.516	0		0	0	0	0.00012317
IEKIGEGTYGVVYK	14	2	0	20	2 Phospho (STY)	_IEKIGEGT(ph)Y(ph)GVVYK_		IEKIGEGT(1)Y(1)GVVYK		IEKIGEGT(122.91)Y(59.11)GVVY(-59.11)K	0	0	0	2	IPI00026689;IPI00908424;IPI00073536	IPI00026689	IPI00026689	>IPI:IPI00026689.4|SWISS-PROT:P06493-1|TREMBL:Q5H9N4|ENSEMBL:ENSP00000378699|REFSEQ:NP_001777|H-INV:HIT000321130 Tax_Id=9606 Gene_Symbol=CDC2 Putative uncharacterized protein DKFZp686L20222;>IPI:IPI00908424.1|TREMBL:C9J497|ENSEMBL:ENSP00000306043;ENSP00000	MULTI-MSMS		SWISS-PROT:P06493	090818_CarstenHolland_03	P12 WT 90 min	P12WT 7h	3	Exp090818	858.39	2	858.3883	1714.762	45474.37	0.5293	0.0064039	0.5357	858.3884176	862.9148094	866.4022565	37.108	NaN	1.398	37.108	36.393	37.791	0		0	0	0	5.27E-15
IEKIGEGTYGVVYK	14	2	0	20	2 Phospho (STY)	_IEKIGEGT(ph)Y(ph)GVVYK_		IEKIGEGT(1)Y(1)GVVYK		IEKIGEGT(44.28)Y(39.33)GVVY(-39.33)K	0	0	0	2	IPI00026689;IPI00908424;IPI00073536	IPI00026689	IPI00026689	>IPI:IPI00026689.4|SWISS-PROT:P06493-1|TREMBL:Q5H9N4|ENSEMBL:ENSP00000378699|REFSEQ:NP_001777|H-INV:HIT000321130 Tax_Id=9606 Gene_Symbol=CDC2 Putative uncharacterized protein DKFZp686L20222;>IPI:IPI00908424.1|TREMBL:C9J497|ENSEMBL:ENSP00000306043;ENSP00000	MULTI-MSMS		SWISS-PROT:P06493	090818_CarstenHolland_03	P12 WT 90 min	P12WT 7h	3	Exp090818	572.93	3	572.5946	1714.762	54600.06	0.21052	-0.31416	-0.10364	572.5945753	575.6120406	578.2714178	37.103	NaN	1.2351	37.103	36.489	37.725	0		0	0	0	0.00091083
IEKIGEGTYGVVYK	14	2	0	13*	Phospho (STY)	_IEKIGEGTY(ph)GVVYK_		IEKIGEGT(0.04)Y(0.96)GVVYK		IEKIGEGT(-13.76)Y(13.76)GVVY(-75.81)K	0	0	0	1	IPI00026689;IPI00908424;IPI00073536	IPI00026689	IPI00026689	>IPI:IPI00026689.4|SWISS-PROT:P06493-1|TREMBL:Q5H9N4|ENSEMBL:ENSP00000378699|REFSEQ:NP_001777|H-INV:HIT000321130 Tax_Id=9606 Gene_Symbol=CDC2 Putative uncharacterized protein DKFZp686L20222;>IPI:IPI00908424.1|TREMBL:C9J497|ENSEMBL:ENSP00000306043;ENSP00000	MULTI-MSMS		SWISS-PROT:P06493	090818_CarstenHolland_03	P12 WT 90 min	P12WT 7h	3	Exp090818	826.42	2	818.4051	1634.7957	46210.82	1.1053	-0.34611	0.75915	818.4047878	822.4296451	826.4189761	33.454	NaN	1.0541	33.454	32.856	33.91	0		0	0	0	1.00E-19
LSLEGDHSTPPSAYGSVK	18	1	0	13**	Phospho (STY)	_LSLEGDHSTPPSAY(ph)GSVK_		LSLEGDHSTPPS(0.037)AY(0.962)GSVK		LS(-155.96)LEGDHS(-94.16)T(-71.15)PPS(-14.13)AY(14.13)GS(-33.74)VK	0	0	0	1	IPI00418169;IPI00455315;IPI00334627;IPI00797556;IPI00909509;IPI00798111	IPI00418169	IPI00418169	>IPI:IPI00418169.3|SWISS-PROT:P07355-2|ENSEMBL:ENSP00000346032|REFSEQ:NP_001002858 Tax_Id=9606 Gene_Symbol=ANXA2 Isoform 2 of Annexin A2;>IPI:IPI00455315.4|SWISS-PROT:P07355-1|ENSEMBL:ENSP00000379342;ENSP00000387545;ENSP00000411352|REFSEQ:NP_001002857;NP_0	MULTI-MSMS		SWISS-PROT:P07355	090818_CarstenHolland_03	P12 WT 90 min	P12WT 7h	3	Exp090818	963.44	2	962.9381	1923.8615	43361.49	0.8625	0.22036	1.0829	962.9382014	965.4522912	966.9450223	30.446	NaN	1.4987	30.446	29.8	31.299	1.91E-06		0	0	0	2.28E-31
SYSPYDMLESIR	12	0	1	10	Phospho (STY)	_SYSPY(ph)DMLESIR_		SYSPY(0.999)DMLES(0.001)IR		S(-76.98)Y(-78.37)S(-40.34)PY(29.72)DMLES(-29.72)IR	0	0	0	1	IPI00418169;IPI00455315;IPI00334627;IPI00903334	IPI00418169	IPI00418169	>IPI:IPI00418169.3|SWISS-PROT:P07355-2|ENSEMBL:ENSP00000346032|REFSEQ:NP_001002858 Tax_Id=9606 Gene_Symbol=ANXA2 Isoform 2 of Annexin A2;>IPI:IPI00455315.4|SWISS-PROT:P07355-1|ENSEMBL:ENSP00000379342;ENSP00000387545;ENSP00000411352|REFSEQ:NP_001002857;NP_0	MULTI-MSMS		SWISS-PROT:P07355	090818_CarstenHolland_03	P12 WT 90 min	P12WT 7h	3	Exp090818	773.84	2	770.8231	1539.6317	48580.2	1.9027	0.68224	2.5849	770.8235776	773.8336599	775.827737	66.526	NaN	1.1097	66.526	66.007	67.117	0		0	0	0	0.00046594
VVQEYIDAFSDYANFK	16	1	0	16	Phospho (STY)	_VVQEYIDAFSDY(ph)ANFK_		VVQEYIDAFS(0.003)DY(0.997)ANFK		VVQEY(-161.4)IDAFS(-25.77)DY(25.77)ANFK	0	0	0	1	IPI00743698;IPI00843944;IPI00939451;IPI00221067;IPI00304030	IPI00743698	IPI00743698	>IPI:IPI00743698.2|SWISS-PROT:P18433-1|TREMBL:B7Z2A4|ENSEMBL:ENSP00000351559 Tax_Id=9606 Gene_Symbol=PTPRA cDNA FLJ56484, highly similar to Receptor-type tyrosine-protein phosphatase alpha;>IPI:IPI00843944.1|SWISS-PROT:P18433-3|ENSEMBL:ENSP00000369756;ENSP	MULTI-MSMS		SWISS-PROT:P18433	090818_CarstenHolland_03	P12 WT 90 min	P12WT 7h	3	Exp090818	995.44	2	994.9375	1987.8605	42285.23	1.9246	1.3236	3.2482	995.4403843	996.9512912	999.4473142	66.556	NaN	1.2608	66.556	65.928	67.189	0		0	0	0	8.46E-39
IADPEHDHTGFLTEYVATR	19	0	1	12	Phospho (STY)	_IADPEHDHTGFLTEY(ph)VATR_		IADPEHDHTGFLTEY(1)VATR		IADPEHDHT(-147.17)GFLT(-54.65)EY(48.93)VAT(-48.93)R	0	0	0	1	IPI00018195;IPI00742900;IPI00304111	IPI00018195	IPI00018195	>IPI:IPI00018195.3|SWISS-PROT:P27361|TREMBL:B0LPG3;B3KR49;Q7Z3H5|ENSEMBL:ENSP00000263025|REFSEQ:NP_002737|H-INV:HIT000036452|VEGA:OTTHUMP00000163018 Tax_Id=9606 Gene_Symbol=MAPK3 Mitogen-activated protein kinase 3;>IPI:IPI00742900.2|TREMBL:Q8NHX1|ENSEMBL:E	MULTI-MSMS		SWISS-PROT:P27361	090818_CarstenHolland_03	P12 WT 90 min	P12WT 7h	3	Exp090818	753.68	3	751.3388	2250.9947	48869	0.55152	-0.23414	0.31738	751.6730132	753.3454748	755.0088027	42.317	NaN	1.5364	42.317	41.58	43.116	0		0	0	0	3.70E-32
SREYDRLYEEYTR	13	0	3	9	Phospho (STY)	_SREYDRLY(ph)EEYTR_		SREYDRLY(0.997)EEY(0.003)TR		S(-61.23)REY(-53.08)DRLY(25.34)EEY(-25.34)T(-53.58)R	0	0	0	1	IPI00807573;IPI00021448;IPI00295788;IPI00333040	IPI00807573	IPI00807573	>IPI:IPI00807573.1|SWISS-PROT:P27986-4|ENSEMBL:ENSP00000379855 Tax_Id=9606 Gene_Symbol=PIK3R1 Isoform 4 of Phosphatidylinositol 3-kinase regulatory subunit alpha;>IPI:IPI00021448.2|SWISS-PROT:P27986-1|TREMBL:B7Z629|ENSEMBL:ENSP00000274335|REFSEQ:NP_852664|	MULTI-MSMS		SWISS-PROT:P27986	090818_CarstenHolland_03	P12 WT 90 min	P12WT 7h	3	Exp090818	620.61	3	620.6035	1858.7887	53315.54	0.30718	0.44458	0.75176	620.9383536	626.6235208	630.6121154	30.141	NaN	0.80791	30.141	29.746	30.554	-1.91E-06		0	0	0	0.00025094
VADPDHDHTGFLTEYVATR	19	0	1	17*	Phospho (STY)	_VADPDHDHTGFLTEY(ph)VATR_		VADPDHDHTGFLTEY(1)VATR		VADPDHDHT(-156.34)GFLT(-43.55)EY(43.55)VAT(-50.41)R	0	0	0	1	IPI00003479;IPI00874012	IPI00003479	IPI00003479	>IPI:IPI00003479.3|SWISS-PROT:P28482|TREMBL:B4DHN0;Q1HBJ4;Q499G7|ENSEMBL:ENSP00000215832;ENSP00000381803|REFSEQ:NP_002736;NP_620407|H-INV:HIT000300855|VEGA:OTTHUMP00000028754;OTTHUMP00000174492 Tax_Id=9606 Gene_Symbol=MAPK1 Mitogen-activated protein kinase	MULTI-MSMS		SWISS-PROT:P28482	090818_CarstenHolland_03	P12 WT 90 min	P12WT 7h	3	Exp090818	744.34	3	741.9951	2222.9634	49547.38	0.55315	-0.19233	0.36081	742.3292875	744.3358923	745.6651217	39.937	NaN	2.0983	39.937	39.303	41.401	0		0	0	0	3.10E-24
QSPEDVYFSKSEQLKPLK	18	3	0	4	Phospho (STY)	_QSPEDVY(ph)FSKSEQLKPLK_		QSPEDVY(0.794)FS(0.199)KS(0.007)EQLKPLK		QS(-34.03)PEDVY(6)FS(-6)KS(-20.84)EQLKPLK	0	0	0	1	IPI00021267	IPI00021267	IPI00021267	>IPI:IPI00021267.2|SWISS-PROT:P29317|TREMBL:B4DL04;B5A968;Q8IZL0;Q96HF4|ENSEMBL:ENSP00000351209;ENSP00000384858|REFSEQ:NP_004422|H-INV:HIT000051857|VEGA:OTTHUMP00000011117 Tax_Id=9606 Gene_Symbol=EPHA2 Ephrin type-A receptor 2	MULTI-MSMS		SWISS-PROT:P29317	090818_CarstenHolland_03	P12 WT 90 min	P12WT 7h	3	Exp090818	739.39	3	735.0276	2202.061	49173.23	0.47929	-0.0060467	0.47324	735.3619366	739.3870326	743.376077	37.991	NaN	0.87784	37.991	37.626	38.504	3.81E-06		0	0	0	0.014138
SEQLKPLKTYVDPHTYEDPNQAVLK	25	3	0	10***	2 Phospho (STY)	_SEQLKPLKTY(ph)VDPHTY(ph)EDPNQAVLK_		SEQLKPLKT(0.13)Y(0.58)VDPHT(0.401)Y(0.89)EDPNQAVLK		S(-49.08)EQLKPLKT(-6.45)Y(2.25)VDPHT(-2.25)Y(7.28)EDPNQAVLK	0	0	0	2	IPI00021267	IPI00021267	IPI00021267	>IPI:IPI00021267.2|SWISS-PROT:P29317|TREMBL:B4DL04;B5A968;Q8IZL0;Q96HF4|ENSEMBL:ENSP00000351209;ENSP00000384858|REFSEQ:NP_004422|H-INV:HIT000051857|VEGA:OTTHUMP00000011117 Tax_Id=9606 Gene_Symbol=EPHA2 Ephrin type-A receptor 2	MULTI-MSMS		SWISS-PROT:P29317	090818_CarstenHolland_03	P12 WT 90 min	P12WT 7h	3	Exp090818	1029.51	3	1025.1488	3072.4246	41573.27	1.132	-0.64661	0.48536	1025.482689	1029.507448	1033.496748	39.485	NaN	1.222	39.485	38.988	40.21	0		0	0	0	3.11E-06
SEQLKPLKTYVDPHTYEDPNQAVLK	25	3	0	10***	2 Phospho (STY)	_SEQLKPLKTY(ph)VDPHTY(ph)EDPNQAVLK_		S(0.001)EQLKPLKT(0.063)Y(0.937)VDPHT(0.251)Y(0.749)EDPNQAVLK		S(-30.84)EQLKPLKT(-11.84)Y(11.84)VDPHT(-4.77)Y(4.77)EDPNQAVLK	0	0	0	2	IPI00021267	IPI00021267	IPI00021267	>IPI:IPI00021267.2|SWISS-PROT:P29317|TREMBL:B4DL04;B5A968;Q8IZL0;Q96HF4|ENSEMBL:ENSP00000351209;ENSP00000384858|REFSEQ:NP_004422|H-INV:HIT000051857|VEGA:OTTHUMP00000011117 Tax_Id=9606 Gene_Symbol=EPHA2 Ephrin type-A receptor 2	MULTI-MSMS		SWISS-PROT:P29317	090818_CarstenHolland_03	P12 WT 90 min	P12WT 7h	3	Exp090818	772.38	4	769.1134	3072.4246	47256.82	0.94269	-0.77977	0.16292	769.3638779	772.3824076	775.3740068	39.474	NaN	1.3235	39.474	38.887	40.21	0		0	0	0	4.02E-05
TYVDPHTYEDPNQAVLK	17	1	0	7*	Phospho (STY)	_TYVDPHTY(ph)EDPNQAVLK_		TYVDPHT(0.26)Y(0.74)EDPNQAVLK		T(-63.22)Y(-56.49)VDPHT(-4.55)Y(4.55)EDPNQAVLK	0	0	0	1	IPI00021267	IPI00021267	IPI00021267	>IPI:IPI00021267.2|SWISS-PROT:P29317|TREMBL:B4DL04;B5A968;Q8IZL0;Q96HF4|ENSEMBL:ENSP00000351209;ENSP00000384858|REFSEQ:NP_004422|H-INV:HIT000051857|VEGA:OTTHUMP00000011117 Tax_Id=9606 Gene_Symbol=EPHA2 Ephrin type-A receptor 2	MULTI-MSMS		SWISS-PROT:P29317	090818_CarstenHolland_03	P12 WT 90 min	P12WT 7h	3	Exp090818	692.32	3	690.6454	2068.9143	51064.59	0.9739	0.38048	1.3544	690.9801398	691.9872929	693.3167766	33.698	NaN	1.3942	33.698	33.148	34.542	0		0	0	0	0.0018922
ELFDDPSYVNVQNLDK	16	1	0	12	Phospho (STY)	_ELFDDPSY(ph)VNVQNLDK_		ELFDDPS(0.234)Y(0.766)VNVQNLDK		ELFDDPS(-5.16)Y(5.16)VNVQNLDK	0	0	0	1	IPI00021326;IPI00643176;IPI00165135;IPI00943132;IPI00643863;IPI00936525;IPI00513796;IPI00641285	IPI00021326	IPI00021326	>IPI:IPI00021326.4|TREMBL:B5BU19|ENSEMBL:ENSP00000401303|REFSEQ:NP_001123512|VEGA:OTTHUMP00000035407 Tax_Id=9606 Gene_Symbol=SHC1 SHC-transforming protein 1 isoform 3;>IPI:IPI00643176.3|SWISS-PROT:P29353-1|TREMBL:Q8NFT1|ENSEMBL:ENSP00000357430|REFSEQ:NP_89	MULTI-MSMS		SWISS-PROT:P29353	090818_CarstenHolland_03	P12 WT 90 min	P12WT 7h	3	Exp090818	990.45	2	988.4379	1974.8612	42939.27	1.4202	-0.66699	0.75323	988.9388139	990.4498846	992.94513	59.571	NaN	1.3101	59.571	58.939	60.249	0		0	0	0	4.33E-21
LHYGLPVVVK	10	1	0	5	Phospho (STY)	_LHY(ph)GLPVVVK_		LHY(1)GLPVVVK		LHY(101.54)GLPVVVK	0	0	0	1	IPI00017292;IPI00927799;IPI00219893;IPI00788993	IPI00017292	IPI00017292	>IPI:IPI00017292.1|SWISS-PROT:P35222-1|TREMBL:A8K1L7;B5BU28|ENSEMBL:ENSP00000344456;ENSP00000379486;ENSP00000379488;ENSP00000385604|REFSEQ:NP_001091679;NP_001091680;NP_001895|H-INV:HIT000324313|VEGA:OTTHUMP00000162082;OTTHUMP00000165222;OTTHUMP00000165223;	ISO-MSMS	1	SWISS-PROT:P35222	090818_CarstenHolland_03	P12 WT 90 min	P12WT 7h	3	Exp090818	604.84	2	602.8281	1203.6417	NaN	NaN	0.25798	NaN	NaN	NaN	NaN	39.753	NaN	0.69551	39.753	39.389	40.084	0		0	0	0	0.0054353
LVQSPNSYFMDVK	13	1	0	3*	Phospho (STY)	_LVQSPNS(ph)YFMDVK_		LVQSPNS(0.574)Y(0.426)FMDVK		LVQS(-42.08)PNS(1.29)Y(-1.29)FMDVK	0	0	0	1	IPI00397358;IPI00420117;IPI00746004;IPI00930154;IPI00847956;IPI00514399	IPI00397358	IPI00397358	>IPI:IPI00397358.4|SWISS-PROT:P42677|TREMBL:A4D1G5;Q5T4L6|ENSEMBL:ENSP00000357555;ENSP00000410885|REFSEQ:NP_001021|H-INV:HIT000264177|VEGA:OTTHUMP00000034760;OTTHUMP00000166258 Tax_Id=9606 Gene_Symbol=RPS27 Ribosomal protein S27;>IPI:IPI00420117.7|TREMBL:C	MULTI-MSMS		SWISS-PROT:P42677	090818_CarstenHolland_03	P12 WT 90 min	P12WT 7h	3	Exp090818	808.37	2	804.3624	1606.7102	47206.8	0.7844	-0.48265	0.30176	804.8636117	806.3746413	808.3693002	48.736	NaN	1.1188	48.736	48.242	49.361	3.81E-06		0	0	0	0.016966
HGHYFVALFDYQAR	14	0	1	24	Phospho (STY)	_HGHY(ph)FVALFDYQAR_		HGHY(1)FVALFDYQAR		HGHY(135.95)FVALFDY(-135.95)QAR	0	0	0	1	IPI00000885	IPI00000885	IPI00000885	>IPI:IPI00000885.1|SWISS-PROT:P42685|TREMBL:B2R8C2;B4DY49|ENSEMBL:ENSP00000357615|REFSEQ:NP_002022|H-INV:HIT000217382|VEGA:OTTHUMP00000017048 Tax_Id=9606 Gene_Symbol=FRK Tyrosine-protein kinase FRK	MULTI-MSMS		SWISS-PROT:P42685	090818_CarstenHolland_03	P12 WT 90 min	P12WT 7h	3	Exp090818	604.28	3	601.9383	1802.793	54676.68	0.95799	-0.92362	0.034372	601.937808	603.9444284	605.2737569	55.579	NaN	1.9288	55.579	54.901	56.83	0		0	0	0	5.67E-09
HGHYFVALFDYQAR	14	0	1	24	Phospho (STY)	_HGHY(ph)FVALFDYQAR_		HGHY(1)FVALFDYQAR		HGHY(106.58)FVALFDY(-106.58)QAR	0	0	0	1	IPI00000885	IPI00000885	IPI00000885	>IPI:IPI00000885.1|SWISS-PROT:P42685|TREMBL:B2R8C2;B4DY49|ENSEMBL:ENSP00000357615|REFSEQ:NP_002022|H-INV:HIT000217382|VEGA:OTTHUMP00000017048 Tax_Id=9606 Gene_Symbol=FRK Tyrosine-protein kinase FRK	MULTI-MSMS		SWISS-PROT:P42685	090818_CarstenHolland_03	P12 WT 90 min	P12WT 7h	3	Exp090818	905.41	2	902.4038	1802.793	45563.65	1.3937	-0.75927	0.63447	902.4031791	905.4130422	907.4071571	55.535	NaN	0.99924	55.535	55.065	56.064	0		0	0	0	5.67E-09
FMSVQRPGPYDRPGTAR	17	0	3	3	Phospho (STY)	_FMSVQRPGPY(ph)DRPGTAR_		FMSVQRPGPY(0.948)DRPGT(0.052)AR		FMS(-40.61)VQRPGPY(12.62)DRPGT(-12.62)AR	0	0	0	1	IPI00003881	IPI00003881	IPI00003881	>IPI:IPI00003881.5|SWISS-PROT:P52597|TREMBL:B4DKS8;Q8NI96|ENSEMBL:ENSP00000338477;ENSP00000348345;ENSP00000349573;ENSP00000400433;ENSP00000407648;ENSP00000413867|REFSEQ:NP_001091674;NP_001091675;NP_001091676;NP_001091677;NP_001091678;NP_004957|H-INV:HIT000	MULTI-MSMS		SWISS-PROT:P52597	090818_CarstenHolland_03	P12 WT 90 min	P12WT 7h	3	Exp090818	682.66	3	672.3154	2013.9244	51110.95	-0.095688	-0.089121	-0.18481	672.6497835	678.3354779	682.3238065	25.316	NaN	1.0169	25.316	24.835	25.852	0		0	0	0	0.0092878
TAGTSFMMTPYVVTR	15	0	1	3	2 Phospho (STY)	_TAGTSFMMT(ph)PY(ph)VVTR_		TAGTSFMMT(1)PY(1)VVTR		T(-55.52)AGT(-55.27)S(-47.63)FMMT(52.58)PY(47.63)VVT(-52.69)R	0	0	0	2	IPI00023547;IPI00024672;IPI00220306;IPI00376687;IPI00003148;IPI00941128;IPI00003145;IPI00220305;IPI00795397;IPI00873275;IPI00148567;IPI00854859	IPI00023547	IPI00023547	>IPI:IPI00023547.1|SWISS-PROT:P53779-1|ENSEMBL:ENSP00000352157;ENSP00000398480|REFSEQ:NP_620448 Tax_Id=9606 Gene_Symbol=MAPK10 Isoform Alpha-2 of Mitogen-activated protein kinase 10;>IPI:IPI00024672.1|SWISS-PROT:P45983-1|TREMBL:B5BUB8|ENSEMBL:ENSP000003534	ISO-MSMS	1	SWISS-PROT:P53779	090818_CarstenHolland_03	P12 WT 90 min	P12WT 7h	3	Exp090818	914.88	2	911.3713	1820.728	NaN	NaN	-0.34459	NaN	NaN	NaN	NaN	60.776	NaN	1.3481	60.776	60.121	61.469	0		0	0	0	0.00011226
TAGTSFMMTPYVVTR	15	0	1	8*	Phospho (STY)	_TAGTSFMMTPY(ph)VVTR_		TAGTSFMMT(0.008)PY(0.992)VVTR		T(-61.73)AGT(-69.39)S(-56.13)FMMT(-20.73)PY(20.73)VVT(-64.68)R	0	0	0	1	IPI00023547;IPI00024672;IPI00220306;IPI00376687;IPI00003148;IPI00941128;IPI00003145;IPI00220305;IPI00795397;IPI00873275;IPI00148567;IPI00854859	IPI00023547	IPI00023547	>IPI:IPI00023547.1|SWISS-PROT:P53779-1|ENSEMBL:ENSP00000352157;ENSP00000398480|REFSEQ:NP_620448 Tax_Id=9606 Gene_Symbol=MAPK10 Isoform Alpha-2 of Mitogen-activated protein kinase 10;>IPI:IPI00024672.1|SWISS-PROT:P45983-1|TREMBL:B5BUB8|ENSEMBL:ENSP000003534	MULTI-MSMS		SWISS-PROT:P53779	090818_CarstenHolland_03	P12 WT 90 min	P12WT 7h	3	Exp090818	874.4	2	871.3881	1740.7616	46421.29	1.1902	1.2836	2.4738	871.3896438	874.3993315	876.3929825	57.013	NaN	0.96691	57.013	56.489	57.456	0		0	0	0	5.61E-07
YGLFKEENPYAR	12	1	1	17	Phospho (STY)	_YGLFKEENPY(ph)AR_		YGLFKEENPY(1)AR		Y(-151.84)GLFKEENPY(151.84)AR	0	0	0	1	IPI00023974;IPI00794805;IPI00911013	IPI00023974	IPI00023974	>IPI:IPI00023974.1|SWISS-PROT:P53801|TREMBL:A8K274|ENSEMBL:ENSP00000328325|REFSEQ:NP_004330|H-INV:HIT000272106|VEGA:OTTHUMP00000115272 Tax_Id=9606 Gene_Symbol=PTTG1IP Pituitary tumor-transforming gene 1 protein-interacting protein;>IPI:IPI00794805.1|TREMBL	ISO-MSMS	2	SWISS-PROT:P53801	090818_CarstenHolland_03	P12 WT 90 min	P12WT 7h	3	Exp090818	792.86	2	783.8531	1565.6916	NaN	NaN	-0.92758	NaN	NaN	NaN	NaN	34.903	NaN	1.009	34.903	34.413	35.422	0		0	0	0	1.22E-07
EHALLAYTLGVK	12	1	0	7*	Phospho (STY)	_EHALLAY(ph)TLGVK_		EHALLAY(0.899)T(0.101)LGVK		EHALLAY(9.49)T(-9.49)LGVK	0	0	0	1	IPI00396485;IPI00472724;IPI00014424;IPI00180730;IPI00938077;IPI00556204	IPI00396485	IPI00396485	>IPI:IPI00396485.3|SWISS-PROT:P68104|TREMBL:A8K9C4;A9X7H1;B4DV42;B4E2C5;Q16577;Q53G85;Q53G89;Q53GA1;Q53GE9;Q53HM9;Q53HQ7;Q53HR1;Q53HR5;Q6IPN6;Q6IPS9;Q6IPT9;Q8IUB0;Q96RE1;Q9H2I7;Q9NZS6|ENSEMBL:ENSP00000330054;ENSP00000339053;ENSP00000339063|REFSEQ:NP_001393	MULTI-MSMS		SWISS-PROT:P68104	090818_CarstenHolland_03	P12 WT 90 min	P12WT 7h	3	Exp090818	701.87	2	697.8576	1393.7007	50815.73	1.3477	1.2094	2.5571	697.8583877	699.8708123	701.8653141	51.887	NaN	0.9506	51.887	51.427	52.378	0		0	0	0	2.12E-05
IGEGTYGVVYK	11	1	0	12	2 Phospho (STY)	_IGEGT(ph)Y(ph)GVVYK_		IGEGT(1)Y(1)GVVYK		IGEGT(128.94)Y(98.95)GVVY(-98.95)K	0	0	0	2	IPI00023503;IPI00925562;IPI00031681;IPI00260318;IPI00925841;IPI00910650;IPI00026689;IPI00908424;IPI00073536	IPI00023503;IPI00026689	IPI00026689	>IPI:IPI00023503.4|SWISS-PROT:Q00526|ENSEMBL:ENSP00000400088;ENSP00000410561|REFSEQ:NP_001249|H-INV:HIT000021959|VEGA:OTTHUMP00000206828 Tax_Id=9606 Gene_Symbol=CDK3 Cell division protein kinase 3;>IPI:IPI00925562.1|ENSEMBL:ENSP00000293215|VEGA:OTTHUMP0000	MULTI-MSMS		SWISS-PROT:Q00526	090818_CarstenHolland_03	P12 WT 90 min	P12WT 7h	3	Exp090818	675.29	2	673.2775	1344.5404	51085.73	0.38625	0.12475	0.511	673.2773444	675.2897787	677.2844424	37.265	NaN	2.7315	37.265	35.845	38.576	0		0	0	0	8.13E-07
IGEGTYGVVYK	11	1	0	13	Phospho (STY)	_IGEGTY(ph)GVVYK_		IGEGT(0.01)Y(0.99)GVVYK		IGEGT(-20.11)Y(20.11)GVVY(-82)K	0	0	0	1	IPI00023503;IPI00925562;IPI00031681;IPI00260318;IPI00925841;IPI00910650;IPI00026689;IPI00908424;IPI00073536	IPI00023503;IPI00026689	IPI00026689	>IPI:IPI00023503.4|SWISS-PROT:Q00526|ENSEMBL:ENSP00000400088;ENSP00000410561|REFSEQ:NP_001249|H-INV:HIT000021959|VEGA:OTTHUMP00000206828 Tax_Id=9606 Gene_Symbol=CDK3 Cell division protein kinase 3;>IPI:IPI00925562.1|ENSEMBL:ENSP00000293215|VEGA:OTTHUMP0000	MULTI-MSMS		SWISS-PROT:Q00526	090818_CarstenHolland_03	P12 WT 90 min	P12WT 7h	3	Exp090818	635.31	2	633.2943	1264.5741	52545.94	0.39228	0.98063	1.3729	633.2950627	635.3072281	637.3019972	30.86	NaN	4.4187	30.86	29.746	34.164	0		0	0	0	1.19E-10
IGEGTYGVVYK	11	1	0	13	Phospho (STY)	_IGEGTY(ph)GVVYK_		IGEGT(0.207)Y(0.549)GVVY(0.245)K		IGEGT(-4.24)Y(3.51)GVVY(-3.51)K	0	0	0	1	IPI00023503;IPI00925562;IPI00031681;IPI00260318;IPI00925841;IPI00910650;IPI00026689;IPI00908424;IPI00073536	IPI00023503;IPI00026689	IPI00026689	>IPI:IPI00023503.4|SWISS-PROT:Q00526|ENSEMBL:ENSP00000400088;ENSP00000410561|REFSEQ:NP_001249|H-INV:HIT000021959|VEGA:OTTHUMP00000206828 Tax_Id=9606 Gene_Symbol=CDK3 Cell division protein kinase 3;>IPI:IPI00925562.1|ENSEMBL:ENSP00000293215|VEGA:OTTHUMP0000	MULTI-MSMS		SWISS-PROT:Q00526	090818_CarstenHolland_03	P12 WT 90 min	P12WT 7h	3	Exp090818	635.31	2	633.2943	1264.5741	53140.53	0.55135	0.069942	0.62129	633.2942386	635.3067245	637.301559	34.658	NaN	1.4253	34.658	33.997	35.422	0		0	0	0	0.043958
IGEGTYGTVFK	11	1	0	2*	Phospho (STY)	_IGEGTYGT(ph)VFK_		IGEGT(0.106)Y(0.358)GT(0.536)VFK		IGEGT(-7.03)Y(-1.75)GT(1.75)VFK	0	0	0	1	IPI00023530;IPI00827700	IPI00023530	IPI00023530	>IPI:IPI00023530.7|SWISS-PROT:Q00535|TREMBL:Q6IAW3|ENSEMBL:ENSP00000297518;ENSP00000419782|REFSEQ:NP_004926|H-INV:HIT000032219|VEGA:OTTHUMP00000025538 Tax_Id=9606 Gene_Symbol=CDK5 Cell division protein kinase 5;>IPI:IPI00827700.1|TREMBL:A1XKG3|ENSEMBL:ENSP	MULTI-MSMS		SWISS-PROT:Q00535	090818_CarstenHolland_03	P12 WT 90 min	P12WT 7h	3	Exp090818	628.3	2	626.2865	1250.5584	52416.96	0.40597	-0.39466	0.011308	626.2861916	628.2986042	630.2931483	35.981	NaN	1.4424	35.981	35.211	36.654	0		0	0	0	0.050104
LPSSPVYEDAASFK	14	1	0	7	Phospho (STY)	_LPSSPVY(ph)EDAASFK_		LPSSPVY(1)EDAASFK		LPS(-49.09)S(-42.42)PVY(39.84)EDAAS(-39.84)FK	0	0	0	1	IPI00746806;IPI00029601;IPI00062884;IPI00792087	IPI00746806	IPI00746806	>IPI:IPI00746806.1|TREMBL:B4E358;Q8N707|ENSEMBL:ENSP00000365745 Tax_Id=9606 Gene_Symbol=CTTN Cortactin, isoform CRA_a;>IPI:IPI00029601.6|SWISS-PROT:Q14247|TREMBL:Q53HG7;Q76MU0|ENSEMBL:ENSP00000301843|REFSEQ:NP_005222|H-INV:HIT000197014|VEGA:OTTHUMP00000165	ISO-MSMS	0	SWISS-PROT:Q14247	090818_CarstenHolland_03	P12 WT 90 min	P12WT 7h	3	Exp090818	796.36	2	795.8580	1589.7015	NaN	NaN	-1.0352	NaN	NaN	NaN	NaN	45.725	NaN	0.75533	45.725	45.299	46.054	0		0	0	0	0.026983
ANPQERDGVYDVPLHNPPDAK	21	1	1	12	Phospho (STY)	_ANPQERDGVY(ph)DVPLHNPPDAK_		ANPQERDGVY(1)DVPLHNPPDAK		ANPQERDGVY(141.6)DVPLHNPPDAK	0	0	0	1	IPI00031407;IPI00646342;IPI00871939;IPI00953401;IPI00844476	IPI00031407	IPI00031407	>IPI:IPI00031407.1|SWISS-PROT:Q14511|ENSEMBL:ENSP00000368759|REFSEQ:NP_006394|H-INV:HIT000052344|VEGA:OTTHUMP00000016030 Tax_Id=9606 Gene_Symbol=NEDD9 Enhancer of filamentation 1;>IPI:IPI00646342.3|TREMBL:A8K9G7;Q5TI59|ENSEMBL:ENSP00000380534;ENSP000003952	MULTI-MSMS		SWISS-PROT:Q14511	090818_CarstenHolland_03	P12 WT 90 min	P12WT 7h	3	Exp090818	805.04	3	804.7042	2411.0907	46809.43	0.57708	-0.35902	0.21806	805.0381217	808.3864792	810.7115424	27.795	NaN	1.2383	27.795	27.169	28.407	-1.91E-06		0	0	0	4.10E-07
DEAGLREKDYDFPPPMR	17	1	2	12	Phospho (STY)	_DEAGLREKDY(ph)DFPPPMR_		DEAGLREKDY(1)DFPPPMR		DEAGLREKDY(192.65)DFPPPMR	0	0	0	1	IPI00031407;IPI00646342;IPI00871939;IPI00953401;IPI00844476	IPI00031407	IPI00031407	>IPI:IPI00031407.1|SWISS-PROT:Q14511|ENSEMBL:ENSP00000368759|REFSEQ:NP_006394|H-INV:HIT000052344|VEGA:OTTHUMP00000016030 Tax_Id=9606 Gene_Symbol=NEDD9 Enhancer of filamentation 1;>IPI:IPI00646342.3|TREMBL:A8K9G7;Q5TI59|ENSEMBL:ENSP00000380534;ENSP000003952	MULTI-MSMS		SWISS-PROT:Q14511	090818_CarstenHolland_03	P12 WT 90 min	P12WT 7h	3	Exp090818	711.67	3	705.9784	2114.9133	50305.68	0.48326	-0.24045	0.24281	706.3123902	711.3334379	715.322117	39.053	NaN	4.9142	39.053	37.448	42.362	0		0	0	0	2.65E-16
DGVYDVPLHNPPDAK	15	1	0	15	Phospho (STY)	_DGVY(ph)DVPLHNPPDAK_		DGVY(1)DVPLHNPPDAK		DGVY(198.87)DVPLHNPPDAK	0	0	0	1	IPI00031407;IPI00646342;IPI00871939;IPI00953401;IPI00844476	IPI00031407	IPI00031407	>IPI:IPI00031407.1|SWISS-PROT:Q14511|ENSEMBL:ENSP00000368759|REFSEQ:NP_006394|H-INV:HIT000052344|VEGA:OTTHUMP00000016030 Tax_Id=9606 Gene_Symbol=NEDD9 Enhancer of filamentation 1;>IPI:IPI00646342.3|TREMBL:A8K9G7;Q5TI59|ENSEMBL:ENSP00000380534;ENSP000003952	MULTI-MSMS		SWISS-PROT:Q14511	090818_CarstenHolland_03	P12 WT 90 min	P12WT 7h	3	Exp090818	861.4	2	858.8851	1715.7556	46199.13	0.9168	1.2802	2.197	859.3874628	860.8987	863.394464	33.759	NaN	0.9708	33.759	33.225	34.196	0		0	0	0	4.22E-20
EKDYDFPPPMR	11	1	1	8	Phospho (STY)	_EKDY(ph)DFPPPMR_		EKDY(1)DFPPPMR		EKDY(124.67)DFPPPMR	0	0	0	1	IPI00031407;IPI00646342;IPI00871939;IPI00953401;IPI00844476	IPI00031407	IPI00031407	>IPI:IPI00031407.1|SWISS-PROT:Q14511|ENSEMBL:ENSP00000368759|REFSEQ:NP_006394|H-INV:HIT000052344|VEGA:OTTHUMP00000016030 Tax_Id=9606 Gene_Symbol=NEDD9 Enhancer of filamentation 1;>IPI:IPI00646342.3|TREMBL:A8K9G7;Q5TI59|ENSEMBL:ENSP00000380534;ENSP000003952	MULTI-MSMS		SWISS-PROT:Q14511	090818_CarstenHolland_03	P12 WT 90 min	P12WT 7h	3	Exp090818	742.83	2	737.8073	1473.6	48330.34	0.78425	-0.39059	0.39366	737.8066808	742.8296518	746.8181667	32.651	NaN	5.6393	32.651	31.117	36.756	0		0	0	0	0.00010838
GPVFSVPVGEIKPQGVYDIPPTK	23	2	0	9	Phospho (STY)	_GPVFSVPVGEIKPQGVY(ph)DIPPTK_		GPVFSVPVGEIKPQGVY(0.988)DIPPT(0.012)K		GPVFS(-80.32)VPVGEIKPQGVY(19.21)DIPPT(-19.21)K	0	0	0	1	IPI00031407;IPI00646342;IPI00871939;IPI00953401;IPI00844476	IPI00031407	IPI00031407	>IPI:IPI00031407.1|SWISS-PROT:Q14511|ENSEMBL:ENSP00000368759|REFSEQ:NP_006394|H-INV:HIT000052344|VEGA:OTTHUMP00000016030 Tax_Id=9606 Gene_Symbol=NEDD9 Enhancer of filamentation 1;>IPI:IPI00646342.3|TREMBL:A8K9G7;Q5TI59|ENSEMBL:ENSP00000380534;ENSP000003952	MULTI-MSMS		SWISS-PROT:Q14511	090818_CarstenHolland_03	P12 WT 90 min	P12WT 7h	3	Exp090818	838.45	3	835.4327	2503.2764	46434.73	1.2841	1.4533	2.7374	835.7686471	838.4514145	841.1110967	57.716	NaN	2.6461	57.716	56.83	59.476	-3.81E-06		0	0	0	0.00022289
LYQVPNPQAAPR	12	0	1	8	Phospho (STY)	_LY(ph)QVPNPQAAPR_		LY(1)QVPNPQAAPR		LY(158.05)QVPNPQAAPR	0	0	0	1	IPI00031407;IPI00646342;IPI00871939;IPI00953401;IPI00844476;IPI00514103	IPI00031407	IPI00031407	>IPI:IPI00031407.1|SWISS-PROT:Q14511|ENSEMBL:ENSP00000368759|REFSEQ:NP_006394|H-INV:HIT000052344|VEGA:OTTHUMP00000016030 Tax_Id=9606 Gene_Symbol=NEDD9 Enhancer of filamentation 1;>IPI:IPI00646342.3|TREMBL:A8K9G7;Q5TI59|ENSEMBL:ENSP00000380534;ENSP000003952	ISO-MSMS	1	SWISS-PROT:Q14511	090818_CarstenHolland_03	P12 WT 90 min	P12WT 7h	3	Exp090818	720.36	2	717.3505	1432.6864	NaN	NaN	0.028715	NaN	NaN	NaN	NaN	28.06	NaN	1.6191	28.06	27.215	28.834	1.91E-06		0	0	0	1.70E-07
RHQSLSPNHPPPQLGQSVGSQNDAYDVPR	29	0	2	11	Phospho (STY)	_RHQSLSPNHPPPQLGQSVGSQNDAY(ph)DVPR_		RHQSLSPNHPPPQLGQSVGSQNDAY(1)DVPR		RHQS(-95.87)LS(-95.87)PNHPPPQLGQS(-83.08)VGS(-46.32)QNDAY(46.32)DVPR	0	0	0	1	IPI00031407;IPI00646342;IPI00871939;IPI00953401;IPI00844476	IPI00031407	IPI00031407	>IPI:IPI00031407.1|SWISS-PROT:Q14511|ENSEMBL:ENSP00000368759|REFSEQ:NP_006394|H-INV:HIT000052344|VEGA:OTTHUMP00000016030 Tax_Id=9606 Gene_Symbol=NEDD9 Enhancer of filamentation 1;>IPI:IPI00646342.3|TREMBL:A8K9G7;Q5TI59|ENSEMBL:ENSP00000380534;ENSP000003952	MULTI-MSMS		SWISS-PROT:Q14511	090818_CarstenHolland_03	P12 WT 90 min	P12WT 7h	3	Exp090818	819.65	4	816.1351	3260.5113	46880.72	0.72856	0.078717	0.80728	816.3857696	819.3959482	821.3900743	29.94	NaN	1.463	29.94	29.219	30.682	0		0	0	0	3.13E-09
DKVTIADDYSDPFDAK	16	2	0	15	Phospho (STY)	_DKVTIADDYS(ph)DPFDAK_		DKVTIADDY(0.337)S(0.663)DPFDAK		DKVT(-79.79)IADDY(-2.93)S(2.93)DPFDAK	0	0	0	1	IPI00017578;IPI00604688	IPI00017578	IPI00017578	>IPI:IPI00017578.1|SWISS-PROT:Q15464-1|TREMBL:B9EGM0|ENSEMBL:ENSP00000366936|REFSEQ:NP_003019|H-INV:HIT000323521|VEGA:OTTHUMP00000021397 Tax_Id=9606 Gene_Symbol=SHB SH2 domain-containing adapter protein B;>IPI:IPI00604688.3|SWISS-PROT:Q15464-2|ENSEMBL:ENSP	MULTI-MSMS		SWISS-PROT:Q15464	090818_CarstenHolland_03	P12 WT 90 min	P12WT 7h	3	Exp090818	944.93	2	940.4035	1878.7925	44785.19	0.54952	0.22085	0.77037	940.9056378	944.9302741	948.4178247	44.292	NaN	0.85983	44.292	43.909	44.769	0		0	0	0	4.83E-10
DKVTIADDYSDPFDAK	16	2	0	15	Phospho (STY)	_DKVTIADDY(ph)SDPFDAK_		DKVTIADDY(0.997)S(0.003)DPFDAK		DKVT(-37.09)IADDY(25.21)S(-25.21)DPFDAK	0	0	0	1	IPI00017578;IPI00604688	IPI00017578	IPI00017578	>IPI:IPI00017578.1|SWISS-PROT:Q15464-1|TREMBL:B9EGM0|ENSEMBL:ENSP00000366936|REFSEQ:NP_003019|H-INV:HIT000323521|VEGA:OTTHUMP00000021397 Tax_Id=9606 Gene_Symbol=SHB SH2 domain-containing adapter protein B;>IPI:IPI00604688.3|SWISS-PROT:Q15464-2|ENSEMBL:ENSP	MULTI-MSMS		SWISS-PROT:Q15464	090818_CarstenHolland_03	P12 WT 90 min	P12WT 7h	3	Exp090818	627.27	3	627.2714	1878.7925	52927.96	0.12694	0.081869	0.20881	627.2713568	629.9545306	632.6140942	44.302	NaN	0.97337	44.302	43.955	44.928	-3.81E-06		0	0	0	1.61E-06
DKVTIADDYSDPFDAKNDLK	20	3	0	7*	Phospho (STY)	_DKVTIADDYS(ph)DPFDAKNDLK_		DKVTIADDY(0.402)S(0.598)DPFDAKNDLK		DKVT(-87.61)IADDY(-1.72)S(1.72)DPFDAKNDLK	0	0	0	1	IPI00017578;IPI00604688	IPI00017578	IPI00017578	>IPI:IPI00017578.1|SWISS-PROT:Q15464-1|TREMBL:B9EGM0|ENSEMBL:ENSP00000366936|REFSEQ:NP_003019|H-INV:HIT000323521|VEGA:OTTHUMP00000021397 Tax_Id=9606 Gene_Symbol=SHB SH2 domain-containing adapter protein B;>IPI:IPI00604688.3|SWISS-PROT:Q15464-2|ENSEMBL:ENSP	MULTI-MSMS		SWISS-PROT:Q15464	090818_CarstenHolland_03	P12 WT 90 min	P12WT 7h	3	Exp090818	784.35	3	784.0211	2349.0414	47639.02	0.90664	-0.54094	0.36571	784.0213515	788.3798415	792.3689849	45.197	NaN	1.7814	45.197	44.023	45.804	0		0	0	0	1.05E-23
SRDDLYDQDDSRDFPR	16	0	3	4	Phospho (STY)	_SRDDLY(ph)DQDDSRDFPR_		SRDDLY(1)DQDDSRDFPR		S(-35.31)RDDLY(35.31)DQDDS(-43.49)RDFPR	0	0	0	1	IPI00409640;IPI00641640;IPI00941735;IPI00328218;IPI00409641;IPI00908558	IPI00409640	IPI00409640	>IPI:IPI00409640.3|SWISS-PROT:Q86X29-1|ENSEMBL:ENSP00000354575|REFSEQ:NP_991403|H-INV:HIT000053119 Tax_Id=9606 Gene_Symbol=LSR Isoform 1 of Lipolysis-stimulated lipoprotein receptor;>IPI:IPI00641640.2|ENSEMBL:ENSP00000346976|REFSEQ:NP_057009|VEGA:OTTHUMP00	MULTI-MSMS		SWISS-PROT:Q86X29	090818_CarstenHolland_03	P12 WT 90 min	P12WT 7h	3	Exp090818	699.97	3	693.9516	2078.8331	49452.77	0.2379	-0.15719	0.080708	694.2860041	699.971694	703.9599185	27.297	NaN	1.1124	27.297	26.765	27.877	0		0	0	0	5.79E-07
TLEPVKPPTVPNDYMTSPAR	20	1	1	3	Phospho (STY)	_TLEPVKPPTVPNDY(ph)MTSPAR_		TLEPVKPPT(0.004)VPNDY(0.865)MT(0.096)S(0.035)PAR		T(-50.89)LEPVKPPT(-23.24)VPNDY(9.55)MT(-9.55)S(-13.89)PAR	0	0	0	1	IPI00480028;IPI00431025;IPI00902865;IPI00431034;IPI00827857;IPI00431031;IPI00431030;IPI00647003;IPI00431027;IPI00431029;IPI00431026;IPI00431032;IPI00431033;IPI00935670;IPI00909287	IPI00480028	IPI00480028	>IPI:IPI00480028.2|TREMBL:A6NFN2|ENSEMBL:ENSP00000347555 Tax_Id=9606 Gene_Symbol=ABI1 Putative uncharacterized protein ABI1;>IPI:IPI00431025.1|SWISS-PROT:Q8IZP0-1|ENSEMBL:ENSP00000365312|REFSEQ:NP_005461|VEGA:OTTHUMP00000019352 Tax_Id=9606 Gene_Symbol=ABI1	MULTI-MSMS		SWISS-PROT:Q8IZP0	090818_CarstenHolland_03	P12 WT 90 min	P12WT 7h	3	Exp090818	771.38	3	765.0360	2292.0861	47344.65	0.726	-0.33742	0.38858	765.3706164	768.7184378	771.3772963	43.408	NaN	1.6014	43.408	42.584	44.185	0		0	0	0	0.020514
AHAWPSPYKDYEVK	14	2	0	9	Phospho (STY)	_AHAWPSPY(ph)KDYEVK_		AHAWPS(0.001)PY(0.709)KDY(0.29)EVK		AHAWPS(-28.7)PY(3.88)KDY(-3.88)EVK	0	0	0	1	IPI00022624	IPI00022624	IPI00022624	>IPI:IPI00022624.1|SWISS-PROT:Q8NFJ5|TREMBL:A8K556|ENSEMBL:ENSP00000014914|REFSEQ:NP_003970|H-INV:HIT000042545|VEGA:OTTHUMP00000166749 Tax_Id=9606 Gene_Symbol=GPRC5A Retinoic acid-induced protein 3	MULTI-MSMS		SWISS-PROT:Q8NFJ5	090818_CarstenHolland_03	P12 WT 90 min	P12WT 7h	3	Exp090818	590.94	3	590.9344	1769.7814	54929.27	0.35224	-0.40702	-0.054773	590.9340468	593.6176003	596.2769327	31.568	NaN	1.1932	31.568	31.023	32.216	0		0	0	0	0.0036553
IHGSAAREEDEHPYELLLTAETK	23	1	1	16	Phospho (STY)	_IHGSAAREEDEHPY(ph)ELLLTAETK_		IHGSAAREEDEHPY(1)ELLLTAETK		IHGS(-66.34)AAREEDEHPY(46.31)ELLLT(-46.31)AET(-74.07)K	0	0	0	1	IPI00395663	IPI00395663	IPI00395663	>IPI:IPI00395663.5|SWISS-PROT:Q92625|TREMBL:B4DQW8;Q05CP0|ENSEMBL:ENSP00000353518|REFSEQ:NP_056060|H-INV:HIT000390885|VEGA:OTTHUMP00000016243 Tax_Id=9606 Gene_Symbol=ANKS1A Ankyrin repeat and SAM domain-containing protein 1A	ISO-MSMS	1	SWISS-PROT:Q92625	090818_CarstenHolland_03	P12 WT 90 min	P12WT 7h	3	Exp090818	900.77	3	897.0884	2688.2432	NaN	NaN	1.769	NaN	NaN	NaN	NaN	40.282	NaN	1.0873	40.282	39.696	40.784	0		0	0	0	4.86E-07
IHGSAAREEDEHPYELLLTAETK	23	1	1	16	Phospho (STY)	_IHGSAAREEDEHPY(ph)ELLLTAETK_		IHGSAAREEDEHPY(0.98)ELLLT(0.019)AETK		IHGS(-35.22)AAREEDEHPY(17.08)ELLLT(-17.08)AET(-40.36)K	0	0	0	1	IPI00395663	IPI00395663	IPI00395663	>IPI:IPI00395663.5|SWISS-PROT:Q92625|TREMBL:B4DQW8;Q05CP0|ENSEMBL:ENSP00000353518|REFSEQ:NP_056060|H-INV:HIT000390885|VEGA:OTTHUMP00000016243 Tax_Id=9606 Gene_Symbol=ANKS1A Ankyrin repeat and SAM domain-containing protein 1A	MULTI-MSMS		SWISS-PROT:Q92625	090818_CarstenHolland_03	P12 WT 90 min	P12WT 7h	3	Exp090818	673.32	4	673.0681	2688.2432	51648	0.46348	1.2809	1.7444	673.3198824	675.8308379	677.8254473	40.283	NaN	1.391	40.283	39.696	41.087	0		0	0	0	0.002795
RDNEVDGQDYHFVVSR	16	0	2	12	Phospho (STY)	_RDNEVDGQDY(ph)HFVVSR_		RDNEVDGQDY(1)HFVVSR		RDNEVDGQDY(120.08)HFVVS(-120.08)R	0	0	0	1	IPI00552701;IPI00023343;IPI00647338;IPI00952698	IPI00552701	IPI00552701	>IPI:IPI00552701.1|TREMBL:Q5JUW8|ENSEMBL:ENSP00000194900|VEGA:OTTHUMP00000023477 Tax_Id=9606 Gene_Symbol=DLG3 Discs, large homolog 3 (Neuroendocrine-dlg, Drosophila), isoform CRA_b;>IPI:IPI00023343.4|SWISS-PROT:Q92796-1|TREMBL:Q59FY1|ENSEMBL:ENSP0000036348	MULTI-MSMS		SWISS-PROT:Q92796	090818_CarstenHolland_03	P12 WT 90 min	P12WT 7h	3	Exp090818	676.97	3	672.6251	2014.8534	50791.25	0.27319	0.040302	0.3135	672.9594584	676.6385493	679.2972578	28.728	NaN	1.0235	28.728	28.152	29.176	0		0	0	0	1.54E-20
HVHLENATEYATLR	14	0	1	13	Phospho (STY)	_HVHLENATEY(ph)ATLR_		HVHLENATEY(0.962)AT(0.038)LR		HVHLENAT(-36.34)EY(14.02)AT(-14.02)LR	0	0	0	1	IPI00059185	IPI00059185	IPI00059185	>IPI:IPI00059185.6|SWISS-PROT:Q96A22|ENSEMBL:ENSP00000278601|REFSEQ:NP_542390 Tax_Id=9606 Gene_Symbol=C11orf52 Uncharacterized protein C11orf52	MULTI-MSMS		SWISS-PROT:Q96A22	090818_CarstenHolland_03	P12 WT 90 min	P12WT 7h	3	Exp090818	578.94	3	578.6051	1732.7934	55069.49	0.30274	-0.53153	-0.22878	578.6046701	580.6112375	581.9410019	30.414	NaN	0.78694	30.414	29.975	30.762	0		0	0	0	4.49E-07
NNYALNTTATYAEPYRPIQYR	21	0	2	6*	Phospho (STY)	_NNYALNTTAT(ph)YAEPYRPIQYR_		NNYALNT(0.005)T(0.24)AT(0.433)Y(0.322)AEPYRPIQYR		NNY(-100.45)ALNT(-19.45)T(-2.56)AT(1.29)Y(-1.29)AEPY(-66.09)RPIQY(-65.44)R	0	0	0	1	IPI00021076;IPI00334400;IPI00747119;IPI00761037;IPI00940183	IPI00021076	IPI00021076	>IPI:IPI00021076.1|SWISS-PROT:Q99569-1|TREMBL:Q4W5T8|ENSEMBL:ENSP00000374409|REFSEQ:NP_003619|H-INV:HIT000323893|VEGA:OTTHUMP00000204743 Tax_Id=9606 Gene_Symbol=PKP4 Isoform Long of Plakophilin-4;>IPI:IPI00334400.1|SWISS-PROT:Q99569-2 Tax_Id=9606 Gene_Symb	MULTI-MSMS		SWISS-PROT:Q99569	090818_CarstenHolland_03	P12 WT 90 min	P12WT 7h	3	Exp090818	867.41	3	867.0708	2598.1904	45097.12	0.48838	0.03112	0.5195	867.4050785	871.4184155	874.0776024	45.98	NaN	0.83904	45.98	45.484	46.323	-3.81E-06		0	0	0	1.60E-05
LVPTGPTHREPSPVRYDNLSR	21	0	3	4*	2 Phospho (STY)	_LVPTGPT(ph)HREPSPVRY(ph)DNLSR_		LVPT(0.179)GPT(0.694)HREPS(0.168)PVRY(0.953)DNLS(0.006)R		LVPT(-5.9)GPT(5.9)HREPS(-7.15)PVRY(13.11)DNLS(-23.97)R	0	0	0	2	IPI00328272;IPI00216546	IPI00328272	IPI00328272	>IPI:IPI00328272.2|SWISS-PROT:Q9C0B5-1|TREMBL:Q2TGF0|ENSEMBL:ENSP00000287169|REFSEQ:NP_056272|H-INV:HIT000332529 Tax_Id=9606 Gene_Symbol=ZDHHC5 Isoform 1 of Probable palmitoyltransferase ZDHHC5;>IPI:IPI00216546.3|SWISS-PROT:Q9C0B5-2 Tax_Id=9606 Gene_Symbol	MULTI-MSMS		SWISS-PROT:Q9C0B5	090818_CarstenHolland_03	P12 WT 90 min	P12WT 7h	3	Exp090818	851.4	3	851.0667	2550.1782	45284.67	0.37532	0.049245	0.42457	851.4009223	857.4209624	861.0749812	28.255	NaN	1.0733	28.255	27.784	28.858	1.91E-06		0	0	0	0.047907
GPAVGIYNGNINTEMPR	17	0	1	5	Phospho (STY)	_GPAVGIY(ph)NGNINTEMPR_		GPAVGIY(1)NGNINTEMPR		GPAVGIY(55.28)NGNINT(-55.28)EMPR	0	0	0	1	IPI00290039;IPI00736241	IPI00290039	IPI00290039	>IPI:IPI00290039.6|SWISS-PROT:Q9H5V8-1|ENSEMBL:ENSP00000296129|REFSEQ:NP_073753|H-INV:HIT000080366|VEGA:OTTHUMP00000164120;OTTHUMP00000170896 Tax_Id=9606 Gene_Symbol=CDCP1 Isoform 1 of CUB domain-containing protein 1;>IPI:IPI00736241.2|SWISS-PROT:Q9H5V8-2	MULTI-MSMS		SWISS-PROT:Q9H5V8	090818_CarstenHolland_03	P12 WT 90 min	P12WT 7h	3	Exp090818	941.93	2	941.9295	1881.8444	44631.8	0.63166	0.052216	0.68388	941.9292994	944.9392011	947.4344876	45.369	NaN	0.90009	45.369	44.844	45.744	0		0	0	0	2.62E-11
VPIVINPNAYDNLAIYK	17	1	0	7	Phospho (STY)	_VPIVINPNAY(ph)DNLAIYK_		VPIVINPNAY(1)DNLAIYK		VPIVINPNAY(89.19)DNLAIY(-89.19)K	0	0	0	1	IPI00737545	IPI00737545	IPI00737545	>IPI:IPI00737545.4|SWISS-PROT:Q9H792|ENSEMBL:ENSP00000309230|REFSEQ:NP_079052|H-INV:HIT000047531|VEGA:OTTHUMP00000176118 Tax_Id=9606 Gene_Symbol=SGK269 Tyrosine-protein kinase SgK269	ISO-MSMS	1	SWISS-PROT:Q9H792	090818_CarstenHolland_03	P12 WT 90 min	P12WT 7h	3	Exp090818	1001.52	2	999.0108	1996.0071	NaN	NaN	0.95448	NaN	NaN	NaN	NaN	63.008	NaN	0.61637	63.008	62.671	63.287	0		0	0	0	6.35E-15
HPDIYAVPIK	10	1	0	11	Phospho (STY)	_HPDIY(ph)AVPIK_		HPDIY(1)AVPIK		HPDIY(80.75)AVPIK	0	0	0	1	IPI00003843;IPI00216245;IPI00922413;IPI00797934;IPI00216246	IPI00003843	IPI00003843	>IPI:IPI00003843.2|SWISS-PROT:Q9UDY2-1|TREMBL:B7Z2R8;B7Z7T6|ENSEMBL:ENSP00000366453|REFSEQ:NP_004808|H-INV:HIT000040277|VEGA:OTTHUMP00000021431 Tax_Id=9606 Gene_Symbol=TJP2 cDNA FLJ53324, highly similar to Tight junction protein ZO-2;>IPI:IPI00216245.3|SWI	MULTI-MSMS		SWISS-PROT:Q9UDY2	090818_CarstenHolland_03	P12 WT 90 min	P12WT 7h	3	Exp090818	616.81	2	616.8074	1231.6002	53274.86	0.45256	-0.35957	0.092992	616.8071634	618.8197955	620.8143742	31.719	NaN	1.8339	31.719	31.023	32.856	-1.91E-06		0	0	0	0.0097375
IEIAQKHPDIYAVPIK	16	2	0	14	Phospho (STY)	_IEIAQKHPDIY(ph)AVPIK_		IEIAQKHPDIY(1)AVPIK		IEIAQKHPDIY(107.46)AVPIK	0	0	0	1	IPI00003843;IPI00216245;IPI00922413;IPI00797934	IPI00003843	IPI00003843	>IPI:IPI00003843.2|SWISS-PROT:Q9UDY2-1|TREMBL:B7Z2R8;B7Z7T6|ENSEMBL:ENSP00000366453|REFSEQ:NP_004808|H-INV:HIT000040277|VEGA:OTTHUMP00000021431 Tax_Id=9606 Gene_Symbol=TJP2 cDNA FLJ53324, highly similar to Tight junction protein ZO-2;>IPI:IPI00216245.3|SWI	MULTI-MSMS		SWISS-PROT:Q9UDY2	090818_CarstenHolland_03	P12 WT 90 min	P12WT 7h	3	Exp090818	644.68	3	639.0078	1914.0016	52349.98	0.29009	-0.34326	-0.053166	639.3420054	642.0252098	644.3504424	38.84	NaN	1.386	38.84	38.189	39.575	0		0	0	0	0.00028435
ALDYYMLR	8	0	1	7*	Phospho (STY)	_ALDY(ph)YMLR_		ALDY(0.5)Y(0.5)MLR		ALDY(0)Y(0)MLR	0	0	0	1	IPI00298994;IPI00642355	IPI00298994	IPI00298994	>IPI:IPI00298994.6|SWISS-PROT:Q9Y490|TREMBL:Q5TCU6|ENSEMBL:ENSP00000316029|REFSEQ:NP_006280|H-INV:HIT000000744|VEGA:OTTHUMP00000021350 Tax_Id=9606 Gene_Symbol=TLN1 Talin-1;>IPI:IPI00642355.1|TREMBL:Q5TCU5|ENSEMBL:ENSP00000367418|VEGA:OTTHUMP00000021351 Tax	MULTI-MSMS		SWISS-PROT:Q9Y490	090818_CarstenHolland_03	P12 WT 90 min	P12WT 7h	3	Exp090818	562.75	2	562.7459	1123.4773	56462.69	0.75828	0.39268	1.151	562.7459257	565.7560091	567.7502997	51.54	NaN	1.1631	51.54	50.952	52.115	0		0	0	0	0.01154
VFDKDGNGYISAAELR	16	1	1	10	Phospho (STY)	_VFDKDGNGY(ph)ISAAELR_		VFDKDGNGY(1)ISAAELR		VFDKDGNGY(36.78)IS(-36.78)AAELR	0	0	0	1	IPI00916768;IPI00794543;IPI00075248;IPI00386621;IPI00916600;IPI00945782	IPI00916768	IPI00916768	>IPI:IPI00916768.2|ENSEMBL:ENSP00000411440|VEGA:OTTHUMP00000202341 Tax_Id=9606 Gene_Symbol=CALM3;CALM2;CALM1 21 kDa protein;>IPI:IPI00794543.1|TREMBL:A8K1M2;B2RDW0|ENSEMBL:ENSP00000403491|VEGA:OTTHUMP00000076187 Tax_Id=9606 Gene_Symbol=CALM3;CALM2;CALM1 cD	MULTI-MSMS		TREMBL:A8K1M2;B2RDW0	090818_CarstenHolland_03	P12 WT 90 min	P12WT 7h	3	Exp090818	615.63	3	612.2839	1833.8298	53438.19	0.25981	-0.26747	-0.0076593	612.2836351	615.6320243	618.2912592	39.922	NaN	0.99071	39.922	39.449	40.44	-3.81E-06		0	0	0	0.0075968
AQQGLYQVPGPSPQFQSPPAK	21	1	0	7	Phospho (STY)	_AQQGLY(ph)QVPGPSPQFQSPPAK_		AQQGLY(1)QVPGPSPQFQSPPAK		AQQGLY(72.03)QVPGPS(-72.03)PQFQS(-117.63)PPAK	0	0	0	1	IPI00645994;IPI00641339;IPI00872386;IPI00011998;IPI00740715;IPI00888416;IPI00888329;IPI00887842	IPI00645994	IPI00645994	>IPI:IPI00645994.2|TREMBL:B3KWD7;B4DEV4|ENSEMBL:ENSP00000377074;ENSP00000391669|VEGA:OTTHUMP00000080182;OTTHUMP00000174941 Tax_Id=9606 Gene_Symbol=BCAR1 cDNA FLJ56057, highly similar to Breast cancer anti-estrogen resistance protein 1;>IPI:IPI00641339.2|TR	MULTI-MSMS		TREMBL:B3KWD7;B4DEV4	090818_CarstenHolland_03	P12 WT 90 min	P12WT 7h	3	Exp090818	770.72	3	769.0386	2304.094	48718.26	0.85055	-0.82814	0.022413	769.3728101	770.7141992	772.0426009	42.356	NaN	1.3642	42.356	41.695	43.059	0		0	0	0	7.69E-07
DVPDGPLLREETYDVPPAFAK	21	1	1	2*	Phospho (STY)	_DVPDGPLLREET(ph)YDVPPAFAK_		DVPDGPLLREET(0.559)Y(0.441)DVPPAFAK		DVPDGPLLREET(1.02)Y(-1.02)DVPPAFAK	0	0	0	1	IPI00645994;IPI00641339;IPI00872386;IPI00646673;IPI00011998	IPI00645994	IPI00645994	>IPI:IPI00645994.2|TREMBL:B3KWD7;B4DEV4|ENSEMBL:ENSP00000377074;ENSP00000391669|VEGA:OTTHUMP00000080182;OTTHUMP00000174941 Tax_Id=9606 Gene_Symbol=BCAR1 cDNA FLJ56057, highly similar to Breast cancer anti-estrogen resistance protein 1;>IPI:IPI00641339.2|TR	MULTI-MSMS		TREMBL:B3KWD7;B4DEV4	090818_CarstenHolland_03	P12 WT 90 min	P12WT 7h	3	Exp090818	807.4	3	803.7173	2408.1301	46508.64	1.2639	-0.94182	0.32206	804.0504993	807.3991591	810.0582644	60.714	NaN	1.9142	60.714	59.993	61.907	-3.81E-06		0	0	0	0.04085
GLPPSNHHAVYDVPPSVSK	19	1	0	4	Phospho (STY)	_GLPPSNHHAVY(ph)DVPPSVSK_		GLPPSNHHAVY(0.999)DVPPSVSK		GLPPS(-38.34)NHHAVY(34.61)DVPPS(-34.61)VS(-34.61)K	0	0	0	1	IPI00645994;IPI00641339;IPI00872386;IPI00646673	IPI00645994	IPI00645994	>IPI:IPI00645994.2|TREMBL:B3KWD7;B4DEV4|ENSEMBL:ENSP00000377074;ENSP00000391669|VEGA:OTTHUMP00000080182;OTTHUMP00000174941 Tax_Id=9606 Gene_Symbol=BCAR1 cDNA FLJ56057, highly similar to Breast cancer anti-estrogen resistance protein 1;>IPI:IPI00641339.2|TR	MULTI-MSMS		TREMBL:B3KWD7;B4DEV4	090818_CarstenHolland_03	P12 WT 90 min	P12WT 7h	3	Exp090818	696.01	3	694.3332	2079.9779	50156.23	-0.0092042	-0.084451	-0.093655	694.667807	696.0092541	697.3384192	24.596	NaN	3.4179	24.596	23.367	26.785	-1.91E-06		0	0	0	0.010927
HLLAPGPQDIYDVPPVR	17	0	1	15	Phospho (STY)	_HLLAPGPQDIY(ph)DVPPVR_		HLLAPGPQDIY(1)DVPPVR		HLLAPGPQDIY(168.05)DVPPVR	0	0	0	1	IPI00645994;IPI00641339;IPI00872386;IPI00646673;IPI00011998	IPI00645994	IPI00645994	>IPI:IPI00645994.2|TREMBL:B3KWD7;B4DEV4|ENSEMBL:ENSP00000377074;ENSP00000391669|VEGA:OTTHUMP00000080182;OTTHUMP00000174941 Tax_Id=9606 Gene_Symbol=BCAR1 cDNA FLJ56057, highly similar to Breast cancer anti-estrogen resistance protein 1;>IPI:IPI00641339.2|TR	MULTI-MSMS		TREMBL:B3KWD7;B4DEV4	090818_CarstenHolland_03	P12 WT 90 min	P12WT 7h	3	Exp090818	987.51	2	983.9930	1965.9714	43842.14	0.79722	-0.55659	0.24063	983.9923241	987.002647	988.9961225	49.871	NaN	2.4294	49.871	48.865	51.294	0		0	0	0	5.98E-11
HLLAPGPQDIYDVPPVR	17	0	1	15	Phospho (STY)	_HLLAPGPQDIY(ph)DVPPVR_		HLLAPGPQDIY(1)DVPPVR		HLLAPGPQDIY(72.9)DVPPVR	0	0	0	1	IPI00645994;IPI00641339;IPI00872386;IPI00646673;IPI00011998	IPI00645994	IPI00645994	>IPI:IPI00645994.2|TREMBL:B3KWD7;B4DEV4|ENSEMBL:ENSP00000377074;ENSP00000391669|VEGA:OTTHUMP00000080182;OTTHUMP00000174941 Tax_Id=9606 Gene_Symbol=BCAR1 cDNA FLJ56057, highly similar to Breast cancer anti-estrogen resistance protein 1;>IPI:IPI00641339.2|TR	MULTI-MSMS		TREMBL:B3KWD7;B4DEV4	090818_CarstenHolland_03	P12 WT 90 min	P12WT 7h	3	Exp090818	658.67	3	656.3311	1965.9714	52412.14	0.25274	-0.056136	0.19661	656.3298415	658.3381288	660.0009744	50.025	NaN	3.7036	50.025	48.865	52.569	0		0	0	0	0.012914
RPGPGTLYDVPR	12	0	2	10*	Phospho (STY)	_RPGPGTLY(ph)DVPR_		RPGPGTLY(1)DVPR		RPGPGT(-40.07)LY(40.07)DVPR	0	0	0	1	IPI00645994;IPI00641339;IPI00872386;IPI00646673	IPI00645994	IPI00645994	>IPI:IPI00645994.2|TREMBL:B3KWD7;B4DEV4|ENSEMBL:ENSP00000377074;ENSP00000391669|VEGA:OTTHUMP00000080182;OTTHUMP00000174941 Tax_Id=9606 Gene_Symbol=BCAR1 cDNA FLJ56057, highly similar to Breast cancer anti-estrogen resistance protein 1;>IPI:IPI00641339.2|TR	MULTI-MSMS		TREMBL:B3KWD7;B4DEV4	090818_CarstenHolland_03	P12 WT 90 min	P12WT 7h	3	Exp090818	469.9	3	469.8975	1406.6708	60881.4	-0.25816	-0.060908	-0.31907	469.8974791	473.9108983	476.5696114	28.296	NaN	1.4475	28.296	27.632	29.08	1.91E-06		0	0	0	0.014142
RPGPGTLYDVPR	12	0	2	4*	Phospho (STY)	_RPGPGT(ph)LYDVPR_		RPGPGT(0.577)LY(0.423)DVPR		RPGPGT(1.34)LY(-1.34)DVPR	0	0	0	1	IPI00645994;IPI00641339;IPI00872386;IPI00646673	IPI00645994	IPI00645994	>IPI:IPI00645994.2|TREMBL:B3KWD7;B4DEV4|ENSEMBL:ENSP00000377074;ENSP00000391669|VEGA:OTTHUMP00000080182;OTTHUMP00000174941 Tax_Id=9606 Gene_Symbol=BCAR1 cDNA FLJ56057, highly similar to Breast cancer anti-estrogen resistance protein 1;>IPI:IPI00641339.2|TR	MULTI-SECPEP		TREMBL:B3KWD7;B4DEV4	090818_CarstenHolland_03	P12 WT 90 min	P12WT 7h	3	Exp090818	704.34	2	704.3427	1406.6708	49921.18	0.2853	0.01459	0.29989	704.3425596	710.3627941	714.3508696	28.307	NaN	1.3332	28.307	27.632	28.966	0		0	0	0	0.02183
RPLHPALNQPGGLQPLSFQNPVYHLNNPIPAMPK	34	1	1	7	Phospho (STY)	_RPLHPALNQPGGLQPLSFQNPVY(ph)HLNNPIPAMPK_		RPLHPALNQPGGLQPLSFQNPVY(1)HLNNPIPAMPK		RPLHPALNQPGGLQPLS(-43.27)FQNPVY(43.27)HLNNPIPAMPK	0	0	0	1	IPI00946817;IPI00335849;IPI00006854;IPI00941704;IPI00946486	IPI00946817	IPI00946817	>IPI:IPI00946817.1|TREMBL:Q2TB22|ENSEMBL:ENSP00000356621|REFSEQ:NP_733793 Tax_Id=9606 Gene_Symbol=RASAL2 RAS protein activator like 2 isoform 2;>IPI:IPI00335849.4|TREMBL:B1AKC7;Q59EM2;Q6P4F9;Q8IW42|ENSEMBL:ENSP00000263528|VEGA:OTTHUMP00000032948 Tax_Id=960	MULTI-MSMS		TREMBL:Q2TB22	090818_CarstenHolland_03	P12 WT 90 min	P12WT 7h	3	Exp090818	960.25	4	959.7459	3834.9546	43669.34	1.276	-0.91587	0.36013	959.9961064	962.757877	964.5005194	59.844	NaN	1.0274	59.844	59.286	60.313	0		0	0	0	3.05E-11
IAIYELLFK	9	1	0	9	Phospho (STY)	_IAIY(ph)ELLFK_		IAIY(1)ELLFK		IAIY(101.65)ELLFK	0	0	0	1	IPI00749512;IPI00478810;IPI00008438	IPI00749512	IPI00749512	>IPI:IPI00749512.4|TREMBL:Q59GE4|H-INV:HIT000008627 Tax_Id=9606 Gene_Symbol=RPS10 Ribosomal protein S10 variant (Fragment);>IPI:IPI00478810.1|TREMBL:Q5TZB9|ENSEMBL:ENSP00000363165;ENSP00000363169|VEGA:OTTHUMP00000016230 Tax_Id=9606 Gene_Symbol=RPS10 Riboso	MULTI-MSMS		TREMBL:Q59GE4	090818_CarstenHolland_03	P12 WT 90 min	P12WT 7h	3	Exp090818	595.32	2	595.3171	1188.6196	54984.02	-0.072179	0.48088	0.4087	595.317287	597.3300979	599.3243205	79.026	NaN	1.8679	79.026	78.35	80.218	0		0	0	0	0.004379
LQLAMEMVGFLPKTRR	16	1	2	6	2 Oxidation (M),Phospho (STY)	_LQLAM(ox)EM(ox)VGFLPKT(ph)RR_	LQLAM(1)EM(1)VGFLPKTRR	LQLAMEMVGFLPKT(1)RR	LQLAM(44.25)EM(44.25)VGFLPKTRR	LQLAMEMVGFLPKT(44.25)RR	0	0	2	1	IPI00018057;IPI00953559;IPI00160131;IPI00903232;IPI00902943;IPI00953494;IPI00902852	IPI00018057	IPI00018057	>IPI:IPI00018057.3|SWISS-PROT:B2RTY4-4 Tax_Id=9606 Gene_Symbol=MYO9A Isoform 4 of Myosin-IXa;>IPI:IPI00953559.1|SWISS-PROT:B2RTY4-1|TREMBL:C9IYB3|ENSEMBL:ENSP00000399162 Tax_Id=9606 Gene_Symbol=MYO9A Putative uncharacterized protein MYO9A;>IPI:IPI00160131.	MULTI-MSMS		SWISS-PROT:B2RTY4	090818_CarstenHolland_04	P12 WT 90 min	P12WT 7h	4	Exp090818	673.69	3	668.0053	2000.9941	50435.57	0.46916	-1.1034	-0.63428	668.3390553	673.6939471	677.3482574	53.362	NaN	1.8236	53.362	52.757	54.58	0		0	0	0	0.034543
VIYDFIEK	8	1	0	14	Phospho (STY)	_VIY(ph)DFIEK_		VIY(1)DFIEK		VIY(69.6)DFIEK	0	0	0	1	IPI00011676	IPI00011676	IPI00011676	>IPI:IPI00011676.2|SWISS-PROT:O00401|TREMBL:A1JUI9;A4D0Y1;A8K180;Q68DE4|ENSEMBL:ENSP00000223023|REFSEQ:NP_003932|H-INV:HIT000053836|VEGA:OTTHUMP00000024882 Tax_Id=9606 Gene_Symbol=WASL Neural Wiskott-Aldrich syndrome protein	ISO-MSMS	0	SWISS-PROT:O00401	090818_CarstenHolland_04	P12 WT 90 min	P12WT 7h	4	Exp090818	553.77	2	553.7621	1105.5097	NaN	NaN	0.018045	NaN	NaN	NaN	NaN	46.794	NaN	1.4492	46.794	46.114	47.564	0		0	0	0	0.021057
KNLWIFVSK	9	2	0	4	Phospho (STY)	_KNLWIFVS(ph)K_		KNLWIFVS(1)K		KNLWIFVS(93.43)K	0	0	0	1	IPI00297851;IPI00954192	IPI00297851	IPI00297851	>IPI:IPI00297851.1|SWISS-PROT:O14646-1|ENSEMBL:ENSP00000284049|REFSEQ:NP_001261 Tax_Id=9606 Gene_Symbol=CHD1 Isoform 1 of Chromodomain-helicase-DNA-binding protein 1;>IPI:IPI00954192.1|SWISS-PROT:O14646-2|TREMBL:Q7Z4M7|H-INV:HIT000061832 Tax_Id=9606 Gene_S	ISO-MSMS	0	SWISS-PROT:O14646	090818_CarstenHolland_04	P12 WT 90 min	P12WT 7h	4	Exp090818	607.82	2	607.8203	1213.626	NaN	NaN	1.9167	NaN	NaN	NaN	NaN	72.208	NaN	1.4727	72.208	71.541	73.013	0		0	0	0	0.028197
HADAEMTGYVVTR	13	0	1	14*	Phospho (STY)	_HADAEMTGY(ph)VVTR_		HADAEMTGY(1)VVTR		HADAEMT(-49.53)GY(49.53)VVT(-71.79)R	0	0	0	1	IPI00005741;IPI00645543;IPI00604745;IPI00478699	IPI00005741	IPI00005741	>IPI:IPI00005741.1|SWISS-PROT:O15264|TREMBL:B5BTY5;Q6FHR4|ENSEMBL:ENSP00000211287|REFSEQ:NP_002745|H-INV:HIT000282879|VEGA:OTTHUMP00000016282 Tax_Id=9606 Gene_Symbol=MAPK13 Mitogen-activated protein kinase 13;>IPI:IPI00645543.1|TREMBL:Q5R3E4|ENSEMBL:ENSP00	ISO-MSMS	1	SWISS-PROT:O15264	090818_CarstenHolland_04	P12 WT 90 min	P12WT 7h	4	Exp090818	512.56	3	510.5533	1528.6381	NaN	NaN	-0.099527	NaN	NaN	NaN	NaN	25.355	NaN	1.233	25.355	24.802	26.035	0		0	0	0	0.0013531
HADAEMTGYVVTR	13	0	1	5*	Phospho (STY)	_HADAEMT(ph)GYVVTR_		HADAEMT(0.612)GY(0.388)VVTR		HADAEMT(1.98)GY(-1.98)VVT(-42.09)R	0	0	0	1	IPI00005741;IPI00645543;IPI00604745;IPI00478699	IPI00005741	IPI00005741	>IPI:IPI00005741.1|SWISS-PROT:O15264|TREMBL:B5BTY5;Q6FHR4|ENSEMBL:ENSP00000211287|REFSEQ:NP_002745|H-INV:HIT000282879|VEGA:OTTHUMP00000016282 Tax_Id=9606 Gene_Symbol=MAPK13 Mitogen-activated protein kinase 13;>IPI:IPI00645543.1|TREMBL:Q5R3E4|ENSEMBL:ENSP00	ISO-MSMS	1	SWISS-PROT:O15264	090818_CarstenHolland_04	P12 WT 90 min	P12WT 7h	4	Exp090818	768.34	2	765.3264	1528.6381	NaN	NaN	-0.20746	NaN	NaN	NaN	NaN	25.323	NaN	1.6464	25.323	24.495	26.141	-1.91E-06		0	0	0	6.28E-08
AIMTYVSSFYHAFSGAQK	18	1	0	4	Phospho (STY)	_AIMTYVSSFY(ph)HAFSGAQK_		AIMTYVS(0.147)S(0.147)FY(0.705)HAFS(0.001)GAQK		AIMT(-55.28)Y(-40.35)VS(-6.8)S(-6.8)FY(6.8)HAFS(-28.2)GAQK	0	0	0	1	IPI00013808;IPI00908776;IPI00921118;IPI00759776;IPI00013508;IPI00909239;IPI00908458	IPI00013808	IPI00013808	>IPI:IPI00013808.1|SWISS-PROT:O43707|TREMBL:Q96BG6|ENSEMBL:ENSP00000252699|REFSEQ:NP_004915|H-INV:HIT000032172|VEGA:OTTHUMP00000076071;OTTHUMP00000174445 Tax_Id=9606 Gene_Symbol=ACTN4 Alpha-actinin-4;>IPI:IPI00908776.2|TREMBL:B4DSX0|ENSEMBL:ENSP00000410392	MULTI-MSMS		SWISS-PROT:O43707	090818_CarstenHolland_04	P12 WT 90 min	P12WT 7h	4	Exp090818	696.98	3	696.6481	2086.9224	51082.13	0.75065	-0.065906	0.68475	696.9823148	698.3239554	699.6535932	70.361	NaN	0.85085	70.361	69.927	70.777	0		0	0	0	0.0015583
QVIQTPLADSLPVSR	15	0	1	8	2 Phospho (STY),Gln->pyro-Glu	_(gl)QVIQT(ph)PLADS(ph)LPVSR_		QVIQT(0.998)PLADS(0.999)LPVS(0.003)R		QVIQT(27.99)PLADS(28.54)LPVS(-27.99)R	0	1	0	2	IPI00218397;IPI00947173;IPI00029446;IPI00744529	IPI00218397	IPI00218397	>IPI:IPI00218397.3|SWISS-PROT:O95248-4|ENSEMBL:ENSP00000336522;ENSP00000370196|REFSEQ:NP_002963|H-INV:HIT000266154|VEGA:OTTHUMP00000196597 Tax_Id=9606 Gene_Symbol=SBF1 Isoform 4 of Myotubularin-related protein 5;>IPI:IPI00947173.1|TREMBL:A6PVH0;Q59EX9;Q68C	MULTI-MSMS		SWISS-PROT:O95248	090818_CarstenHolland_04	P12 WT 90 min	P12WT 7h	4	Exp090818	883.91	2	883.9099	1765.8053	44655.43	0.31861	-0.72996	-0.41135	884.4107732	886.9193037	888.9133779	38.929	NaN	0.96563	38.929	38.406	39.372	0		0	0	0	0.026674
SLPSGSHQGPVIYAQLDHSGGHHSDKINK	29	2	0	6	Phospho (STY)	_SLPSGSHQGPVIY(ph)AQLDHSGGHHSDKINK_		S(0.045)LPS(0.168)GS(0.168)HQGPVIY(0.614)AQLDHS(0.004)GGHHS(0.002)DKINK		S(-11.38)LPS(-5.63)GS(-5.63)HQGPVIY(5.63)AQLDHS(-21.48)GGHHS(-25.79)DKINK	0	0	0	1	IPI00022558;IPI00760547;IPI00644618	IPI00022558	IPI00022558	>IPI:IPI00022558.2|SWISS-PROT:O95297-1|TREMBL:A8K5D4;Q5U0H8;Q9UEL4|ENSEMBL:ENSP00000352513|REFSEQ:NP_003944|H-INV:HIT000082369|VEGA:OTTHUMP00000032519 Tax_Id=9606 Gene_Symbol=MPZL1 Isoform 1 of Myelin protein zero-like protein 1;>IPI:IPI00760547.1|SWISS-PR	MULTI-MSMS		SWISS-PROT:O95297	090818_CarstenHolland_04	P12 WT 90 min	P12WT 7h	4	Exp090818	787.63	4	787.3755	3145.4731	46802.47	0.63008	-0.4989	0.13118	787.625895	789.6383171	791.6330221	24.663	NaN	1.2187	24.663	24.128	25.347	0		0	0	0	0.031865
WDTGENPIYK	10	1	0	11	Phospho (STY)	_WDTGENPIY(ph)K_		WDT(0.247)GENPIY(0.753)K		WDT(-4.84)GENPIY(4.84)K	0	0	0	1	IPI00217563	IPI00217563	IPI00217563	>IPI:IPI00217563.4|SWISS-PROT:P05556-1|ENSEMBL:ENSP00000303351;ENSP00000379350|REFSEQ:NP_002202;NP_596867|H-INV:HIT000054222|VEGA:OTTHUMP00000019420 Tax_Id=9606 Gene_Symbol=ITGB1 Isoform Beta-1A of Integrin beta-1	MULTI-MSMS		SWISS-PROT:P05556	090818_CarstenHolland_04	P12 WT 90 min	P12WT 7h	4	Exp090818	651.78	2	651.7737	1301.5329	52138.11	0.13841	0.36245	0.50086	651.7738321	653.7863468	655.7806999	37.438	NaN	1.378	37.438	36.749	38.127	0		0	0	0	0.015383
IEKIGEGTYGVVYK	14	2	0	20	2 Phospho (STY)	_IEKIGEGT(ph)Y(ph)GVVYK_		IEKIGEGT(1)Y(1)GVVYK		IEKIGEGT(113.09)Y(69.96)GVVY(-69.96)K	0	0	0	2	IPI00026689;IPI00908424;IPI00073536	IPI00026689	IPI00026689	>IPI:IPI00026689.4|SWISS-PROT:P06493-1|TREMBL:Q5H9N4|ENSEMBL:ENSP00000378699|REFSEQ:NP_001777|H-INV:HIT000321130 Tax_Id=9606 Gene_Symbol=CDC2 Putative uncharacterized protein DKFZp686L20222;>IPI:IPI00908424.1|TREMBL:C9J497|ENSEMBL:ENSP00000306043;ENSP00000	MULTI-MSMS		SWISS-PROT:P06493	090818_CarstenHolland_04	P12 WT 90 min	P12WT 7h	4	Exp090818	862.41	2	858.3883	1714.762	44958.44	0.25568	0.29119	0.54686	858.890078	862.4132199	866.4024756	37.714	NaN	1.1441	37.714	37.169	38.313	0		0	0	0	1.28E-19
IEKIGEGTYGVVYK	14	2	0	20	2 Phospho (STY)	_IEKIGEGT(ph)Y(ph)GVVYK_		IEKIGEGT(0.997)Y(0.979)GVVY(0.024)K		IEKIGEGT(25.22)Y(16.72)GVVY(-16.72)K	0	0	0	2	IPI00026689;IPI00908424;IPI00073536	IPI00026689	IPI00026689	>IPI:IPI00026689.4|SWISS-PROT:P06493-1|TREMBL:Q5H9N4|ENSEMBL:ENSP00000378699|REFSEQ:NP_001777|H-INV:HIT000321130 Tax_Id=9606 Gene_Symbol=CDC2 Putative uncharacterized protein DKFZp686L20222;>IPI:IPI00908424.1|TREMBL:C9J497|ENSEMBL:ENSP00000306043;ENSP00000	MULTI-MSMS		SWISS-PROT:P06493	090818_CarstenHolland_04	P12 WT 90 min	P12WT 7h	4	Exp090818	575.61	3	572.5946	1714.762	55861.96	-0.16404	-0.095692	-0.25973	572.5945306	575.2777364	577.9372417	37.72	NaN	1.2373	37.72	37.169	38.406	0		0	0	0	0.0001293
IEKIGEGTYGVVYK	14	2	0	13*	Phospho (STY)	_IEKIGEGTY(ph)GVVYK_		IEKIGEGT(0.138)Y(0.862)GVVYK		IEKIGEGT(-7.95)Y(7.95)GVVY(-81.26)K	0	0	0	1	IPI00026689;IPI00908424;IPI00073536	IPI00026689	IPI00026689	>IPI:IPI00026689.4|SWISS-PROT:P06493-1|TREMBL:Q5H9N4|ENSEMBL:ENSP00000378699|REFSEQ:NP_001777|H-INV:HIT000321130 Tax_Id=9606 Gene_Symbol=CDC2 Putative uncharacterized protein DKFZp686L20222;>IPI:IPI00908424.1|TREMBL:C9J497|ENSEMBL:ENSP00000306043;ENSP00000	MULTI-MSMS		SWISS-PROT:P06493	090818_CarstenHolland_04	P12 WT 90 min	P12WT 7h	4	Exp090818	826.42	2	818.4051	1634.7957	46521.5	0.53319	-0.067471	0.46572	818.4048332	822.4298202	826.4193337	34.051	NaN	0.96111	34.051	33.556	34.517	0		0	0	0	6.27E-20
IEKIGEGTYGVVYK	14	2	0	13*	Phospho (STY)	_IEKIGEGTY(ph)GVVYK_		IEKIGEGT(0.153)Y(0.792)GVVY(0.054)K		IEKIGEGT(-7.13)Y(7.13)GVVY(-11.66)K	0	0	0	1	IPI00026689;IPI00908424;IPI00073536	IPI00026689	IPI00026689	>IPI:IPI00026689.4|SWISS-PROT:P06493-1|TREMBL:Q5H9N4|ENSEMBL:ENSP00000378699|REFSEQ:NP_001777|H-INV:HIT000321130 Tax_Id=9606 Gene_Symbol=CDC2 Putative uncharacterized protein DKFZp686L20222;>IPI:IPI00908424.1|TREMBL:C9J497|ENSEMBL:ENSP00000306043;ENSP00000	MULTI-MSMS		SWISS-PROT:P06493	090818_CarstenHolland_04	P12 WT 90 min	P12WT 7h	4	Exp090818	548.96	3	545.9392	1634.7957	57415.08	-0.07959	-0.20483	-0.28442	545.9389216	548.6221426	551.2818878	34.048	NaN	1.1417	34.048	33.556	34.698	0		0	0	0	0.0056803
LSLEGDHSTPPSAYGSVK	18	1	0	13**	Phospho (STY)	_LSLEGDHSTPPSAY(ph)GSVK_		LSLEGDHSTPPSAY(1)GSVK		LS(-166.72)LEGDHS(-80.3)T(-54.86)PPS(-39.9)AY(39.9)GS(-42.08)VK	0	0	0	1	IPI00418169;IPI00455315;IPI00334627;IPI00797556;IPI00909509;IPI00798111	IPI00418169	IPI00418169	>IPI:IPI00418169.3|SWISS-PROT:P07355-2|ENSEMBL:ENSP00000346032|REFSEQ:NP_001002858 Tax_Id=9606 Gene_Symbol=ANXA2 Isoform 2 of Annexin A2;>IPI:IPI00455315.4|SWISS-PROT:P07355-1|ENSEMBL:ENSP00000379342;ENSP00000387545;ENSP00000411352|REFSEQ:NP_001002857;NP_0	MULTI-MSMS		SWISS-PROT:P07355	090818_CarstenHolland_04	P12 WT 90 min	P12WT 7h	4	Exp090818	963.44	2	962.9381	1923.8615	43136.38	0.37251	0.33203	0.70453	962.9383104	965.4524119	966.9449548	31.221	NaN	1.6538	31.221	30.491	32.145	-1.91E-06		0	0	0	1.47E-31
VVQEYIDAFSDYANFK	16	1	0	16	Phospho (STY)	_VVQEYIDAFSDY(ph)ANFK_		VVQEYIDAFSDY(1)ANFK		VVQEY(-218.07)IDAFS(-49.19)DY(49.19)ANFK	0	0	0	1	IPI00743698;IPI00843944;IPI00939451;IPI00221067;IPI00304030	IPI00743698	IPI00743698	>IPI:IPI00743698.2|SWISS-PROT:P18433-1|TREMBL:B7Z2A4|ENSEMBL:ENSP00000351559 Tax_Id=9606 Gene_Symbol=PTPRA cDNA FLJ56484, highly similar to Receptor-type tyrosine-protein phosphatase alpha;>IPI:IPI00843944.1|SWISS-PROT:P18433-3|ENSEMBL:ENSP00000369756;ENSP	MULTI-MSMS		SWISS-PROT:P18433	090818_CarstenHolland_04	P12 WT 90 min	P12WT 7h	4	Exp090818	995.44	2	994.9375	1987.8605	42602.54	0.3608	0.22717	0.58797	994.9377019	997.4519161	998.9443618	67.166	NaN	1.0812	67.166	66.694	67.775	0		0	0	0	1.96E-58
VVQEYIDAFSDYANFK	16	1	0	16	Phospho (STY)	_VVQEYIDAFSDY(ph)ANFK_		VVQEYIDAFS(0.006)DY(0.994)ANFK		VVQEY(-82.79)IDAFS(-21.89)DY(21.89)ANFK	0	0	0	1	IPI00743698;IPI00843944;IPI00939451;IPI00221067;IPI00304030	IPI00743698	IPI00743698	>IPI:IPI00743698.2|SWISS-PROT:P18433-1|TREMBL:B7Z2A4|ENSEMBL:ENSP00000351559 Tax_Id=9606 Gene_Symbol=PTPRA cDNA FLJ56484, highly similar to Receptor-type tyrosine-protein phosphatase alpha;>IPI:IPI00843944.1|SWISS-PROT:P18433-3|ENSEMBL:ENSP00000369756;ENSP	MULTI-MSMS		SWISS-PROT:P18433	090818_CarstenHolland_04	P12 WT 90 min	P12WT 7h	4	Exp090818	663.96	3	663.6274	1987.8605	52423.82	0.46913	-0.16456	0.30457	663.6272549	664.9689559	666.6329425	67.163	NaN	1.1224	67.163	66.694	67.816	0		0	0	0	0.00022049
VADPDHDHTGFLTEYVATR	19	0	1	7	2 Phospho (STY)	_VADPDHDHTGFLT(ph)EY(ph)VATR_		VADPDHDHTGFLT(1)EY(1)VATR		VADPDHDHT(-71.08)GFLT(51.47)EY(36.53)VAT(-36.53)R	0	0	0	2	IPI00003479;IPI00874012	IPI00003479	IPI00003479	>IPI:IPI00003479.3|SWISS-PROT:P28482|TREMBL:B4DHN0;Q1HBJ4;Q499G7|ENSEMBL:ENSP00000215832;ENSP00000381803|REFSEQ:NP_002736;NP_620407|H-INV:HIT000300855|VEGA:OTTHUMP00000028754;OTTHUMP00000174492 Tax_Id=9606 Gene_Symbol=MAPK1 Mitogen-activated protein kinase	MULTI-MSMS		SWISS-PROT:P28482	090818_CarstenHolland_04	P12 WT 90 min	P12WT 7h	4	Exp090818	770.99	3	768.6505	2302.9297	48397.68	0.61829	-0.49215	0.12614	768.6503426	770.9912828	772.3202244	44.372	NaN	1.301	44.372	43.777	45.078	-3.81E-06		0	0	0	1.56E-07
VADPDHDHTGFLTEYVATR	19	0	1	17*	Phospho (STY)	_VADPDHDHTGFLTEY(ph)VATR_		VADPDHDHTGFLTEY(1)VATR		VADPDHDHT(-144.23)GFLT(-57.37)EY(41.1)VAT(-41.1)R	0	0	0	1	IPI00003479;IPI00874012	IPI00003479	IPI00003479	>IPI:IPI00003479.3|SWISS-PROT:P28482|TREMBL:B4DHN0;Q1HBJ4;Q499G7|ENSEMBL:ENSP00000215832;ENSP00000381803|REFSEQ:NP_002736;NP_620407|H-INV:HIT000300855|VEGA:OTTHUMP00000028754;OTTHUMP00000174492 Tax_Id=9606 Gene_Symbol=MAPK1 Mitogen-activated protein kinase	MULTI-MSMS		SWISS-PROT:P28482	090818_CarstenHolland_04	P12 WT 90 min	P12WT 7h	4	Exp090818	744.34	3	741.9951	2222.9634	49460.98	0.13843	-0.068308	0.070121	742.3293662	744.0017547	745.6652253	40.182	NaN	1.8085	40.182	39.571	41.38	0		0	0	0	1.75E-23
SEQLKPLKTYVDPHTYEDPNQAVLK	25	3	0	5	Phospho (STY)	_SEQLKPLKTY(ph)VDPHTYEDPNQAVLK_		S(0.001)EQLKPLKT(0.061)Y(0.938)VDPHTYEDPNQAVLK		S(-31.81)EQLKPLKT(-11.9)Y(11.9)VDPHT(-35.29)Y(-40.92)EDPNQAVLK	0	0	0	1	IPI00021267	IPI00021267	IPI00021267	>IPI:IPI00021267.2|SWISS-PROT:P29317|TREMBL:B4DL04;B5A968;Q8IZL0;Q96HF4|ENSEMBL:ENSP00000351209;ENSP00000384858|REFSEQ:NP_004422|H-INV:HIT000051857|VEGA:OTTHUMP00000011117 Tax_Id=9606 Gene_Symbol=EPHA2 Ephrin type-A receptor 2	MULTI-MSMS		SWISS-PROT:P29317	090818_CarstenHolland_04	P12 WT 90 min	P12WT 7h	4	Exp090818	752.39	4	749.1219	2992.4583	48818.05	0.2724	-0.10245	0.16995	749.6233576	752.3912882	755.3832836	41.796	NaN	1.0169	41.796	41.358	42.375	0		0	0	0	0.0019037
SEQLKPLKTYVDPHTYEDPNQAVLK	25	3	0	10***	2 Phospho (STY)	_SEQLKPLKTY(ph)VDPHTY(ph)EDPNQAVLK_		SEQLKPLKT(0.018)Y(0.94)VDPHT(0.292)Y(0.751)EDPNQAVLK		S(-52.56)EQLKPLKT(-17.23)Y(12.15)VDPHT(-4.54)Y(4.54)EDPNQAVLK	0	0	0	2	IPI00021267	IPI00021267	IPI00021267	>IPI:IPI00021267.2|SWISS-PROT:P29317|TREMBL:B4DL04;B5A968;Q8IZL0;Q96HF4|ENSEMBL:ENSP00000351209;ENSP00000384858|REFSEQ:NP_004422|H-INV:HIT000051857|VEGA:OTTHUMP00000011117 Tax_Id=9606 Gene_Symbol=EPHA2 Ephrin type-A receptor 2	MULTI-MSMS		SWISS-PROT:P29317	090818_CarstenHolland_04	P12 WT 90 min	P12WT 7h	4	Exp090818	769.36	4	769.1134	3072.4246	47546.63	0.54134	-0.35137	0.18997	769.3641763	772.3826089	775.37421	39.606	NaN	1.4641	39.606	39.113	40.577	0		0	0	0	0.0010818
SEQLKPLKTYVDPHTYEDPNQAVLK	25	3	0	6***	2 Phospho (STY)	_SEQLKPLKT(ph)YVDPHTY(ph)EDPNQAVLK_		S(0.006)EQLKPLKT(0.944)Y(0.051)VDPHT(0.255)Y(0.744)EDPNQAVLK		S(-22.37)EQLKPLKT(12.83)Y(-12.83)VDPHT(-4.66)Y(4.66)EDPNQAVLK	0	0	0	2	IPI00021267	IPI00021267	IPI00021267	>IPI:IPI00021267.2|SWISS-PROT:P29317|TREMBL:B4DL04;B5A968;Q8IZL0;Q96HF4|ENSEMBL:ENSP00000351209;ENSP00000384858|REFSEQ:NP_004422|H-INV:HIT000051857|VEGA:OTTHUMP00000011117 Tax_Id=9606 Gene_Symbol=EPHA2 Ephrin type-A receptor 2	MULTI-MSMS		SWISS-PROT:P29317	090818_CarstenHolland_04	P12 WT 90 min	P12WT 7h	4	Exp090818	1025.82	3	1025.1488	3072.4246	41725.91	0.28553	0.27324	0.55877	1025.4838	1029.50833	1033.49751	39.608	NaN	1.1194	39.608	39.113	40.232	0		0	0	0	0.00070625
TYVDPHTYEDPNQAVLK	17	1	0	7*	Phospho (STY)	_TYVDPHTY(ph)EDPNQAVLK_		TYVDPHT(0.293)Y(0.707)EDPNQAVLK		T(-69)Y(-71.06)VDPHT(-3.83)Y(3.83)EDPNQAVLK	0	0	0	1	IPI00021267	IPI00021267	IPI00021267	>IPI:IPI00021267.2|SWISS-PROT:P29317|TREMBL:B4DL04;B5A968;Q8IZL0;Q96HF4|ENSEMBL:ENSP00000351209;ENSP00000384858|REFSEQ:NP_004422|H-INV:HIT000051857|VEGA:OTTHUMP00000011117 Tax_Id=9606 Gene_Symbol=EPHA2 Ephrin type-A receptor 2	MULTI-MSMS		SWISS-PROT:P29317	090818_CarstenHolland_04	P12 WT 90 min	P12WT 7h	4	Exp090818	1039.97	2	1035.4644	2068.9143	42812.23	0.36558	-0.34172	0.023863	1035.464537	1037.978557	1039.973046	34.417	NaN	0.87683	34.417	34.052	34.929	0		0	0	0	1.13E-05
TYVDPHTYEDPNQAVLK	17	1	0	9*	Phospho (STY)	_TYVDPHT(ph)YEDPNQAVLK_		TYVDPHT(0.913)Y(0.087)EDPNQAVLK		T(-64.57)Y(-58.28)VDPHT(10.19)Y(-10.19)EDPNQAVLK	0	0	0	1	IPI00021267	IPI00021267	IPI00021267	>IPI:IPI00021267.2|SWISS-PROT:P29317|TREMBL:B4DL04;B5A968;Q8IZL0;Q96HF4|ENSEMBL:ENSP00000351209;ENSP00000384858|REFSEQ:NP_004422|H-INV:HIT000051857|VEGA:OTTHUMP00000011117 Tax_Id=9606 Gene_Symbol=EPHA2 Ephrin type-A receptor 2	MULTI-MSMS		SWISS-PROT:P29317	090818_CarstenHolland_04	P12 WT 90 min	P12WT 7h	4	Exp090818	692.32	3	690.6454	2068.9143	51219.72	0.27191	-0.32978	-0.057864	690.97949	691.9868361	693.6506727	34.435	NaN	1.1757	34.435	33.901	35.077	0		0	0	0	0.028154
VLEDDPEATYTTSGGKIPIR	20	1	1	3***	Phospho (STY)	_VLEDDPEATYT(ph)TSGGKIPIR_		VLEDDPEAT(0.042)Y(0.27)T(0.323)T(0.323)S(0.042)GGKIPIR		VLEDDPEAT(-8.84)Y(-0.77)T(0)T(0)S(-8.84)GGKIPIR	0	0	0	1	IPI00021267	IPI00021267	IPI00021267	>IPI:IPI00021267.2|SWISS-PROT:P29317|TREMBL:B4DL04;B5A968;Q8IZL0;Q96HF4|ENSEMBL:ENSP00000351209;ENSP00000384858|REFSEQ:NP_004422|H-INV:HIT000051857|VEGA:OTTHUMP00000011117 Tax_Id=9606 Gene_Symbol=EPHA2 Ephrin type-A receptor 2	MULTI-MSMS		SWISS-PROT:P29317	090818_CarstenHolland_04	P12 WT 90 min	P12WT 7h	4	Exp090818	748.36	3	748.0262	2241.0566	48468.76	0.088229	0.31529	0.40352	748.3607481	751.7090401	754.0338988	38.554	NaN	1.282	38.554	37.979	39.261	0		0	0	0	0.040455
ELFDDPSYVNVQNLDK	16	1	0	12	Phospho (STY)	_ELFDDPSY(ph)VNVQNLDK_		ELFDDPS(0.277)Y(0.723)VNVQNLDK		ELFDDPS(-4.16)Y(4.16)VNVQNLDK	0	0	0	1	IPI00021326;IPI00643176;IPI00165135;IPI00943132;IPI00643863;IPI00936525;IPI00513796;IPI00641285	IPI00021326	IPI00021326	>IPI:IPI00021326.4|TREMBL:B5BU19|ENSEMBL:ENSP00000401303|REFSEQ:NP_001123512|VEGA:OTTHUMP00000035407 Tax_Id=9606 Gene_Symbol=SHC1 SHC-transforming protein 1 isoform 3;>IPI:IPI00643176.3|SWISS-PROT:P29353-1|TREMBL:Q8NFT1|ENSEMBL:ENSP00000357430|REFSEQ:NP_89	MULTI-MSMS		SWISS-PROT:P29353	090818_CarstenHolland_04	P12 WT 90 min	P12WT 7h	4	Exp090818	990.95	2	988.4379	1974.8612	43171.13	0.99421	0.080427	1.0746	988.4379715	990.450703	992.9462098	60.32	NaN	0.95216	60.32	59.902	60.854	3.81E-06		0	0	0	3.27E-30
LVQSPNSYFMDVK	13	1	0	6*	Phospho (STY)	_LVQSPNSY(ph)FMDVK_		LVQSPNS(0.229)Y(0.771)FMDVK		LVQS(-56.52)PNS(-5.26)Y(5.26)FMDVK	0	0	0	1	IPI00397358;IPI00420117;IPI00746004;IPI00930154;IPI00847956;IPI00514399	IPI00397358	IPI00397358	>IPI:IPI00397358.4|SWISS-PROT:P42677|TREMBL:A4D1G5;Q5T4L6|ENSEMBL:ENSP00000357555;ENSP00000410885|REFSEQ:NP_001021|H-INV:HIT000264177|VEGA:OTTHUMP00000034760;OTTHUMP00000166258 Tax_Id=9606 Gene_Symbol=RPS27 Ribosomal protein S27;>IPI:IPI00420117.7|TREMBL:C	MULTI-MSMS		SWISS-PROT:P42677	090818_CarstenHolland_04	P12 WT 90 min	P12WT 7h	4	Exp090818	806.38	2	804.3624	1606.7102	46802.18	0.81624	-0.34248	0.47376	804.3611875	806.374571	808.3698521	49.166	NaN	1.0214	49.166	48.665	49.686	0		0	0	0	3.57E-05
HGHYFVALFDYQAR	14	0	1	24	Phospho (STY)	_HGHY(ph)FVALFDYQAR_		HGHY(1)FVALFDYQAR		HGHY(160.03)FVALFDY(-160.03)QAR	0	0	0	1	IPI00000885	IPI00000885	IPI00000885	>IPI:IPI00000885.1|SWISS-PROT:P42685|TREMBL:B2R8C2;B4DY49|ENSEMBL:ENSP00000357615|REFSEQ:NP_002022|H-INV:HIT000217382|VEGA:OTTHUMP00000017048 Tax_Id=9606 Gene_Symbol=FRK Tyrosine-protein kinase FRK	MULTI-MSMS		SWISS-PROT:P42685	090818_CarstenHolland_04	P12 WT 90 min	P12WT 7h	4	Exp090818	603.95	3	601.9383	1802.793	54688.57	0.27765	-0.38949	-0.11185	602.2724109	603.9447197	605.2740851	55.939	NaN	1.5744	55.939	55.318	56.892	0		0	0	0	1.51E-14
HGHYFVALFDYQAR	14	0	1	24	Phospho (STY)	_HGHY(ph)FVALFDYQAR_		HGHY(1)FVALFDYQAR		HGHY(109.17)FVALFDY(-109.17)QAR	0	0	0	1	IPI00000885	IPI00000885	IPI00000885	>IPI:IPI00000885.1|SWISS-PROT:P42685|TREMBL:B2R8C2;B4DY49|ENSEMBL:ENSP00000357615|REFSEQ:NP_002022|H-INV:HIT000217382|VEGA:OTTHUMP00000017048 Tax_Id=9606 Gene_Symbol=FRK Tyrosine-protein kinase FRK	MULTI-MSMS		SWISS-PROT:P42685	090818_CarstenHolland_04	P12 WT 90 min	P12WT 7h	4	Exp090818	905.41	2	902.4038	1802.793	44564.38	0.72859	-0.33686	0.39174	902.9054327	905.4135008	907.407163	55.921	NaN	0.84198	55.921	55.435	56.276	0		0	0	0	4.85E-07
TAGTSFMMTPYVVTR	15	0	1	3	2 Phospho (STY)	_TAGTSFMMT(ph)PY(ph)VVTR_		TAGT(0.001)S(0.025)FMMT(0.977)PY(0.997)VVTR		T(-39.41)AGT(-31.43)S(-16.44)FMMT(16.44)PY(25.79)VVT(-39.07)R	0	0	0	2	IPI00023547;IPI00024672;IPI00220306;IPI00376687;IPI00003148;IPI00941128;IPI00003145;IPI00220305;IPI00795397;IPI00873275;IPI00148567;IPI00854859	IPI00023547	IPI00023547	>IPI:IPI00023547.1|SWISS-PROT:P53779-1|ENSEMBL:ENSP00000352157;ENSP00000398480|REFSEQ:NP_620448 Tax_Id=9606 Gene_Symbol=MAPK10 Isoform Alpha-2 of Mitogen-activated protein kinase 10;>IPI:IPI00024672.1|SWISS-PROT:P45983-1|TREMBL:B5BUB8|ENSEMBL:ENSP000003534	ISO-MSMS	1	SWISS-PROT:P53779	090818_CarstenHolland_04	P12 WT 90 min	P12WT 7h	4	Exp090818	914.89	2	911.3713	1820.728	NaN	NaN	-0.2228	NaN	NaN	NaN	NaN	61.622	NaN	1.2817	61.622	60.979	62.261	0		0	0	0	0.0083608
TAGTSFMMTPYVVTR	15	0	1	8*	Phospho (STY)	_TAGTSFMMTPY(ph)VVTR_		TAGTSFMMT(0.004)PY(0.767)VVT(0.229)R		T(-104.18)AGT(-104.89)S(-95.86)FMMT(-23.03)PY(5.26)VVT(-5.26)R	0	0	0	1	IPI00023547;IPI00024672;IPI00220306;IPI00376687;IPI00003148;IPI00941128;IPI00003145;IPI00220305;IPI00795397;IPI00873275;IPI00148567;IPI00854859	IPI00023547	IPI00023547	>IPI:IPI00023547.1|SWISS-PROT:P53779-1|ENSEMBL:ENSP00000352157;ENSP00000398480|REFSEQ:NP_620448 Tax_Id=9606 Gene_Symbol=MAPK10 Isoform Alpha-2 of Mitogen-activated protein kinase 10;>IPI:IPI00024672.1|SWISS-PROT:P45983-1|TREMBL:B5BUB8|ENSEMBL:ENSP000003534	MULTI-MSMS		SWISS-PROT:P53779	090818_CarstenHolland_04	P12 WT 90 min	P12WT 7h	4	Exp090818	874.9	2	871.3881	1740.7616	45912.35	0.19962	0.15831	0.35793	871.3887768	874.3983066	876.3920918	57.681	NaN	1.0877	57.681	57.076	58.163	0		0	0	0	6.41E-06
YGLFKEENPYAR	12	1	1	17	Phospho (STY)	_YGLFKEENPY(ph)AR_		YGLFKEENPY(1)AR		Y(-75.94)GLFKEENPY(75.94)AR	0	0	0	1	IPI00023974;IPI00794805;IPI00911013	IPI00023974	IPI00023974	>IPI:IPI00023974.1|SWISS-PROT:P53801|TREMBL:A8K274|ENSEMBL:ENSP00000328325|REFSEQ:NP_004330|H-INV:HIT000272106|VEGA:OTTHUMP00000115272 Tax_Id=9606 Gene_Symbol=PTTG1IP Pituitary tumor-transforming gene 1 protein-interacting protein;>IPI:IPI00794805.1|TREMBL	MULTI-MSMS		SWISS-PROT:P53801	090818_CarstenHolland_04	P12 WT 90 min	P12WT 7h	4	Exp090818	526.25	3	522.9045	1565.6916	58086.79	-0.29971	-0.21561	-0.51532	522.9042308	526.2526496	528.9117324	35.583	NaN	1.1746	35.583	35.012	36.186	0		0	0	0	0.0059246
EHALLAYTLGVK	12	1	0	7*	Phospho (STY)	_EHALLAY(ph)TLGVK_		EHALLAY(0.799)T(0.201)LGVK		EHALLAY(6)T(-6)LGVK	0	0	0	1	IPI00396485;IPI00472724;IPI00014424;IPI00180730;IPI00938077;IPI00556204	IPI00396485	IPI00396485	>IPI:IPI00396485.3|SWISS-PROT:P68104|TREMBL:A8K9C4;A9X7H1;B4DV42;B4E2C5;Q16577;Q53G85;Q53G89;Q53GA1;Q53GE9;Q53HM9;Q53HQ7;Q53HR1;Q53HR5;Q6IPN6;Q6IPS9;Q6IPT9;Q8IUB0;Q96RE1;Q9H2I7;Q9NZS6|ENSEMBL:ENSP00000330054;ENSP00000339053;ENSP00000339063|REFSEQ:NP_001393	MULTI-MSMS		SWISS-PROT:P68104	090818_CarstenHolland_04	P12 WT 90 min	P12WT 7h	4	Exp090818	697.86	2	697.8576	1393.7007	51198.97	0.078613	0.095927	0.17454	697.8574859	699.8701174	701.8646921	52.086	NaN	1.0582	52.086	51.575	52.633	0		0	0	0	8.33E-09
IGEGTYGVVYK	11	1	0	12	2 Phospho (STY)	_IGEGT(ph)Y(ph)GVVYK_		IGEGT(1)Y(1)GVVYK		IGEGT(145.36)Y(102.32)GVVY(-102.32)K	0	0	0	2	IPI00023503;IPI00925562;IPI00031681;IPI00260318;IPI00925841;IPI00910650;IPI00026689;IPI00908424;IPI00073536	IPI00023503;IPI00026689	IPI00026689	>IPI:IPI00023503.4|SWISS-PROT:Q00526|ENSEMBL:ENSP00000400088;ENSP00000410561|REFSEQ:NP_001249|H-INV:HIT000021959|VEGA:OTTHUMP00000206828 Tax_Id=9606 Gene_Symbol=CDK3 Cell division protein kinase 3;>IPI:IPI00925562.1|ENSEMBL:ENSP00000293215|VEGA:OTTHUMP0000	MULTI-MSMS		SWISS-PROT:Q00526	090818_CarstenHolland_04	P12 WT 90 min	P12WT 7h	4	Exp090818	673.28	2	673.2775	1344.5404	51191.04	0.16541	0.14459	0.31001	673.2774654	675.2899444	677.2845644	38.146	NaN	2.8892	38.146	36.682	39.571	0		0	0	0	1.78E-09
IGEGTYGVVYK	11	1	0	13	Phospho (STY)	_IGEGTY(ph)GVVYK_		IGEGT(0.001)Y(0.999)GVVYK		IGEGT(-28.27)Y(28.27)GVVY(-88.8)K	0	0	0	1	IPI00023503;IPI00925562;IPI00031681;IPI00260318;IPI00925841;IPI00910650;IPI00026689;IPI00908424;IPI00073536	IPI00023503;IPI00026689	IPI00026689	>IPI:IPI00023503.4|SWISS-PROT:Q00526|ENSEMBL:ENSP00000400088;ENSP00000410561|REFSEQ:NP_001249|H-INV:HIT000021959|VEGA:OTTHUMP00000206828 Tax_Id=9606 Gene_Symbol=CDK3 Cell division protein kinase 3;>IPI:IPI00925562.1|ENSEMBL:ENSP00000293215|VEGA:OTTHUMP0000	MULTI-MSMS		SWISS-PROT:Q00526	090818_CarstenHolland_04	P12 WT 90 min	P12WT 7h	4	Exp090818	633.3	2	633.2943	1264.5741	52542.76	0.20349	0.12351	0.327	633.2945016	635.306709	637.3014613	31.673	NaN	5.4174	31.673	30.491	35.908	-1.91E-06		0	0	0	3.29E-12
HVSPVTPPREVPIYANR	17	0	2	5	2 Phospho (STY)	_HVSPVT(ph)PPREVPIY(ph)ANR_		HVS(0.035)PVT(0.965)PPREVPIY(1)ANR		HVS(-14.42)PVT(14.42)PPREVPIY(56.99)ANR	0	0	0	2	IPI00440932;IPI00945188;IPI00946948	IPI00440932	IPI00440932	>IPI:IPI00440932.1|SWISS-PROT:Q13443-1|TREMBL:B4DDM8|ENSEMBL:ENSP00000305538|REFSEQ:NP_003807|H-INV:HIT000219784|VEGA:OTTHUMP00000177409 Tax_Id=9606 Gene_Symbol=ADAM9 Isoform 1 of Disintegrin and metalloproteinase domain-containing protein 9;>IPI:IPI009451	MULTI-MSMS		SWISS-PROT:Q13443	090818_CarstenHolland_04	P12 WT 90 min	P12WT 7h	4	Exp090818	702.34	3	697.9974	2090.9704	50558.63	0.17663	0.36315	0.53978	698.3316644	702.346145	704.6699687	37.016	NaN	0.98578	37.016	36.401	37.387	0		0	0	0	0.0051562
ANPQERDGVYDVPLHNPPDAK	21	1	1	12	Phospho (STY)	_ANPQERDGVY(ph)DVPLHNPPDAK_		ANPQERDGVY(1)DVPLHNPPDAK		ANPQERDGVY(117.78)DVPLHNPPDAK	0	0	0	1	IPI00031407;IPI00646342;IPI00871939;IPI00953401;IPI00844476	IPI00031407	IPI00031407	>IPI:IPI00031407.1|SWISS-PROT:Q14511|ENSEMBL:ENSP00000368759|REFSEQ:NP_006394|H-INV:HIT000052344|VEGA:OTTHUMP00000016030 Tax_Id=9606 Gene_Symbol=NEDD9 Enhancer of filamentation 1;>IPI:IPI00646342.3|TREMBL:A8K9G7;Q5TI59|ENSEMBL:ENSP00000380534;ENSP000003952	MULTI-MSMS		SWISS-PROT:Q14511	090818_CarstenHolland_04	P12 WT 90 min	P12WT 7h	4	Exp090818	805.04	3	804.7042	2411.0907	46467.82	0.53356	-0.27416	0.2594	805.0381136	808.3865382	810.7115976	28.399	NaN	1.1824	28.399	27.841	29.023	0		0	0	0	0.00011284
DEAGLREKDYDFPPPMR	17	1	2	12	Phospho (STY)	_DEAGLREKDY(ph)DFPPPMR_		DEAGLREKDY(1)DFPPPMR		DEAGLREKDY(176.4)DFPPPMR	0	0	0	1	IPI00031407;IPI00646342;IPI00871939;IPI00953401;IPI00844476	IPI00031407	IPI00031407	>IPI:IPI00031407.1|SWISS-PROT:Q14511|ENSEMBL:ENSP00000368759|REFSEQ:NP_006394|H-INV:HIT000052344|VEGA:OTTHUMP00000016030 Tax_Id=9606 Gene_Symbol=NEDD9 Enhancer of filamentation 1;>IPI:IPI00646342.3|TREMBL:A8K9G7;Q5TI59|ENSEMBL:ENSP00000380534;ENSP000003952	MULTI-MSMS		SWISS-PROT:Q14511	090818_CarstenHolland_04	P12 WT 90 min	P12WT 7h	4	Exp090818	711.67	3	705.9784	2114.9133	49701.95	0.30174	-0.15965	0.14209	706.3126692	711.3332818	715.3219208	39.301	NaN	4.4815	39.301	37.893	42.375	-3.81E-06		0	0	0	2.66E-15
DGVYDVPLHNPPDAK	15	1	0	15	Phospho (STY)	_DGVY(ph)DVPLHNPPDAK_		DGVY(1)DVPLHNPPDAK		DGVY(141)DVPLHNPPDAK	0	0	0	1	IPI00031407;IPI00646342;IPI00871939;IPI00953401;IPI00844476	IPI00031407	IPI00031407	>IPI:IPI00031407.1|SWISS-PROT:Q14511|ENSEMBL:ENSP00000368759|REFSEQ:NP_006394|H-INV:HIT000052344|VEGA:OTTHUMP00000016030 Tax_Id=9606 Gene_Symbol=NEDD9 Enhancer of filamentation 1;>IPI:IPI00646342.3|TREMBL:A8K9G7;Q5TI59|ENSEMBL:ENSP00000380534;ENSP000003952	MULTI-MSMS		SWISS-PROT:Q14511	090818_CarstenHolland_04	P12 WT 90 min	P12WT 7h	4	Exp090818	860.9	2	858.8851	1715.7556	45539.04	0.45331	-0.08312	0.37019	858.8847479	861.3991671	862.8915462	34.501	NaN	0.81645	34.501	34.113	34.929	0		0	0	0	2.34E-06
EKDYDFPPPMR	11	1	1	8	Phospho (STY)	_EKDY(ph)DFPPPMR_		EKDY(1)DFPPPMR		EKDY(93.84)DFPPPMR	0	0	0	1	IPI00031407;IPI00646342;IPI00871939;IPI00953401;IPI00844476	IPI00031407	IPI00031407	>IPI:IPI00031407.1|SWISS-PROT:Q14511|ENSEMBL:ENSP00000368759|REFSEQ:NP_006394|H-INV:HIT000052344|VEGA:OTTHUMP00000016030 Tax_Id=9606 Gene_Symbol=NEDD9 Enhancer of filamentation 1;>IPI:IPI00646342.3|TREMBL:A8K9G7;Q5TI59|ENSEMBL:ENSP00000380534;ENSP000003952	ISO-MSMS	1	SWISS-PROT:Q14511	090818_CarstenHolland_04	P12 WT 90 min	P12WT 7h	4	Exp090818	742.83	2	737.8073	1473.6	NaN	NaN	0.11246	NaN	NaN	NaN	NaN	33.319	NaN	4.5884	33.319	31.709	36.298	0		0	0	0	0.024861
LYQVPNPQAAPR	12	0	1	8	Phospho (STY)	_LY(ph)QVPNPQAAPR_		LY(1)QVPNPQAAPR		LY(135.99)QVPNPQAAPR	0	0	0	1	IPI00031407;IPI00646342;IPI00871939;IPI00953401;IPI00844476;IPI00514103	IPI00031407	IPI00031407	>IPI:IPI00031407.1|SWISS-PROT:Q14511|ENSEMBL:ENSP00000368759|REFSEQ:NP_006394|H-INV:HIT000052344|VEGA:OTTHUMP00000016030 Tax_Id=9606 Gene_Symbol=NEDD9 Enhancer of filamentation 1;>IPI:IPI00646342.3|TREMBL:A8K9G7;Q5TI59|ENSEMBL:ENSP00000380534;ENSP000003952	ISO-MSMS	1	SWISS-PROT:Q14511	090818_CarstenHolland_04	P12 WT 90 min	P12WT 7h	4	Exp090818	720.36	2	717.3505	1432.6864	NaN	NaN	0.12745	NaN	NaN	NaN	NaN	28.886	NaN	1.652	28.886	27.994	29.646	0		0	0	0	0.0010725
RHQSLSPNHPPPQLGQSVGSQNDAYDVPR	29	0	2	11	Phospho (STY)	_RHQSLSPNHPPPQLGQSVGSQNDAY(ph)DVPR_		RHQSLSPNHPPPQLGQSVGSQNDAY(1)DVPR		RHQS(-84.94)LS(-84.74)PNHPPPQLGQS(-77.56)VGS(-44.6)QNDAY(44.6)DVPR	0	0	0	1	IPI00031407;IPI00646342;IPI00871939;IPI00953401;IPI00844476	IPI00031407	IPI00031407	>IPI:IPI00031407.1|SWISS-PROT:Q14511|ENSEMBL:ENSP00000368759|REFSEQ:NP_006394|H-INV:HIT000052344|VEGA:OTTHUMP00000016030 Tax_Id=9606 Gene_Symbol=NEDD9 Enhancer of filamentation 1;>IPI:IPI00646342.3|TREMBL:A8K9G7;Q5TI59|ENSEMBL:ENSP00000380534;ENSP000003952	MULTI-MSMS		SWISS-PROT:Q14511	090818_CarstenHolland_04	P12 WT 90 min	P12WT 7h	4	Exp090818	816.63	4	816.1351	3260.5113	47025.5	0.48818	-0.25977	0.2284	816.385577	819.3956859	821.3896767	30.545	NaN	1.7852	30.545	29.585	31.37	-1.91E-06		0	0	0	1.58E-05
DKVTIADDYSDPFDAK	16	2	0	15	Phospho (STY)	_DKVTIADDY(ph)SDPFDAK_		DKVTIADDY(0.994)S(0.006)DPFDAK		DKVT(-94.79)IADDY(22.51)S(-22.51)DPFDAK	0	0	0	1	IPI00017578;IPI00604688	IPI00017578	IPI00017578	>IPI:IPI00017578.1|SWISS-PROT:Q15464-1|TREMBL:B9EGM0|ENSEMBL:ENSP00000366936|REFSEQ:NP_003019|H-INV:HIT000323521|VEGA:OTTHUMP00000021397 Tax_Id=9606 Gene_Symbol=SHB SH2 domain-containing adapter protein B;>IPI:IPI00604688.3|SWISS-PROT:Q15464-2|ENSEMBL:ENSP	MULTI-MSMS		SWISS-PROT:Q15464	090818_CarstenHolland_04	P12 WT 90 min	P12WT 7h	4	Exp090818	940.91	2	940.4035	1878.7925	43176.04	0.43176	0.016423	0.44818	940.9051004	944.4285364	948.4178432	44.613	NaN	0.84344	44.613	44.166	45.009	0		0	0	0	3.98E-21
DKVTIADDYSDPFDAK	16	2	0	15	Phospho (STY)	_DKVTIADDY(ph)SDPFDAK_		DKVT(0.004)IADDY(0.98)S(0.015)DPFDAK		DKVT(-23.48)IADDY(18.04)S(-18.04)DPFDAK	0	0	0	1	IPI00017578;IPI00604688	IPI00017578	IPI00017578	>IPI:IPI00017578.1|SWISS-PROT:Q15464-1|TREMBL:B9EGM0|ENSEMBL:ENSP00000366936|REFSEQ:NP_003019|H-INV:HIT000323521|VEGA:OTTHUMP00000021397 Tax_Id=9606 Gene_Symbol=SHB SH2 domain-containing adapter protein B;>IPI:IPI00604688.3|SWISS-PROT:Q15464-2|ENSEMBL:ENSP	MULTI-MSMS		SWISS-PROT:Q15464	090818_CarstenHolland_04	P12 WT 90 min	P12WT 7h	4	Exp090818	632.61	3	627.2714	1878.7925	53188.25	0.26248	0.089923	0.3524	627.2712543	630.2896629	632.6140788	44.592	NaN	0.91246	44.592	44.166	45.078	0		0	0	0	0.0024832
DKVTIADDYSDPFDAKNDLK	20	3	0	4*	Phospho (STY)	_DKVTIADDY(ph)SDPFDAKNDLK_		DKVTIADDY(0.736)S(0.264)DPFDAKNDLK		DKVT(-86.45)IADDY(4.46)S(-4.46)DPFDAKNDLK	0	0	0	1	IPI00017578;IPI00604688	IPI00017578	IPI00017578	>IPI:IPI00017578.1|SWISS-PROT:Q15464-1|TREMBL:B9EGM0|ENSEMBL:ENSP00000366936|REFSEQ:NP_003019|H-INV:HIT000323521|VEGA:OTTHUMP00000021397 Tax_Id=9606 Gene_Symbol=SHB SH2 domain-containing adapter protein B;>IPI:IPI00604688.3|SWISS-PROT:Q15464-2|ENSEMBL:ENSP	MULTI-MSMS		SWISS-PROT:Q15464	090818_CarstenHolland_04	P12 WT 90 min	P12WT 7h	4	Exp090818	784.36	3	784.0211	2349.0414	47035.9	0.76149	-0.39169	0.36981	784.3554158	788.3798613	792.0350777	45.463	NaN	1.5561	45.463	44.558	46.114	0		0	0	0	2.61E-24
KLSLGQYDNDAGGQLPFSK	19	2	0	2*	Phospho (STY)	_KLS(ph)LGQYDNDAGGQLPFSK_		KLS(0.9)LGQY(0.1)DNDAGGQLPFSK		KLS(9.55)LGQY(-9.55)DNDAGGQLPFS(-86.52)K	0	0	0	1	IPI00658152;IPI00924727;IPI00854869	IPI00658152	IPI00658152	>IPI:IPI00658152.1|SWISS-PROT:Q68CZ2-1|TREMBL:B2RNV1|ENSEMBL:ENSP00000312143;ENSP00000381854|REFSEQ:NP_073585|H-INV:HIT000306645|VEGA:OTTHUMP00000082709 Tax_Id=9606 Gene_Symbol=TNS3 Isoform 1 of Tensin-3;>IPI:IPI00924727.1|TREMBL:Q59GW4|ENSEMBL:ENSP0000041	MULTI-MSMS		SWISS-PROT:Q68CZ2	090818_CarstenHolland_04	P12 WT 90 min	P12WT 7h	4	Exp090818	707	3	706.6683	2116.983	50732.84	0.46309	-0.36111	0.10198	707.0023019	709.6855576	712.0109096	47.887	NaN	1.4139	47.887	46.893	48.307	0		0	0	0	0.031067
AHAWPSPYKDYEVK	14	2	0	9	Phospho (STY)	_AHAWPSPY(ph)KDYEVK_		AHAWPS(0.001)PY(0.934)KDY(0.065)EVK		AHAWPS(-28.89)PY(11.59)KDY(-11.59)EVK	0	0	0	1	IPI00022624	IPI00022624	IPI00022624	>IPI:IPI00022624.1|SWISS-PROT:Q8NFJ5|TREMBL:A8K556|ENSEMBL:ENSP00000014914|REFSEQ:NP_003970|H-INV:HIT000042545|VEGA:OTTHUMP00000166749 Tax_Id=9606 Gene_Symbol=GPRC5A Retinoic acid-induced protein 3	MULTI-MSMS		SWISS-PROT:Q8NFJ5	090818_CarstenHolland_04	P12 WT 90 min	P12WT 7h	4	Exp090818	591.27	3	590.9344	1769.7814	55077.13	-0.013749	0.075537	0.061788	590.934704	593.617345	596.2776799	32.28	NaN	1.2103	32.28	31.592	32.802	-3.81E-06		0	0	0	0.0040833
IHGSAAREEDEHPYELLLTAETK	23	1	1	16	Phospho (STY)	_IHGSAAREEDEHPY(ph)ELLLTAETK_		IHGSAAREEDEHPY(1)ELLLTAETK		IHGS(-43.17)AAREEDEHPY(43.17)ELLLT(-56.44)AET(-83.32)K	0	0	0	1	IPI00395663	IPI00395663	IPI00395663	>IPI:IPI00395663.5|SWISS-PROT:Q92625|TREMBL:B4DQW8;Q05CP0|ENSEMBL:ENSP00000353518|REFSEQ:NP_056060|H-INV:HIT000390885|VEGA:OTTHUMP00000016243 Tax_Id=9606 Gene_Symbol=ANKS1A Ankyrin repeat and SAM domain-containing protein 1A	MULTI-MSMS		SWISS-PROT:Q92625	090818_CarstenHolland_04	P12 WT 90 min	P12WT 7h	4	Exp090818	675.83	4	673.0681	2688.2432	51653.18	0.2997	-0.17512	0.12459	673.0680394	675.8299199	677.8243455	40.356	NaN	1.3418	40.356	39.681	41.023	0		0	0	0	7.50E-07
RDNEVDGQDYHFVVSR	16	0	2	12	Phospho (STY)	_RDNEVDGQDY(ph)HFVVSR_		RDNEVDGQDY(1)HFVVSR		RDNEVDGQDY(123.1)HFVVS(-123.1)R	0	0	0	1	IPI00552701;IPI00023343;IPI00647338;IPI00952698	IPI00552701	IPI00552701	>IPI:IPI00552701.1|TREMBL:Q5JUW8|ENSEMBL:ENSP00000194900|VEGA:OTTHUMP00000023477 Tax_Id=9606 Gene_Symbol=DLG3 Discs, large homolog 3 (Neuroendocrine-dlg, Drosophila), isoform CRA_b;>IPI:IPI00023343.4|SWISS-PROT:Q92796-1|TREMBL:Q59FY1|ENSEMBL:ENSP0000036348	MULTI-MSMS		SWISS-PROT:Q92796	090818_CarstenHolland_04	P12 WT 90 min	P12WT 7h	4	Exp090818	676.64	3	672.6251	2014.8534	50661.76	0.26445	-0.12478	0.13967	672.9592682	676.6385018	679.6317152	29.357	NaN	1.0058	29.357	28.799	29.804	0		0	0	0	2.56E-21
HVHLENATEYATLR	14	0	1	13	Phospho (STY)	_HVHLENATEY(ph)ATLR_		HVHLENATEY(0.988)AT(0.012)LR		HVHLENAT(-36.33)EY(19.16)AT(-19.16)LR	0	0	0	1	IPI00059185	IPI00059185	IPI00059185	>IPI:IPI00059185.6|SWISS-PROT:Q96A22|ENSEMBL:ENSP00000278601|REFSEQ:NP_542390 Tax_Id=9606 Gene_Symbol=C11orf52 Uncharacterized protein C11orf52	MULTI-MSMS		SWISS-PROT:Q96A22	090818_CarstenHolland_04	P12 WT 90 min	P12WT 7h	4	Exp090818	578.94	3	578.6051	1732.7934	54595.02	0.0028913	-0.041453	-0.038562	578.6048823	580.6115476	582.2753214	31.022	NaN	0.82169	31.022	30.52	31.341	0		0	0	0	1.10E-05
TPAPVTSTGSTTATLEGQSTAASSR	25	0	1	4	2 Phospho (STY)	_T(ph)PAPVT(ph)STGSTTATLEGQSTAASSR_		T(0.666)PAPVT(0.666)S(0.666)T(0.002)GSTTATLEGQSTAASSR		T(0)PAPVT(0)S(0)T(-27.14)GS(-45.27)T(-45.27)T(-45.27)AT(-49.44)LEGQS(-50.96)T(-53.44)AAS(-49.04)S(-51.8)R	0	0	0	2	IPI00302162;IPI00827758;IPI00827768;IPI00790855;IPI00885168;IPI00827725;IPI00827732;IPI00795577;IPI00828180;IPI00797458;IPI00828047;IPI00479285;IPI00789419	IPI00302162	IPI00302162	>IPI:IPI00302162.6|SWISS-PROT:Q99102-1 Tax_Id=9606 Gene_Symbol=MUC4 Isoform 1 of Mucin-4;>IPI:IPI00827758.1|SWISS-PROT:Q99102-10 Tax_Id=9606 Gene_Symbol=MUC4 Isoform 10 of Mucin-4;>IPI:IPI00827768.1|SWISS-PROT:Q99102-17 Tax_Id=9606 Gene_Symbol=MUC4 Isoform	MULTI-MSMS		SWISS-PROT:Q99102	090818_CarstenHolland_04	P12 WT 90 min	P12WT 7h	4	Exp090818	847.37	3	847.0369	2538.0888	45927.2	0.9321	-0.61844	0.31365	847.3706439	849.3770625	850.706357	54.731	NaN	2.7271	54.731	53.978	56.705	-3.81E-06		0	0	0	0.013029
NNYALNTTATYAEPYRPIQYR	21	0	2	4*	Phospho (STY)	_NNYALNTTATY(ph)AEPYRPIQYR_		NNYALNT(0.036)T(0.285)AT(0.285)Y(0.395)AEPYRPIQYR		NNY(-80.18)ALNT(-10.44)T(-1.42)AT(-1.42)Y(1.42)AEPY(-31.38)RPIQY(-47.38)R	0	0	0	1	IPI00021076;IPI00334400;IPI00747119;IPI00761037;IPI00940183	IPI00021076	IPI00021076	>IPI:IPI00021076.1|SWISS-PROT:Q99569-1|TREMBL:Q4W5T8|ENSEMBL:ENSP00000374409|REFSEQ:NP_003619|H-INV:HIT000323893|VEGA:OTTHUMP00000204743 Tax_Id=9606 Gene_Symbol=PKP4 Isoform Long of Plakophilin-4;>IPI:IPI00334400.1|SWISS-PROT:Q99569-2 Tax_Id=9606 Gene_Symb	MULTI-MSMS		SWISS-PROT:Q99569	090818_CarstenHolland_04	P12 WT 90 min	P12WT 7h	4	Exp090818	867.41	3	867.0708	2598.1904	45262.93	0.3829	0.15647	0.53937	867.7393841	871.4186279	874.0778426	46.195	NaN	0.84244	46.195	45.756	46.598	0		0	0	0	0.00031514
LVPTGPTHREPSPVRYDNLSR	21	0	3	4*	2 Phospho (STY)	_LVPTGPT(ph)HREPSPVRY(ph)DNLSR_		LVPT(0.014)GPT(0.536)HREPS(0.586)PVRY(0.787)DNLS(0.078)R		LVPT(-15.67)GPT(0)HREPS(0)PVRY(4.57)DNLS(-8)R	0	0	0	2	IPI00328272;IPI00216546	IPI00328272	IPI00328272	>IPI:IPI00328272.2|SWISS-PROT:Q9C0B5-1|TREMBL:Q2TGF0|ENSEMBL:ENSP00000287169|REFSEQ:NP_056272|H-INV:HIT000332529 Tax_Id=9606 Gene_Symbol=ZDHHC5 Isoform 1 of Probable palmitoyltransferase ZDHHC5;>IPI:IPI00216546.3|SWISS-PROT:Q9C0B5-2 Tax_Id=9606 Gene_Symbol	MULTI-MSMS		SWISS-PROT:Q9C0B5	090818_CarstenHolland_04	P12 WT 90 min	P12WT 7h	4	Exp090818	851.4	3	851.0667	2550.1782	44710.59	0.38091	0.10162	0.48252	851.4010252	857.0867573	861.0750259	28.857	NaN	1.3478	28.857	28.194	29.542	0		0	0	0	0.032103
HPDIYAVPIK	10	1	0	11	Phospho (STY)	_HPDIY(ph)AVPIK_		HPDIY(1)AVPIK		HPDIY(71.35)AVPIK	0	0	0	1	IPI00003843;IPI00216245;IPI00922413;IPI00797934;IPI00216246	IPI00003843	IPI00003843	>IPI:IPI00003843.2|SWISS-PROT:Q9UDY2-1|TREMBL:B7Z2R8;B7Z7T6|ENSEMBL:ENSP00000366453|REFSEQ:NP_004808|H-INV:HIT000040277|VEGA:OTTHUMP00000021431 Tax_Id=9606 Gene_Symbol=TJP2 cDNA FLJ53324, highly similar to Tight junction protein ZO-2;>IPI:IPI00216245.3|SWI	MULTI-MSMS		SWISS-PROT:Q9UDY2	090818_CarstenHolland_04	P12 WT 90 min	P12WT 7h	4	Exp090818	620.81	2	616.8074	1231.6002	53241.08	0.20985	-0.16049	0.04936	616.8071938	618.8197405	620.8143815	32.467	NaN	1.5905	32.467	31.709	33.3	0		0	0	0	0.017316
IEIAQKHPDIYAVPIK	16	2	0	14	Phospho (STY)	_IEIAQKHPDIY(ph)AVPIK_		IEIAQKHPDIY(1)AVPIK		IEIAQKHPDIY(130.2)AVPIK	0	0	0	1	IPI00003843;IPI00216245;IPI00922413;IPI00797934	IPI00003843	IPI00003843	>IPI:IPI00003843.2|SWISS-PROT:Q9UDY2-1|TREMBL:B7Z2R8;B7Z7T6|ENSEMBL:ENSP00000366453|REFSEQ:NP_004808|H-INV:HIT000040277|VEGA:OTTHUMP00000021431 Tax_Id=9606 Gene_Symbol=TJP2 cDNA FLJ53324, highly similar to Tight junction protein ZO-2;>IPI:IPI00216245.3|SWI	MULTI-MSMS		SWISS-PROT:Q9UDY2	090818_CarstenHolland_04	P12 WT 90 min	P12WT 7h	4	Exp090818	644.35	3	639.0078	1914.0016	51628.54	0.083288	-0.10122	-0.017933	639.3421151	641.6908752	644.3506363	39.025	NaN	1.2291	39.025	38.452	39.681	0		0	0	0	1.34E-06
ALDYYMLR	8	0	1	7*	Phospho (STY)	_ALDY(ph)YMLR_		ALDY(0.596)Y(0.404)MLR		ALDY(1.68)Y(-1.68)MLR	0	0	0	1	IPI00298994;IPI00642355	IPI00298994	IPI00298994	>IPI:IPI00298994.6|SWISS-PROT:Q9Y490|TREMBL:Q5TCU6|ENSEMBL:ENSP00000316029|REFSEQ:NP_006280|H-INV:HIT000000744|VEGA:OTTHUMP00000021350 Tax_Id=9606 Gene_Symbol=TLN1 Talin-1;>IPI:IPI00642355.1|TREMBL:Q5TCU5|ENSEMBL:ENSP00000367418|VEGA:OTTHUMP00000021351 Tax	MULTI-MSMS		SWISS-PROT:Q9Y490	090818_CarstenHolland_04	P12 WT 90 min	P12WT 7h	4	Exp090818	562.75	2	562.7459	1123.4773	55582.93	-0.26408	0.016743	-0.24734	562.7458947	565.755972	567.7499713	52.006	NaN	1.1718	52.006	51.365	52.536	0		0	0	0	0.009727
VFDKDGNGYISAAELR	16	1	1	10	Phospho (STY)	_VFDKDGNGY(ph)ISAAELR_		VFDKDGNGY(1)ISAAELR		VFDKDGNGY(40.51)IS(-40.51)AAELR	0	0	0	1	IPI00916768;IPI00794543;IPI00075248;IPI00386621;IPI00916600;IPI00945782	IPI00916768	IPI00916768	>IPI:IPI00916768.2|ENSEMBL:ENSP00000411440|VEGA:OTTHUMP00000202341 Tax_Id=9606 Gene_Symbol=CALM3;CALM2;CALM1 21 kDa protein;>IPI:IPI00794543.1|TREMBL:A8K1M2;B2RDW0|ENSEMBL:ENSP00000403491|VEGA:OTTHUMP00000076187 Tax_Id=9606 Gene_Symbol=CALM3;CALM2;CALM1 cD	MULTI-MSMS		TREMBL:A8K1M2;B2RDW0	090818_CarstenHolland_04	P12 WT 90 min	P12WT 7h	4	Exp090818	615.97	3	612.2839	1833.8298	53355.89	0.11986	-0.085805	0.034055	612.6179515	615.6320703	618.2913568	40.203	NaN	0.92452	40.203	39.741	40.666	0		0	0	0	0.0084989
AQQGLYQVPGPSPQFQSPPAK	21	1	0	7	Phospho (STY)	_AQQGLY(ph)QVPGPSPQFQSPPAK_		AQQGLY(1)QVPGPSPQFQSPPAK		AQQGLY(47.74)QVPGPS(-47.74)PQFQS(-63.23)PPAK	0	0	0	1	IPI00645994;IPI00641339;IPI00872386;IPI00011998;IPI00740715;IPI00888416;IPI00888329;IPI00887842	IPI00645994	IPI00645994	>IPI:IPI00645994.2|TREMBL:B3KWD7;B4DEV4|ENSEMBL:ENSP00000377074;ENSP00000391669|VEGA:OTTHUMP00000080182;OTTHUMP00000174941 Tax_Id=9606 Gene_Symbol=BCAR1 cDNA FLJ56057, highly similar to Breast cancer anti-estrogen resistance protein 1;>IPI:IPI00641339.2|TR	MULTI-MSMS		TREMBL:B3KWD7;B4DEV4	090818_CarstenHolland_04	P12 WT 90 min	P12WT 7h	4	Exp090818	770.38	3	769.0386	2304.094	47947.26	0.62249	-0.32315	0.29935	769.3731217	770.7145008	772.0435399	42.684	NaN	1.2902	42.684	41.993	43.283	3.81E-06		0	0	0	0.0013801
HLLAPGPQDIYDVPPVR	17	0	1	15	Phospho (STY)	_HLLAPGPQDIY(ph)DVPPVR_		HLLAPGPQDIY(1)DVPPVR		HLLAPGPQDIY(123.36)DVPPVR	0	0	0	1	IPI00645994;IPI00641339;IPI00872386;IPI00646673;IPI00011998	IPI00645994	IPI00645994	>IPI:IPI00645994.2|TREMBL:B3KWD7;B4DEV4|ENSEMBL:ENSP00000377074;ENSP00000391669|VEGA:OTTHUMP00000080182;OTTHUMP00000174941 Tax_Id=9606 Gene_Symbol=BCAR1 cDNA FLJ56057, highly similar to Breast cancer anti-estrogen resistance protein 1;>IPI:IPI00641339.2|TR	MULTI-MSMS		TREMBL:B3KWD7;B4DEV4	090818_CarstenHolland_04	P12 WT 90 min	P12WT 7h	4	Exp090818	987.01	2	983.9930	1965.9714	44389.67	0.38106	0.18167	0.56273	984.4943019	987.0032089	988.9975736	50.24	NaN	2.4574	50.24	49.365	51.822	0		0	0	0	2.45E-05
HLLAPGPQDIYDVPPVR	17	0	1	15	Phospho (STY)	_HLLAPGPQDIY(ph)DVPPVR_		HLLAPGPQDIY(1)DVPPVR		HLLAPGPQDIY(83.69)DVPPVR	0	0	0	1	IPI00645994;IPI00641339;IPI00872386;IPI00646673;IPI00011998	IPI00645994	IPI00645994	>IPI:IPI00645994.2|TREMBL:B3KWD7;B4DEV4|ENSEMBL:ENSP00000377074;ENSP00000391669|VEGA:OTTHUMP00000080182;OTTHUMP00000174941 Tax_Id=9606 Gene_Symbol=BCAR1 cDNA FLJ56057, highly similar to Breast cancer anti-estrogen resistance protein 1;>IPI:IPI00641339.2|TR	MULTI-MSMS		TREMBL:B3KWD7;B4DEV4	090818_CarstenHolland_04	P12 WT 90 min	P12WT 7h	4	Exp090818	658.67	3	656.3311	1965.9714	52192.98	0.41363	-0.59996	-0.18632	656.3298136	658.6720695	660.0009919	50.212	NaN	3.3833	50.212	49.25	52.633	0		0	0	0	0.0030186
RPGPGTLYDVPR	12	0	2	10*	Phospho (STY)	_RPGPGTLY(ph)DVPR_		RPGPGTLY(1)DVPR		RPGPGT(-39.43)LY(39.43)DVPR	0	0	0	1	IPI00645994;IPI00641339;IPI00872386;IPI00646673	IPI00645994	IPI00645994	>IPI:IPI00645994.2|TREMBL:B3KWD7;B4DEV4|ENSEMBL:ENSP00000377074;ENSP00000391669|VEGA:OTTHUMP00000080182;OTTHUMP00000174941 Tax_Id=9606 Gene_Symbol=BCAR1 cDNA FLJ56057, highly similar to Breast cancer anti-estrogen resistance protein 1;>IPI:IPI00641339.2|TR	MULTI-MSMS		TREMBL:B3KWD7;B4DEV4	090818_CarstenHolland_04	P12 WT 90 min	P12WT 7h	4	Exp090818	473.91	3	469.8975	1406.6708	60728.05	-0.036543	-0.1774	-0.21394	469.8973887	473.9108324	476.5696146	28.887	NaN	1.3464	28.887	28.217	29.564	0		0	0	0	0.0010756
RPGPGTLYDVPR	12	0	2	4*	Phospho (STY)	_RPGPGT(ph)LYDVPR_		RPGPGT(0.836)LY(0.164)DVPR		RPGPGT(7.06)LY(-7.06)DVPR	0	0	0	1	IPI00645994;IPI00641339;IPI00872386;IPI00646673	IPI00645994	IPI00645994	>IPI:IPI00645994.2|TREMBL:B3KWD7;B4DEV4|ENSEMBL:ENSP00000377074;ENSP00000391669|VEGA:OTTHUMP00000080182;OTTHUMP00000174941 Tax_Id=9606 Gene_Symbol=BCAR1 cDNA FLJ56057, highly similar to Breast cancer anti-estrogen resistance protein 1;>IPI:IPI00641339.2|TR	MULTI-SECPEP		TREMBL:B3KWD7;B4DEV4	090818_CarstenHolland_04	P12 WT 90 min	P12WT 7h	4	Exp090818	710.36	2	704.3427	1406.6708	49177.35	0.32623	-0.042875	0.28335	704.3426253	710.3627153	714.3508783	28.875	NaN	1.5532	28.875	28.169	29.723	0		0	0	0	0.034357
IAIYELLFK	9	1	0	9	Phospho (STY)	_IAIY(ph)ELLFK_		IAIY(1)ELLFK		IAIY(71.45)ELLFK	0	0	0	1	IPI00749512;IPI00478810;IPI00008438	IPI00749512	IPI00749512	>IPI:IPI00749512.4|TREMBL:Q59GE4|H-INV:HIT000008627 Tax_Id=9606 Gene_Symbol=RPS10 Ribosomal protein S10 variant (Fragment);>IPI:IPI00478810.1|TREMBL:Q5TZB9|ENSEMBL:ENSP00000363165;ENSP00000363169|VEGA:OTTHUMP00000016230 Tax_Id=9606 Gene_Symbol=RPS10 Riboso	MULTI-MSMS		TREMBL:Q59GE4	090818_CarstenHolland_04	P12 WT 90 min	P12WT 7h	4	Exp090818	597.33	2	595.3171	1188.6196	55681.94	-0.07676	0.37986	0.3031	595.3169653	597.3298885	599.3246663	79.579	NaN	1.0286	79.579	78.976	80.004	-7.63E-06		0	0	0	0.018581
VIYDFIEK	8	1	0	14	Phospho (STY)	_VIY(ph)DFIEK_		VIY(1)DFIEK		VIY(95.1)DFIEK	0	0	0	1	IPI00011676	IPI00011676	IPI00011676	>IPI:IPI00011676.2|SWISS-PROT:O00401|TREMBL:A1JUI9;A4D0Y1;A8K180;Q68DE4|ENSEMBL:ENSP00000223023|REFSEQ:NP_003932|H-INV:HIT000053836|VEGA:OTTHUMP00000024882 Tax_Id=9606 Gene_Symbol=WASL Neural Wiskott-Aldrich syndrome protein	MULTI-MSMS		SWISS-PROT:O00401	091203_CHolland_1	P12 cagA 90 min	P12 PAI 90 min	1	Exp091203	557.77	2	553.7621	1105.5097	55957.57	0.49764	0.018315	0.51596	553.7619945	555.7744944	557.7691524	45.8	NaN	1.4502	45.8	45.099	46.549	0		0	0	0	0.011123
HADAEMTGYVVTR	13	0	1	14*	Phospho (STY)	_HADAEMTGY(ph)VVTR_		HADAEMTGY(1)VVTR		HADAEMT(-43.99)GY(43.99)VVT(-43.99)R	0	0	0	1	IPI00005741;IPI00645543;IPI00604745;IPI00478699	IPI00005741	IPI00005741	>IPI:IPI00005741.1|SWISS-PROT:O15264|TREMBL:B5BTY5;Q6FHR4|ENSEMBL:ENSP00000211287|REFSEQ:NP_002745|H-INV:HIT000282879|VEGA:OTTHUMP00000016282 Tax_Id=9606 Gene_Symbol=MAPK13 Mitogen-activated protein kinase 13;>IPI:IPI00645543.1|TREMBL:Q5R3E4|ENSEMBL:ENSP00	ISO-MSMS	1	SWISS-PROT:O15264	091203_CHolland_1	P12 cagA 90 min	P12 PAI 90 min	1	Exp091203	512.56	3	510.5533	1528.6381	NaN	NaN	-0.15033	NaN	NaN	NaN	NaN	25.382	NaN	1.577	25.382	24.352	25.929	0		0	0	0	0.001462
HADAEMTGYVVTR	13	0	1	5*	Phospho (STY)	_HADAEMT(ph)GYVVTR_		HADAEMT(0.88)GY(0.12)VVTR		HADAEMT(8.65)GY(-8.65)VVT(-46.11)R	0	0	0	1	IPI00005741;IPI00645543;IPI00604745;IPI00478699	IPI00005741	IPI00005741	>IPI:IPI00005741.1|SWISS-PROT:O15264|TREMBL:B5BTY5;Q6FHR4|ENSEMBL:ENSP00000211287|REFSEQ:NP_002745|H-INV:HIT000282879|VEGA:OTTHUMP00000016282 Tax_Id=9606 Gene_Symbol=MAPK13 Mitogen-activated protein kinase 13;>IPI:IPI00645543.1|TREMBL:Q5R3E4|ENSEMBL:ENSP00	ISO-MSMS	1	SWISS-PROT:O15264	091203_CHolland_1	P12 cagA 90 min	P12 PAI 90 min	1	Exp091203	768.34	2	765.3264	1528.6381	NaN	NaN	-0.29505	NaN	NaN	NaN	NaN	25.436	NaN	0.82255	25.436	24.967	25.789	1.91E-06		0	0	0	0.00026249
QVIQTPLADSLPVSR	15	0	1	8	2 Phospho (STY),Gln->pyro-Glu	_(gl)QVIQT(ph)PLADS(ph)LPVSR_		QVIQT(0.971)PLADS(0.96)LPVS(0.069)R		QVIQT(15.12)PLADS(13.64)LPVS(-13.64)R	0	1	0	2	IPI00218397;IPI00947173;IPI00029446;IPI00744529	IPI00218397	IPI00218397	>IPI:IPI00218397.3|SWISS-PROT:O95248-4|ENSEMBL:ENSP00000336522;ENSP00000370196|REFSEQ:NP_002963|H-INV:HIT000266154|VEGA:OTTHUMP00000196597 Tax_Id=9606 Gene_Symbol=SBF1 Isoform 4 of Myotubularin-related protein 5;>IPI:IPI00947173.1|TREMBL:A6PVH0;Q59EX9;Q68C	MULTI-MSMS		SWISS-PROT:O95248	091203_CHolland_1	P12 cagA 90 min	P12 PAI 90 min	1	Exp091203	589.61	3	589.6090	1765.8053	55195.72	0.36175	-0.76081	-0.39905	589.6087251	591.9494394	592.9446024	37.815	NaN	1.4188	37.815	37.076	38.495	0		0	0	0	0.049618
SESVVYADIR	10	0	1	7	Phospho (STY)	_SESVVY(ph)ADIR_		SESVVY(1)ADIR		S(-93.31)ES(-58.7)VVY(58.7)ADIR	0	0	0	1	IPI00022558;IPI00760547;IPI00644618;IPI00893201	IPI00022558	IPI00022558	>IPI:IPI00022558.2|SWISS-PROT:O95297-1|TREMBL:A8K5D4;Q5U0H8;Q9UEL4|ENSEMBL:ENSP00000352513|REFSEQ:NP_003944|H-INV:HIT000082369|VEGA:OTTHUMP00000032519 Tax_Id=9606 Gene_Symbol=MPZL1 Isoform 1 of Myelin protein zero-like protein 1;>IPI:IPI00760547.1|SWISS-PR	MULTI-MSMS		SWISS-PROT:O95297	091203_CHolland_1	P12 cagA 90 min	P12 PAI 90 min	1	Exp091203	612.79	2	609.7737	1217.5329	52917.45	0.65365	0.60481	1.2585	609.7739811	612.783699	614.7784129	31.303	NaN	1.6385	31.303	30.526	32.165	0		0	0	0	7.55E-05
SLPSGSHQGPVIYAQLDHSGGHHSDKINK	29	2	0	6	Phospho (STY)	_SLPSGSHQGPVIY(ph)AQLDHSGGHHSDKINK_		S(0.04)LPS(0.192)GS(0.192)HQGPVIY(0.549)AQLDHS(0.017)GGHHS(0.009)DKINK		S(-11.4)LPS(-4.55)GS(-4.55)HQGPVIY(4.55)AQLDHS(-15)GGHHS(-17.72)DKINK	0	0	0	1	IPI00022558;IPI00760547;IPI00644618	IPI00022558	IPI00022558	>IPI:IPI00022558.2|SWISS-PROT:O95297-1|TREMBL:A8K5D4;Q5U0H8;Q9UEL4|ENSEMBL:ENSP00000352513|REFSEQ:NP_003944|H-INV:HIT000082369|VEGA:OTTHUMP00000032519 Tax_Id=9606 Gene_Symbol=MPZL1 Isoform 1 of Myelin protein zero-like protein 1;>IPI:IPI00760547.1|SWISS-PR	MULTI-MSMS		SWISS-PROT:O95297	091203_CHolland_1	P12 cagA 90 min	P12 PAI 90 min	1	Exp091203	528.09	6	525.2528	3145.4731	58132.64	0.46836	-0.30652	0.16184	525.4198377	526.7614703	528.0912011	25.513	NaN	1.5294	25.513	24.73	26.26	1.91E-06		0	0	0	0.033739
WDTGENPIYK	10	1	0	11	Phospho (STY)	_WDTGENPIY(ph)K_		WDTGENPIY(1)K		WDT(-64.83)GENPIY(64.83)K	0	0	0	1	IPI00217563	IPI00217563	IPI00217563	>IPI:IPI00217563.4|SWISS-PROT:P05556-1|ENSEMBL:ENSP00000303351;ENSP00000379350|REFSEQ:NP_002202;NP_596867|H-INV:HIT000054222|VEGA:OTTHUMP00000019420 Tax_Id=9606 Gene_Symbol=ITGB1 Isoform Beta-1A of Integrin beta-1	MULTI-MSMS		SWISS-PROT:P05556	091203_CHolland_1	P12 cagA 90 min	P12 PAI 90 min	1	Exp091203	651.77	2	651.7737	1301.5329	51829.71	0.80517	0.29773	1.1029	651.7736679	653.786219	655.7808834	36.741	NaN	1.9237	36.741	35.711	37.635	-3.81E-06		0	0	0	0.0043064
IEKIGEGTYGVVYK	14	2	0	20	2 Phospho (STY)	_IEKIGEGT(ph)Y(ph)GVVYK_		IEKIGEGT(1)Y(1)GVVYK		IEKIGEGT(92.02)Y(74.04)GVVY(-74.04)K	0	0	0	2	IPI00026689;IPI00908424;IPI00073536	IPI00026689	IPI00026689	>IPI:IPI00026689.4|SWISS-PROT:P06493-1|TREMBL:Q5H9N4|ENSEMBL:ENSP00000378699|REFSEQ:NP_001777|H-INV:HIT000321130 Tax_Id=9606 Gene_Symbol=CDC2 Putative uncharacterized protein DKFZp686L20222;>IPI:IPI00908424.1|TREMBL:C9J497|ENSEMBL:ENSP00000306043;ENSP00000	MULTI-MSMS		SWISS-PROT:P06493	091203_CHolland_1	P12 cagA 90 min	P12 PAI 90 min	1	Exp091203	862.92	2	858.3883	1714.762	45269.98	1.1051	0.15865	1.2638	858.3883332	862.4132156	866.402422	36.871	NaN	1.8104	36.871	36.167	37.977	0		0	0	0	3.07E-13
IEKIGEGTYGVVYK	14	2	0	20	2 Phospho (STY)	_IEKIGEGT(ph)Y(ph)GVVYK_		IEKIGEGT(0.995)Y(0.939)GVVY(0.066)K		IEKIGEGT(23.03)Y(11.84)GVVY(-11.84)K	0	0	0	2	IPI00026689;IPI00908424;IPI00073536	IPI00026689	IPI00026689	>IPI:IPI00026689.4|SWISS-PROT:P06493-1|TREMBL:Q5H9N4|ENSEMBL:ENSP00000378699|REFSEQ:NP_001777|H-INV:HIT000321130 Tax_Id=9606 Gene_Symbol=CDC2 Putative uncharacterized protein DKFZp686L20222;>IPI:IPI00908424.1|TREMBL:C9J497|ENSEMBL:ENSP00000306043;ENSP00000	MULTI-MSMS		SWISS-PROT:P06493	091203_CHolland_1	P12 cagA 90 min	P12 PAI 90 min	1	Exp091203	577.94	3	572.5946	1714.762	54831.09	0.34796	0.11296	0.46091	572.5946721	575.2779105	577.9374855	36.856	NaN	1.6631	36.856	36.053	37.717	0		0	0	0	0.0010425
IEKIGEGTYGVVYK	14	2	0	13*	Phospho (STY)	_IEKIGEGTY(ph)GVVYK_		IEKIGEGT(0.001)Y(0.999)GVVYK		IEKIGEGT(-30.87)Y(30.87)GVVY(-38.66)K	0	0	0	1	IPI00026689;IPI00908424;IPI00073536	IPI00026689	IPI00026689	>IPI:IPI00026689.4|SWISS-PROT:P06493-1|TREMBL:Q5H9N4|ENSEMBL:ENSP00000378699|REFSEQ:NP_001777|H-INV:HIT000321130 Tax_Id=9606 Gene_Symbol=CDC2 Putative uncharacterized protein DKFZp686L20222;>IPI:IPI00908424.1|TREMBL:C9J497|ENSEMBL:ENSP00000306043;ENSP00000	MULTI-MSMS		SWISS-PROT:P06493	091203_CHolland_1	P12 cagA 90 min	P12 PAI 90 min	1	Exp091203	545.94	3	545.9392	1634.7957	57290.13	0.36713	-0.28589	0.081243	545.9390761	548.62211	551.2818426	32.693	NaN	1.3142	32.693	32.073	33.387	0		0	0	0	7.59E-09
LSLEGDHSTPPSAYGSVK	18	1	0	13**	Phospho (STY)	_LSLEGDHSTPPSAY(ph)GSVK_		LSLEGDHSTPPSAY(0.999)GS(0.001)VK		LS(-138.57)LEGDHS(-84.68)T(-60.81)PPS(-34.31)AY(32.61)GS(-32.61)VK	0	0	0	1	IPI00418169;IPI00455315;IPI00334627;IPI00797556;IPI00909509;IPI00798111	IPI00418169	IPI00418169	>IPI:IPI00418169.3|SWISS-PROT:P07355-2|ENSEMBL:ENSP00000346032|REFSEQ:NP_001002858 Tax_Id=9606 Gene_Symbol=ANXA2 Isoform 2 of Annexin A2;>IPI:IPI00455315.4|SWISS-PROT:P07355-1|ENSEMBL:ENSP00000379342;ENSP00000387545;ENSP00000411352|REFSEQ:NP_001002857;NP_0	MULTI-MSMS		SWISS-PROT:P07355	091203_CHolland_1	P12 cagA 90 min	P12 PAI 90 min	1	Exp091203	965.45	2	962.9381	1923.8615	43387.28	1.308	0.21696	1.5249	962.9381666	964.9508246	966.9451455	29.784	NaN	1.8071	29.784	28.94	30.747	0		0	0	0	8.75E-17
LSLEGDHSTPPSAYGSVK	18	1	0	13**	Phospho (STY)	_LSLEGDHSTPPSAY(ph)GSVK_		LSLEGDHSTPPS(0.212)AY(0.575)GS(0.212)VK		LS(-63.43)LEGDHS(-45.52)T(-45.52)PPS(-4.33)AY(4.33)GS(-4.33)VK	0	0	0	1	IPI00418169;IPI00455315;IPI00334627;IPI00797556;IPI00909509;IPI00798111	IPI00418169	IPI00418169	>IPI:IPI00418169.3|SWISS-PROT:P07355-2|ENSEMBL:ENSP00000346032|REFSEQ:NP_001002858 Tax_Id=9606 Gene_Symbol=ANXA2 Isoform 2 of Annexin A2;>IPI:IPI00455315.4|SWISS-PROT:P07355-1|ENSEMBL:ENSP00000379342;ENSP00000387545;ENSP00000411352|REFSEQ:NP_001002857;NP_0	MULTI-MSMS		SWISS-PROT:P07355	091203_CHolland_1	P12 cagA 90 min	P12 PAI 90 min	1	Exp091203	642.63	3	642.2945	1923.8615	53531.87	0.9011	0.22756	1.1287	642.2946228	643.6362459	644.9658666	29.797	NaN	3.0165	29.797	28.268	31.285	-1.91E-06		0	0	0	0.013781
SYSPYDMLESIR	12	0	1	10	Phospho (STY)	_SYSPY(ph)DMLESIR_		SYS(0.008)PY(0.992)DMLESIR		S(-57.55)Y(-65.16)S(-21.11)PY(21.11)DMLES(-40.44)IR	0	0	0	1	IPI00418169;IPI00455315;IPI00334627;IPI00903334	IPI00418169	IPI00418169	>IPI:IPI00418169.3|SWISS-PROT:P07355-2|ENSEMBL:ENSP00000346032|REFSEQ:NP_001002858 Tax_Id=9606 Gene_Symbol=ANXA2 Isoform 2 of Annexin A2;>IPI:IPI00455315.4|SWISS-PROT:P07355-1|ENSEMBL:ENSP00000379342;ENSP00000387545;ENSP00000411352|REFSEQ:NP_001002857;NP_0	MULTI-MSMS		SWISS-PROT:P07355	091203_CHolland_1	P12 cagA 90 min	P12 PAI 90 min	1	Exp091203	773.83	2	770.8231	1539.6317	48055.47	0.85692	-0.062445	0.79447	770.8231614	773.8329564	775.8271269	65.32	NaN	1.3856	65.32	64.46	65.845	0		0	0	0	6.47E-05
SYSPYDMLESIRK	13	1	1	3	Phospho (STY)	_SYSPY(ph)DMLESIRK_		SYS(0.01)PY(0.95)DMLES(0.039)IRK		S(-40.61)Y(-46.33)S(-19.61)PY(13.82)DMLES(-13.82)IRK	0	0	0	1	IPI00418169;IPI00455315;IPI00334627;IPI00903334	IPI00418169	IPI00418169	>IPI:IPI00418169.3|SWISS-PROT:P07355-2|ENSEMBL:ENSP00000346032|REFSEQ:NP_001002858 Tax_Id=9606 Gene_Symbol=ANXA2 Isoform 2 of Annexin A2;>IPI:IPI00455315.4|SWISS-PROT:P07355-1|ENSEMBL:ENSP00000379342;ENSP00000387545;ENSP00000411352|REFSEQ:NP_001002857;NP_0	MULTI-SECPEP		SWISS-PROT:P07355	091203_CHolland_1	P12 cagA 90 min	P12 PAI 90 min	1	Exp091203	562.92	3	556.9162	1667.7266	56611.64	0.36243	-0.081178	0.28125	556.9159536	560.2641865	562.923539	56.335	NaN	1.4837	56.335	55.574	57.058	0		0	0	0	0.021976
VVQEYIDAFSDYANFK	16	1	0	16	Phospho (STY)	_VVQEYIDAFSDY(ph)ANFK_		VVQEYIDAFSDY(1)ANFK		VVQEY(-194.09)IDAFS(-43.65)DY(43.65)ANFK	0	0	0	1	IPI00743698;IPI00843944;IPI00939451;IPI00221067;IPI00304030	IPI00743698	IPI00743698	>IPI:IPI00743698.2|SWISS-PROT:P18433-1|TREMBL:B7Z2A4|ENSEMBL:ENSP00000351559 Tax_Id=9606 Gene_Symbol=PTPRA cDNA FLJ56484, highly similar to Receptor-type tyrosine-protein phosphatase alpha;>IPI:IPI00843944.1|SWISS-PROT:P18433-3|ENSEMBL:ENSP00000369756;ENSP	MULTI-MSMS		SWISS-PROT:P18433	091203_CHolland_1	P12 cagA 90 min	P12 PAI 90 min	1	Exp091203	994.94	2	994.9375	1987.8605	42119.74	1.2234	0.11353	1.3369	995.4391802	996.9501499	999.4459755	65.113	NaN	1.3963	65.113	64.365	65.761	0		0	0	0	3.13E-48
VVQEYIDAFSDYANFK	16	1	0	16	Phospho (STY)	_VVQEYIDAFSDY(ph)ANFK_		VVQEYIDAFS(0.001)DY(0.999)ANFK		VVQEY(-81.89)IDAFS(-28.6)DY(28.6)ANFK	0	0	0	1	IPI00743698;IPI00843944;IPI00939451;IPI00221067;IPI00304030	IPI00743698	IPI00743698	>IPI:IPI00743698.2|SWISS-PROT:P18433-1|TREMBL:B7Z2A4|ENSEMBL:ENSP00000351559 Tax_Id=9606 Gene_Symbol=PTPRA cDNA FLJ56484, highly similar to Receptor-type tyrosine-protein phosphatase alpha;>IPI:IPI00843944.1|SWISS-PROT:P18433-3|ENSEMBL:ENSP00000369756;ENSP	MULTI-MSMS		SWISS-PROT:P18433	091203_CHolland_1	P12 cagA 90 min	P12 PAI 90 min	1	Exp091203	665.3	3	663.6274	1987.8605	51858.35	0.82707	0.025457	0.85252	663.6274529	665.3035375	666.2986567	65.035	NaN	1.0986	65.035	64.46	65.558	0		0	0	0	0.00017221
IADPEHDHTGFLTEYVATR	19	0	1	12	Phospho (STY)	_IADPEHDHTGFLTEY(ph)VATR_		IADPEHDHTGFLTEY(0.999)VAT(0.001)R		IADPEHDHT(-135.18)GFLT(-43.46)EY(29.26)VAT(-29.26)R	0	0	0	1	IPI00018195;IPI00742900;IPI00304111	IPI00018195	IPI00018195	>IPI:IPI00018195.3|SWISS-PROT:P27361|TREMBL:B0LPG3;B3KR49;Q7Z3H5|ENSEMBL:ENSP00000263025|REFSEQ:NP_002737|H-INV:HIT000036452|VEGA:OTTHUMP00000163018 Tax_Id=9606 Gene_Symbol=MAPK3 Mitogen-activated protein kinase 3;>IPI:IPI00742900.2|TREMBL:Q8NHX1|ENSEMBL:E	MULTI-MSMS		SWISS-PROT:P27361	091203_CHolland_1	P12 cagA 90 min	P12 PAI 90 min	1	Exp091203	751.67	3	751.3388	2250.9947	48767.07	0.88301	0.021748	0.90476	751.6731491	753.3455681	755.0090606	41.296	NaN	1.7055	41.296	40.478	42.183	0		0	0	0	9.05E-17
IADPEHDHTGFLTEYVATR	19	0	1	12	Phospho (STY)	_IADPEHDHTGFLTEY(ph)VATR_		IADPEHDHT(0.011)GFLT(0.005)EY(0.982)VAT(0.002)R		IADPEHDHT(-19.31)GFLT(-22.9)EY(19.31)VAT(-27.76)R	0	0	0	1	IPI00018195;IPI00742900;IPI00304111	IPI00018195	IPI00018195	>IPI:IPI00018195.3|SWISS-PROT:P27361|TREMBL:B0LPG3;B3KR49;Q7Z3H5|ENSEMBL:ENSP00000263025|REFSEQ:NP_002737|H-INV:HIT000036452|VEGA:OTTHUMP00000163018 Tax_Id=9606 Gene_Symbol=MAPK3 Mitogen-activated protein kinase 3;>IPI:IPI00742900.2|TREMBL:Q8NHX1|ENSEMBL:E	MULTI-MSMS		SWISS-PROT:P27361	091203_CHolland_1	P12 cagA 90 min	P12 PAI 90 min	1	Exp091203	566.51	4	563.7560	2250.9947	56403.22	0.40278	0.093173	0.49595	564.0068469	565.5116254	566.5086155	41.291	NaN	1.1047	41.291	40.696	41.8	3.81E-06		0	0	0	0.042915
VADPDHDHTGFLTEYVATR	19	0	1	7	2 Phospho (STY)	_VADPDHDHTGFLT(ph)EY(ph)VATR_		VADPDHDHTGFLT(0.999)EY(0.996)VAT(0.004)R		VADPDHDHT(-47.98)GFLT(32.79)EY(24.19)VAT(-24.19)R	0	0	0	2	IPI00003479;IPI00874012	IPI00003479	IPI00003479	>IPI:IPI00003479.3|SWISS-PROT:P28482|TREMBL:B4DHN0;Q1HBJ4;Q499G7|ENSEMBL:ENSP00000215832;ENSP00000381803|REFSEQ:NP_002736;NP_620407|H-INV:HIT000300855|VEGA:OTTHUMP00000028754;OTTHUMP00000174492 Tax_Id=9606 Gene_Symbol=MAPK1 Mitogen-activated protein kinase	MULTI-MSMS		SWISS-PROT:P28482	091203_CHolland_1	P12 cagA 90 min	P12 PAI 90 min	1	Exp091203	770.99	3	768.6505	2302.9297	48080.87	0.99756	-0.12038	0.87717	768.9850486	770.9914018	772.3207446	43.313	NaN	1.2178	43.313	42.749	43.967	0		0	0	0	0.00047911
VADPDHDHTGFLTEYVATR	19	0	1	17*	Phospho (STY)	_VADPDHDHTGFLTEY(ph)VATR_		VADPDHDHTGFLTEY(1)VATR		VADPDHDHT(-149.99)GFLT(-35.32)EY(35.32)VAT(-66.8)R	0	0	0	1	IPI00003479;IPI00874012	IPI00003479	IPI00003479	>IPI:IPI00003479.3|SWISS-PROT:P28482|TREMBL:B4DHN0;Q1HBJ4;Q499G7|ENSEMBL:ENSP00000215832;ENSP00000381803|REFSEQ:NP_002736;NP_620407|H-INV:HIT000300855|VEGA:OTTHUMP00000028754;OTTHUMP00000174492 Tax_Id=9606 Gene_Symbol=MAPK1 Mitogen-activated protein kinase	MULTI-MSMS		SWISS-PROT:P28482	091203_CHolland_1	P12 cagA 90 min	P12 PAI 90 min	1	Exp091203	742.33	3	741.9951	2222.9634	49154.48	0.79171	-0.010012	0.7817	742.3293917	744.3361231	745.6652823	39.057	NaN	1.7356	39.057	38.313	40.049	0		0	0	0	1.72E-24
VADPDHDHTGFLTEYVATR	19	0	1	17*	Phospho (STY)	_VADPDHDHTGFLTEY(ph)VATR_		VADPDHDHT(0.001)GFLT(0.004)EY(0.995)VATR		VADPDHDHT(-31.52)GFLT(-23.55)EY(23.55)VAT(-44.76)R	0	0	0	1	IPI00003479;IPI00874012	IPI00003479	IPI00003479	>IPI:IPI00003479.3|SWISS-PROT:P28482|TREMBL:B4DHN0;Q1HBJ4;Q499G7|ENSEMBL:ENSP00000215832;ENSP00000381803|REFSEQ:NP_002736;NP_620407|H-INV:HIT000300855|VEGA:OTTHUMP00000028754;OTTHUMP00000174492 Tax_Id=9606 Gene_Symbol=MAPK1 Mitogen-activated protein kinase	MULTI-MSMS		SWISS-PROT:P28482	091203_CHolland_1	P12 cagA 90 min	P12 PAI 90 min	1	Exp091203	557	4	556.7481	2222.9634	56588	0.29361	0.025097	0.31871	556.7480368	558.5039736	559.5008333	39.067	NaN	1.5224	39.067	38.394	39.917	0		0	0	0	0.011032
SEQLKPLKTYVDPHTYEDPNQAVLK	25	3	0	6***	2 Phospho (STY)	_SEQLKPLKT(ph)YVDPHTY(ph)EDPNQAVLK_		S(0.001)EQLKPLKT(0.54)Y(0.45)VDPHT(0.288)Y(0.722)EDPNQAVLK		S(-28.91)EQLKPLKT(0.8)Y(-0.8)VDPHT(-4.09)Y(4.09)EDPNQAVLK	0	0	0	2	IPI00021267	IPI00021267	IPI00021267	>IPI:IPI00021267.2|SWISS-PROT:P29317|TREMBL:B4DL04;B5A968;Q8IZL0;Q96HF4|ENSEMBL:ENSP00000351209;ENSP00000384858|REFSEQ:NP_004422|H-INV:HIT000051857|VEGA:OTTHUMP00000011117 Tax_Id=9606 Gene_Symbol=EPHA2 Ephrin type-A receptor 2	MULTI-MSMS		SWISS-PROT:P29317	091203_CHolland_1	P12 cagA 90 min	P12 PAI 90 min	1	Exp091203	1029.51	3	1025.1488	3072.4246	41488.05	1.1833	0.083286	1.2666	1025.483721	1029.84274	1033.497265	38.463	NaN	1.1767	38.463	37.894	39.071	0		0	0	0	0.0027315
VLEDDPEATYTTSGGKIPIR	20	1	1	5**	Phospho (STY)	_VLEDDPEATY(ph)TTSGGKIPIR_		VLEDDPEAT(0.006)Y(0.989)T(0.004)T(0.001)SGGKIPIR		VLEDDPEAT(-22.24)Y(22.24)T(-23.58)T(-31.97)S(-33.81)GGKIPIR	0	0	0	1	IPI00021267	IPI00021267	IPI00021267	>IPI:IPI00021267.2|SWISS-PROT:P29317|TREMBL:B4DL04;B5A968;Q8IZL0;Q96HF4|ENSEMBL:ENSP00000351209;ENSP00000384858|REFSEQ:NP_004422|H-INV:HIT000051857|VEGA:OTTHUMP00000011117 Tax_Id=9606 Gene_Symbol=EPHA2 Ephrin type-A receptor 2	MULTI-MSMS		SWISS-PROT:P29317	091203_CHolland_1	P12 cagA 90 min	P12 PAI 90 min	1	Exp091203	751.71	3	748.0262	2241.0566	48347.34	0.80664	-0.039319	0.76733	748.360423	751.708812	754.0337363	37.45	NaN	1.2695	37.45	36.862	38.131	0		0	0	0	1.17E-06
ELFDDPSYVNVQNLDK	16	1	0	12	Phospho (STY)	_ELFDDPSY(ph)VNVQNLDK_		ELFDDPS(0.197)Y(0.803)VNVQNLDK		ELFDDPS(-6.11)Y(6.11)VNVQNLDK	0	0	0	1	IPI00021326;IPI00643176;IPI00165135;IPI00943132;IPI00643863;IPI00936525;IPI00513796;IPI00641285	IPI00021326	IPI00021326	>IPI:IPI00021326.4|TREMBL:B5BU19|ENSEMBL:ENSP00000401303|REFSEQ:NP_001123512|VEGA:OTTHUMP00000035407 Tax_Id=9606 Gene_Symbol=SHC1 SHC-transforming protein 1 isoform 3;>IPI:IPI00643176.3|SWISS-PROT:P29353-1|TREMBL:Q8NFT1|ENSEMBL:ENSP00000357430|REFSEQ:NP_89	MULTI-MSMS		SWISS-PROT:P29353	091203_CHolland_1	P12 cagA 90 min	P12 PAI 90 min	1	Exp091203	990.45	2	988.4379	1974.8612	43945.54	1.1673	0.0018616	1.1691	988.939457	990.4504764	992.4439601	58.687	NaN	1.4528	58.687	57.904	59.357	0		0	0	0	1.02E-20
FDTQYPYGEKQDEFKR	16	2	1	15*	Phospho (STY)	_FDTQYPY(ph)GEKQDEFKR_		FDTQY(0.053)PY(0.947)GEKQDEFKR		FDT(-44.26)QY(-12.54)PY(12.54)GEKQDEFKR	0	0	0	1	IPI00024911	IPI00024911	IPI00024911	>IPI:IPI00024911.1|SWISS-PROT:P30040|ENSEMBL:ENSP00000261735|REFSEQ:NP_006808|H-INV:HIT000302984|VEGA:OTTHUMP00000169271 Tax_Id=9606 Gene_Symbol=ERP29 Endoplasmic reticulum protein ERp29	MULTI-MSMS		SWISS-PROT:P30040	091203_CHolland_1	P12 cagA 90 min	P12 PAI 90 min	1	Exp091203	715.67	3	710.9771	2129.9096	49102.45	1.0217	-0.35191	0.66978	711.3111785	716.001409	719.6559324	28.146	NaN	1.3687	28.146	27.571	28.94	0		0	0	0	8.63E-05
LVQSPNSYFMDVK	13	1	0	3*	Phospho (STY)	_LVQSPNS(ph)YFMDVK_		LVQS(0.001)PNS(0.65)Y(0.349)FMDVK		LVQS(-26.82)PNS(2.7)Y(-2.7)FMDVK	0	0	0	1	IPI00397358;IPI00420117;IPI00746004;IPI00930154;IPI00847956;IPI00514399	IPI00397358	IPI00397358	>IPI:IPI00397358.4|SWISS-PROT:P42677|TREMBL:A4D1G5;Q5T4L6|ENSEMBL:ENSP00000357555;ENSP00000410885|REFSEQ:NP_001021|H-INV:HIT000264177|VEGA:OTTHUMP00000034760;OTTHUMP00000166258 Tax_Id=9606 Gene_Symbol=RPS27 Ribosomal protein S27;>IPI:IPI00420117.7|TREMBL:C	MULTI-MSMS		SWISS-PROT:P42677	091203_CHolland_1	P12 cagA 90 min	P12 PAI 90 min	1	Exp091203	806.37	2	804.3624	1606.7102	46878.11	0.98583	0.15604	1.1419	804.8639791	806.3749142	808.3693133	48.059	NaN	1.3123	48.059	47.263	48.575	3.81E-06		0	0	0	0.00010444
HGHYFVALFDYQAR	14	0	1	24	Phospho (STY)	_HGHY(ph)FVALFDYQAR_		HGHY(1)FVALFDYQAR		HGHY(141)FVALFDY(-141)QAR	0	0	0	1	IPI00000885	IPI00000885	IPI00000885	>IPI:IPI00000885.1|SWISS-PROT:P42685|TREMBL:B2R8C2;B4DY49|ENSEMBL:ENSP00000357615|REFSEQ:NP_002022|H-INV:HIT000217382|VEGA:OTTHUMP00000017048 Tax_Id=9606 Gene_Symbol=FRK Tyrosine-protein kinase FRK	MULTI-MSMS		SWISS-PROT:P42685	091203_CHolland_1	P12 cagA 90 min	P12 PAI 90 min	1	Exp091203	602.27	3	601.9383	1802.793	54408.06	0.48523	0.049066	0.53429	601.9383268	604.279269	605.2743219	54.08	NaN	2.1085	54.08	53.381	55.489	0		0	0	0	2.34E-09
HGHYFVALFDYQAR	14	0	1	24	Phospho (STY)	_HGHY(ph)FVALFDYQAR_		HGHY(1)FVALFDYQAR		HGHY(79.88)FVALFDY(-79.88)QAR	0	0	0	1	IPI00000885	IPI00000885	IPI00000885	>IPI:IPI00000885.1|SWISS-PROT:P42685|TREMBL:B2R8C2;B4DY49|ENSEMBL:ENSP00000357615|REFSEQ:NP_002022|H-INV:HIT000217382|VEGA:OTTHUMP00000017048 Tax_Id=9606 Gene_Symbol=FRK Tyrosine-protein kinase FRK	MULTI-MSMS		SWISS-PROT:P42685	091203_CHolland_1	P12 cagA 90 min	P12 PAI 90 min	1	Exp091203	905.92	2	902.4038	1802.793	45005.53	1.1584	-0.108	1.0504	902.4037124	905.4134867	907.9088876	54.064	NaN	1.4629	54.064	53.525	54.988	0		0	0	0	0.00063693
VQIYHNPTANSFR	13	0	1	4	Phospho (STY)	_VQIY(ph)HNPTANSFR_		VQIY(0.991)HNPT(0.007)ANS(0.002)FR		VQIY(21.31)HNPT(-21.31)ANS(-28.19)FR	0	0	0	1	IPI00301058	IPI00301058	IPI00301058	>IPI:IPI00301058.5|SWISS-PROT:P50552|ENSEMBL:ENSP00000245932|REFSEQ:NP_003361|H-INV:HIT000052001|VEGA:OTTHUMP00000078235 Tax_Id=9606 Gene_Symbol=VASP Vasodilator-stimulated phosphoprotein	MULTI-MSMS		SWISS-PROT:P50552	091203_CHolland_1	P12 cagA 90 min	P12 PAI 90 min	1	Exp091203	546.25	3	542.9190	1625.7352	55912.79	0.47454	-0.37411	0.10043	543.2531546	545.2599056	546.2549653	28.23	NaN	1.0525	28.23	27.657	28.709	0		0	0	0	0.03476
TAGTSFMMTPYVVTR	15	0	1	8*	Phospho (STY)	_TAGTSFMMTPY(ph)VVTR_		TAGTSFMMT(0.077)PY(0.923)VVTR		T(-73.02)AGT(-64.4)S(-56.78)FMMT(-10.79)PY(10.79)VVT(-38.73)R	0	0	0	1	IPI00023547;IPI00024672;IPI00220306;IPI00376687;IPI00003148;IPI00941128;IPI00003145;IPI00220305;IPI00795397;IPI00873275;IPI00148567;IPI00854859	IPI00023547	IPI00023547	>IPI:IPI00023547.1|SWISS-PROT:P53779-1|ENSEMBL:ENSP00000352157;ENSP00000398480|REFSEQ:NP_620448 Tax_Id=9606 Gene_Symbol=MAPK10 Isoform Alpha-2 of Mitogen-activated protein kinase 10;>IPI:IPI00024672.1|SWISS-PROT:P45983-1|TREMBL:B5BUB8|ENSEMBL:ENSP000003534	MULTI-MSMS		SWISS-PROT:P53779	091203_CHolland_1	P12 cagA 90 min	P12 PAI 90 min	1	Exp091203	876.89	2	871.3881	1740.7616	46085.47	1.1584	-0.42385	0.7345	871.388189	874.3978035	876.8931276	55.963	NaN	1.4132	55.963	55.272	56.685	0		0	0	0	4.09E-10
YGLFKEENPYAR	12	1	1	17	Phospho (STY)	_YGLFKEENPY(ph)AR_		YGLFKEENPY(1)AR		Y(-149.41)GLFKEENPY(149.41)AR	0	0	0	1	IPI00023974;IPI00794805;IPI00911013	IPI00023974	IPI00023974	>IPI:IPI00023974.1|SWISS-PROT:P53801|TREMBL:A8K274|ENSEMBL:ENSP00000328325|REFSEQ:NP_004330|H-INV:HIT000272106|VEGA:OTTHUMP00000115272 Tax_Id=9606 Gene_Symbol=PTTG1IP Pituitary tumor-transforming gene 1 protein-interacting protein;>IPI:IPI00794805.1|TREMBL	MULTI-MSMS		SWISS-PROT:P53801	091203_CHolland_1	P12 cagA 90 min	P12 PAI 90 min	1	Exp091203	792.86	2	783.8531	1565.6916	47499.8	0.948	-0.058748	0.88925	783.8528405	788.8753178	792.8642739	34.166	NaN	1.3123	34.166	33.547	34.86	0		0	0	0	7.05E-08
YGLFKEENPYAR	12	1	1	17	Phospho (STY)	_YGLFKEENPY(ph)AR_		YGLFKEENPY(1)AR		Y(-73)GLFKEENPY(73)AR	0	0	0	1	IPI00023974;IPI00794805;IPI00911013	IPI00023974	IPI00023974	>IPI:IPI00023974.1|SWISS-PROT:P53801|TREMBL:A8K274|ENSEMBL:ENSP00000328325|REFSEQ:NP_004330|H-INV:HIT000272106|VEGA:OTTHUMP00000115272 Tax_Id=9606 Gene_Symbol=PTTG1IP Pituitary tumor-transforming gene 1 protein-interacting protein;>IPI:IPI00794805.1|TREMBL	MULTI-MSMS		SWISS-PROT:P53801	091203_CHolland_1	P12 cagA 90 min	P12 PAI 90 min	1	Exp091203	526.25	3	522.9045	1565.6916	57551.73	0.23829	-0.21543	0.022856	522.9042388	526.2527292	528.9118939	34.216	NaN	2.2234	34.216	33.488	35.711	3.81E-06		0	0	0	0.0091861
EHALLAYTLGVK	12	1	0	4*	Phospho (STY)	_EHALLAYT(ph)LGVK_		EHALLAY(0.244)T(0.756)LGVK		EHALLAY(-4.91)T(4.91)LGVK	0	0	0	1	IPI00396485;IPI00472724;IPI00014424;IPI00180730;IPI00938077;IPI00556204	IPI00396485	IPI00396485	>IPI:IPI00396485.3|SWISS-PROT:P68104|TREMBL:A8K9C4;A9X7H1;B4DV42;B4E2C5;Q16577;Q53G85;Q53G89;Q53GA1;Q53GE9;Q53HM9;Q53HQ7;Q53HR1;Q53HR5;Q6IPN6;Q6IPS9;Q6IPT9;Q8IUB0;Q96RE1;Q9H2I7;Q9NZS6|ENSEMBL:ENSP00000330054;ENSP00000339053;ENSP00000339063|REFSEQ:NP_001393	MULTI-MSMS		SWISS-PROT:P68104	091203_CHolland_1	P12 cagA 90 min	P12 PAI 90 min	1	Exp091203	700.37	2	697.8576	1393.7007	50125.42	0.79366	0.14723	0.94088	697.8576307	699.8701134	701.8647081	50.056	NaN	1.5035	50.056	49.26	50.763	0		0	0	0	0.00021113
IGEGTYGVVYK	11	1	0	12	2 Phospho (STY)	_IGEGT(ph)Y(ph)GVVYK_		IGEGT(1)Y(1)GVVYK		IGEGT(97.01)Y(70.71)GVVY(-70.71)K	0	0	0	2	IPI00023503;IPI00925562;IPI00031681;IPI00260318;IPI00925841;IPI00910650;IPI00026689;IPI00908424;IPI00073536	IPI00023503;IPI00026689	IPI00026689	>IPI:IPI00023503.4|SWISS-PROT:Q00526|ENSEMBL:ENSP00000400088;ENSP00000410561|REFSEQ:NP_001249|H-INV:HIT000021959|VEGA:OTTHUMP00000206828 Tax_Id=9606 Gene_Symbol=CDK3 Cell division protein kinase 3;>IPI:IPI00925562.1|ENSEMBL:ENSP00000293215|VEGA:OTTHUMP0000	MULTI-MSMS		SWISS-PROT:Q00526	091203_CHolland_1	P12 cagA 90 min	P12 PAI 90 min	1	Exp091203	675.29	2	673.2775	1344.5404	51348.15	0.74546	0.036162	0.78162	673.2774704	675.2898137	677.2845116	37.754	NaN	3.1857	37.754	36.401	39.587	0		0	0	0	0.00070113
IGEGTYGVVYK	11	1	0	13	Phospho (STY)	_IGEGTY(ph)GVVYK_		IGEGT(0.157)Y(0.843)GVVYK		IGEGT(-7.3)Y(7.3)GVVY(-100.41)K	0	0	0	1	IPI00023503;IPI00925562;IPI00031681;IPI00260318;IPI00925841;IPI00910650;IPI00026689;IPI00908424;IPI00073536	IPI00023503;IPI00026689	IPI00026689	>IPI:IPI00023503.4|SWISS-PROT:Q00526|ENSEMBL:ENSP00000400088;ENSP00000410561|REFSEQ:NP_001249|H-INV:HIT000021959|VEGA:OTTHUMP00000206828 Tax_Id=9606 Gene_Symbol=CDK3 Cell division protein kinase 3;>IPI:IPI00925562.1|ENSEMBL:ENSP00000293215|VEGA:OTTHUMP0000	MULTI-MSMS		SWISS-PROT:Q00526	091203_CHolland_1	P12 cagA 90 min	P12 PAI 90 min	1	Exp091203	633.29	2	633.2943	1264.5741	52372.26	0.82812	0.19231	1.0204	633.2945525	635.3067961	637.3014806	30.747	NaN	7.2479	30.747	29.54	36.788	0		0	0	0	2.68E-10
IGEGTYGTVFK	11	1	0	4*	Phospho (STY)	_IGEGTY(ph)GTVFK_		IGEGT(0.165)Y(0.671)GT(0.165)VFK		IGEGT(-6.1)Y(6.1)GT(-6.1)VFK	0	0	0	1	IPI00023530;IPI00827700	IPI00023530	IPI00023530	>IPI:IPI00023530.7|SWISS-PROT:Q00535|TREMBL:Q6IAW3|ENSEMBL:ENSP00000297518;ENSP00000419782|REFSEQ:NP_004926|H-INV:HIT000032219|VEGA:OTTHUMP00000025538 Tax_Id=9606 Gene_Symbol=CDK5 Cell division protein kinase 5;>IPI:IPI00827700.1|TREMBL:A1XKG3|ENSEMBL:ENSP	MULTI-MSMS		SWISS-PROT:Q00535	091203_CHolland_1	P12 cagA 90 min	P12 PAI 90 min	1	Exp091203	628.3	2	626.2865	1250.5584	52443.04	0.67869	-0.028578	0.65011	626.2862688	628.2989504	630.2934733	35.851	NaN	1.9343	35.851	34.653	36.587	0		0	0	0	0.018364
GPVSGTEPEPVYSMEAADYR	20	0	1	11	Phospho (STY)	_GPVSGTEPEPVY(ph)SMEAADYR_		GPVSGTEPEPVY(0.769)S(0.231)MEAADYR		GPVS(-53.21)GT(-45.37)EPEPVY(5.23)S(-5.23)MEAADY(-84.56)R	0	0	0	1	IPI00746806;IPI00029601;IPI00062884;IPI00792087	IPI00746806	IPI00746806	>IPI:IPI00746806.1|TREMBL:B4E358;Q8N707|ENSEMBL:ENSP00000365745 Tax_Id=9606 Gene_Symbol=CTTN Cortactin, isoform CRA_a;>IPI:IPI00029601.6|SWISS-PROT:Q14247|TREMBL:Q53HG7;Q76MU0|ENSEMBL:ENSP00000301843|REFSEQ:NP_005222|H-INV:HIT000197014|VEGA:OTTHUMP00000165	MULTI-MSMS		SWISS-PROT:Q14247	091203_CHolland_1	P12 cagA 90 min	P12 PAI 90 min	1	Exp091203	1117.97	2	1117.9692	2233.9239	40020.04	1.2152	-0.15024	1.0649	1117.969221	1121.480862	1123.474268	48.907	NaN	2.4197	48.907	47.913	50.332	3.81E-06		0	0	0	1.01E-10
GPVSGTEPEPVYSMEAADYR	20	0	1	11	Phospho (STY)	_GPVSGTEPEPVY(ph)SMEAADYR_		GPVS(0.002)GT(0.002)EPEPVY(0.989)S(0.008)MEAADYR		GPVS(-28.07)GT(-28.07)EPEPVY(20.75)S(-20.75)MEAADY(-109.94)R	0	0	0	1	IPI00746806;IPI00029601;IPI00062884;IPI00792087	IPI00746806	IPI00746806	>IPI:IPI00746806.1|TREMBL:B4E358;Q8N707|ENSEMBL:ENSP00000365745 Tax_Id=9606 Gene_Symbol=CTTN Cortactin, isoform CRA_a;>IPI:IPI00029601.6|SWISS-PROT:Q14247|TREMBL:Q53HG7;Q76MU0|ENSEMBL:ENSP00000301843|REFSEQ:NP_005222|H-INV:HIT000197014|VEGA:OTTHUMP00000165	MULTI-MSMS		SWISS-PROT:Q14247	091203_CHolland_1	P12 cagA 90 min	P12 PAI 90 min	1	Exp091203	745.99	3	745.6486	2233.9239	48161.08	0.77744	-0.095524	0.68192	745.9830762	747.9895958	748.9844	48.887	NaN	2.3107	48.887	47.913	50.223	0		0	0	0	1.32E-10
LPSSPVYEDAASFK	14	1	0	7	Phospho (STY)	_LPSSPVY(ph)EDAASFK_		LPSSPVY(1)EDAASFK		LPS(-88.59)S(-57.58)PVY(57.58)EDAAS(-61.54)FK	0	0	0	1	IPI00746806;IPI00029601;IPI00062884;IPI00792087	IPI00746806	IPI00746806	>IPI:IPI00746806.1|TREMBL:B4E358;Q8N707|ENSEMBL:ENSP00000365745 Tax_Id=9606 Gene_Symbol=CTTN Cortactin, isoform CRA_a;>IPI:IPI00029601.6|SWISS-PROT:Q14247|TREMBL:Q53HG7;Q76MU0|ENSEMBL:ENSP00000301843|REFSEQ:NP_005222|H-INV:HIT000197014|VEGA:OTTHUMP00000165	MULTI-MSMS		SWISS-PROT:Q14247	091203_CHolland_1	P12 cagA 90 min	P12 PAI 90 min	1	Exp091203	795.86	2	795.8580	1589.7015	46382.34	1.2052	-0.34354	0.86169	795.8573319	798.3721598	799.8653008	45.027	NaN	1.1738	45.027	44.411	45.584	0		0	0	0	7.88E-09
ANPQERDGVYDVPLHNPPDAK	21	1	1	12	Phospho (STY)	_ANPQERDGVY(ph)DVPLHNPPDAK_		ANPQERDGVY(1)DVPLHNPPDAK		ANPQERDGVY(81.85)DVPLHNPPDAK	0	0	0	1	IPI00031407;IPI00646342;IPI00871939;IPI00953401;IPI00844476	IPI00031407	IPI00031407	>IPI:IPI00031407.1|SWISS-PROT:Q14511|ENSEMBL:ENSP00000368759|REFSEQ:NP_006394|H-INV:HIT000052344|VEGA:OTTHUMP00000016030 Tax_Id=9606 Gene_Symbol=NEDD9 Enhancer of filamentation 1;>IPI:IPI00646342.3|TREMBL:A8K9G7;Q5TI59|ENSEMBL:ENSP00000380534;ENSP000003952	MULTI-MSMS		SWISS-PROT:Q14511	091203_CHolland_1	P12 cagA 90 min	P12 PAI 90 min	1	Exp091203	808.39	3	804.7042	2411.0907	46854.89	1.2252	-0.24776	0.97741	805.0385151	808.0524543	810.7114133	27.359	NaN	1.149	27.359	26.972	28.121	0		0	0	0	0.0018835
DEAGLREKDYDFPPPMR	17	1	2	12	Phospho (STY)	_DEAGLREKDY(ph)DFPPPMR_		DEAGLREKDY(1)DFPPPMR		DEAGLREKDY(177.88)DFPPPMR	0	0	0	1	IPI00031407;IPI00646342;IPI00871939;IPI00953401;IPI00844476	IPI00031407	IPI00031407	>IPI:IPI00031407.1|SWISS-PROT:Q14511|ENSEMBL:ENSP00000368759|REFSEQ:NP_006394|H-INV:HIT000052344|VEGA:OTTHUMP00000016030 Tax_Id=9606 Gene_Symbol=NEDD9 Enhancer of filamentation 1;>IPI:IPI00646342.3|TREMBL:A8K9G7;Q5TI59|ENSEMBL:ENSP00000380534;ENSP000003952	MULTI-MSMS		SWISS-PROT:Q14511	091203_CHolland_1	P12 cagA 90 min	P12 PAI 90 min	1	Exp091203	711.67	3	705.9784	2114.9133	49252.17	0.8305	-0.20426	0.62623	705.9782226	711.3331279	715.3221186	38.641	NaN	4.9366	38.641	36.693	41.63	3.81E-06		0	0	0	2.44E-15
DGVYDVPLHNPPDAK	15	1	0	15	Phospho (STY)	_DGVY(ph)DVPLHNPPDAK_		DGVY(1)DVPLHNPPDAK		DGVY(69.35)DVPLHNPPDAK	0	0	0	1	IPI00031407;IPI00646342;IPI00871939;IPI00953401;IPI00844476	IPI00031407	IPI00031407	>IPI:IPI00031407.1|SWISS-PROT:Q14511|ENSEMBL:ENSP00000368759|REFSEQ:NP_006394|H-INV:HIT000052344|VEGA:OTTHUMP00000016030 Tax_Id=9606 Gene_Symbol=NEDD9 Enhancer of filamentation 1;>IPI:IPI00646342.3|TREMBL:A8K9G7;Q5TI59|ENSEMBL:ENSP00000380534;ENSP000003952	MULTI-MSMS		SWISS-PROT:Q14511	091203_CHolland_1	P12 cagA 90 min	P12 PAI 90 min	1	Exp091203	575.6	3	572.9258	1715.7556	55261.21	0.3977	-0.027784	0.36992	572.9256848	574.2674956	575.5972524	33.376	NaN	1.4304	33.376	32.633	34.064	0		0	0	0	0.024977
GPVFSVPVGEIKPQGVYDIPPTK	23	2	0	9	Phospho (STY)	_GPVFSVPVGEIKPQGVY(ph)DIPPTK_		GPVFSVPVGEIKPQGVY(0.988)DIPPT(0.012)K		GPVFS(-50.58)VPVGEIKPQGVY(19.3)DIPPT(-19.3)K	0	0	0	1	IPI00031407;IPI00646342;IPI00871939;IPI00953401;IPI00844476	IPI00031407	IPI00031407	>IPI:IPI00031407.1|SWISS-PROT:Q14511|ENSEMBL:ENSP00000368759|REFSEQ:NP_006394|H-INV:HIT000052344|VEGA:OTTHUMP00000016030 Tax_Id=9606 Gene_Symbol=NEDD9 Enhancer of filamentation 1;>IPI:IPI00646342.3|TREMBL:A8K9G7;Q5TI59|ENSEMBL:ENSP00000380534;ENSP000003952	MULTI-MSMS		SWISS-PROT:Q14511	091203_CHolland_1	P12 cagA 90 min	P12 PAI 90 min	1	Exp091203	838.45	3	835.4327	2503.2764	45889.7	1.1249	-0.18013	0.94482	835.7667995	838.4503642	841.1097388	56.621	NaN	5.056	56.621	55.272	60.328	0		0	0	0	0.0010745
DKVTIADDYSDPFDAKNDLK	20	3	0	7*	Phospho (STY)	_DKVTIADDYS(ph)DPFDAKNDLK_		DKVTIADDY(0.42)S(0.58)DPFDAKNDLK		DKVT(-35.32)IADDY(-1.4)S(1.4)DPFDAKNDLK	0	0	0	1	IPI00017578;IPI00604688	IPI00017578	IPI00017578	>IPI:IPI00017578.1|SWISS-PROT:Q15464-1|TREMBL:B9EGM0|ENSEMBL:ENSP00000366936|REFSEQ:NP_003019|H-INV:HIT000323521|VEGA:OTTHUMP00000021397 Tax_Id=9606 Gene_Symbol=SHB SH2 domain-containing adapter protein B;>IPI:IPI00604688.3|SWISS-PROT:Q15464-2|ENSEMBL:ENSP	MULTI-MSMS		SWISS-PROT:Q15464	091203_CHolland_1	P12 cagA 90 min	P12 PAI 90 min	1	Exp091203	784.36	3	784.0211	2349.0414	47684.11	1.1243	0.21394	1.3382	784.3560061	788.3805934	792.3696843	44.105	NaN	1.111	44.105	43.401	44.512	0		0	0	0	0.00038621
KLSLGQYDNDAGGQLPFSK	19	2	0	4*	Phospho (STY)	_KLSLGQY(ph)DNDAGGQLPFSK_		KLS(0.213)LGQY(0.787)DNDAGGQLPFSK		KLS(-5.67)LGQY(5.67)DNDAGGQLPFS(-49.94)K	0	0	0	1	IPI00658152;IPI00924727;IPI00854869	IPI00658152	IPI00658152	>IPI:IPI00658152.1|SWISS-PROT:Q68CZ2-1|TREMBL:B2RNV1|ENSEMBL:ENSP00000312143;ENSP00000381854|REFSEQ:NP_073585|H-INV:HIT000306645|VEGA:OTTHUMP00000082709 Tax_Id=9606 Gene_Symbol=TNS3 Isoform 1 of Tensin-3;>IPI:IPI00924727.1|TREMBL:Q59GW4|ENSEMBL:ENSP0000041	MULTI-SECPEP		SWISS-PROT:Q68CZ2	091203_CHolland_1	P12 cagA 90 min	P12 PAI 90 min	1	Exp091203	706.89	3	706.6683	2116.983	50186.9	0.97067	-0.14311	0.82756	707.0025575	709.6858546	712.0107901	46.321	NaN	1.7333	46.321	45.412	47.145	0		0	0	0	0.027095
IHGSAAREEDEHPYELLLTAETK	23	1	1	16	Phospho (STY)	_IHGSAAREEDEHPY(ph)ELLLTAETK_		IHGSAAREEDEHPY(1)ELLLTAETK		IHGS(-34.55)AAREEDEHPY(34.55)ELLLT(-46.82)AET(-59.95)K	0	0	0	1	IPI00395663	IPI00395663	IPI00395663	>IPI:IPI00395663.5|SWISS-PROT:Q92625|TREMBL:B4DQW8;Q05CP0|ENSEMBL:ENSP00000353518|REFSEQ:NP_056060|H-INV:HIT000390885|VEGA:OTTHUMP00000016243 Tax_Id=9606 Gene_Symbol=ANKS1A Ankyrin repeat and SAM domain-containing protein 1A	MULTI-MSMS		SWISS-PROT:Q92625	091203_CHolland_1	P12 cagA 90 min	P12 PAI 90 min	1	Exp091203	675.83	4	673.0681	2688.2432	51253.51	0.7413	-0.034918	0.70638	673.0681948	675.5792355	677.8245981	39.483	NaN	1.4914	39.483	38.677	40.168	0		0	0	0	0.00068891
RDNEVDGQDYHFVVSR	16	0	2	12	Phospho (STY)	_RDNEVDGQDY(ph)HFVVSR_		RDNEVDGQDY(1)HFVVSR		RDNEVDGQDY(103.06)HFVVS(-103.06)R	0	0	0	1	IPI00552701;IPI00023343;IPI00647338;IPI00952698	IPI00552701	IPI00552701	>IPI:IPI00552701.1|TREMBL:Q5JUW8|ENSEMBL:ENSP00000194900|VEGA:OTTHUMP00000023477 Tax_Id=9606 Gene_Symbol=DLG3 Discs, large homolog 3 (Neuroendocrine-dlg, Drosophila), isoform CRA_b;>IPI:IPI00023343.4|SWISS-PROT:Q92796-1|TREMBL:Q59FY1|ENSEMBL:ENSP0000036348	MULTI-MSMS		SWISS-PROT:Q92796	091203_CHolland_1	P12 cagA 90 min	P12 PAI 90 min	1	Exp091203	679.63	3	672.6251	2014.8534	50481.25	0.94594	-0.28092	0.66502	672.6248326	676.6383136	679.2973568	28.317	NaN	1.1671	28.317	27.657	28.824	0		0	0	0	1.11E-09
NNYALNTTATYAEPYRPIQYR	21	0	2	6*	Phospho (STY)	_NNYALNTTAT(ph)YAEPYRPIQYR_		NNYALNT(0.001)T(0.005)AT(0.869)Y(0.125)AEPYRPIQYR		NNY(-107.94)ALNT(-32.19)T(-22.53)AT(8.41)Y(-8.41)AEPY(-55.78)RPIQY(-63.07)R	0	0	0	1	IPI00021076;IPI00334400;IPI00747119;IPI00761037;IPI00940183	IPI00021076	IPI00021076	>IPI:IPI00021076.1|SWISS-PROT:Q99569-1|TREMBL:Q4W5T8|ENSEMBL:ENSP00000374409|REFSEQ:NP_003619|H-INV:HIT000323893|VEGA:OTTHUMP00000204743 Tax_Id=9606 Gene_Symbol=PKP4 Isoform Long of Plakophilin-4;>IPI:IPI00334400.1|SWISS-PROT:Q99569-2 Tax_Id=9606 Gene_Symb	MULTI-MSMS		SWISS-PROT:Q99569	091203_CHolland_1	P12 cagA 90 min	P12 PAI 90 min	1	Exp091203	874.08	3	867.0708	2598.1904	45880.95	1.3522	-0.24252	1.1097	867.4048333	871.4184169	874.0775635	44.792	NaN	0.79818	44.792	44.339	45.137	0		0	0	0	2.46E-05
NAIKVPIVINPNAYDNLAIYK	21	2	0	9	Phospho (STY)	_NAIKVPIVINPNAY(ph)DNLAIYK_		NAIKVPIVINPNAY(0.998)DNLAIY(0.002)K		NAIKVPIVINPNAY(27.72)DNLAIY(-27.72)K	0	0	0	1	IPI00737545	IPI00737545	IPI00737545	>IPI:IPI00737545.4|SWISS-PROT:Q9H792|ENSEMBL:ENSP00000309230|REFSEQ:NP_079052|H-INV:HIT000047531|VEGA:OTTHUMP00000176118 Tax_Id=9606 Gene_Symbol=SGK269 Tyrosine-protein kinase SgK269	MULTI-MSMS		SWISS-PROT:Q9H792	091203_CHolland_1	P12 cagA 90 min	P12 PAI 90 min	1	Exp091203	814.11	3	808.4293	2422.2661	46272.66	1.2385	-0.12014	1.1183	808.7637624	811.44701	814.1060905	61.678	NaN	1.1607	61.678	61.125	62.286	0		0	0	0	5.82E-12
VPIVINPNAYDNLAIYK	17	1	0	7	Phospho (STY)	_VPIVINPNAY(ph)DNLAIYK_		VPIVINPNAY(0.992)DNLAIY(0.008)K		VPIVINPNAY(20.92)DNLAIY(-20.92)K	0	0	0	1	IPI00737545	IPI00737545	IPI00737545	>IPI:IPI00737545.4|SWISS-PROT:Q9H792|ENSEMBL:ENSP00000309230|REFSEQ:NP_079052|H-INV:HIT000047531|VEGA:OTTHUMP00000176118 Tax_Id=9606 Gene_Symbol=SGK269 Tyrosine-protein kinase SgK269	MULTI-MSMS		SWISS-PROT:Q9H792	091203_CHolland_1	P12 cagA 90 min	P12 PAI 90 min	1	Exp091203	1001.02	2	999.0108	1996.0071	41703.86	1.406	-0.20941	1.1966	999.5115127	1001.524769	1003.017378	61.838	NaN	1.4788	61.838	61.307	62.786	0		0	0	0	1.23E-06
VPSEGAYDIILPR	13	0	1	10	Phospho (STY)	_VPSEGAY(ph)DIILPR_		VPSEGAY(1)DIILPR		VPS(-36.48)EGAY(36.48)DIILPR	0	0	0	1	IPI00396108;IPI00789902;IPI00099883;IPI00790490;IPI00004901	IPI00396108	IPI00396108	>IPI:IPI00396108.2|ENSEMBL:ENSP00000340595|REFSEQ:NP_071319|H-INV:HIT000249498|VEGA:OTTHUMP00000182273 Tax_Id=9606 Gene_Symbol=GPRC5C G protein-coupled receptor family C, group 5, member C isoform a;>IPI:IPI00789902.1|SWISS-PROT:Q9NQ84-2|ENSEMBL:ENSP000003	MULTI-MSMS		SWISS-PROT:Q9NQ84	091203_CHolland_1	P12 cagA 90 min	P12 PAI 90 min	1	Exp091203	755.37	2	755.3711	1508.7276	49072.64	0.80487	0.078529	0.88339	755.3712429	758.3804446	760.3752261	51.768	NaN	2.8299	51.768	49.902	52.732	0		0	0	0	0.00033287
SVSSSPWLPQDGFDPSDYAEPMDAVVKPR	29	1	1	2	Phospho (STY)	_SVSSSPWLPQDGFDPSDY(ph)AEPMDAVVKPR_		SVSSSPWLPQDGFDPS(0.061)DY(0.939)AEPMDAVVKPR		S(-53.35)VS(-53.35)S(-53.35)S(-47.86)PWLPQDGFDPS(-11.84)DY(11.84)AEPMDAVVKPR	0	0	0	1	IPI00334715;IPI00718985	IPI00334715	IPI00334715	>IPI:IPI00334715.4|SWISS-PROT:Q9NRY4-1|ENSEMBL:ENSP00000324820|H-INV:HIT000072048|VEGA:OTTHUMP00000076780 Tax_Id=9606 Gene_Symbol=GRLF1 Isoform 1 of Glucocorticoid receptor DNA-binding factor 1;>IPI:IPI00718985.1|SWISS-PROT:Q9NRY4-2|TREMBL:A2RRE5;B4DPI8|EN	MULTI-MSMS		SWISS-PROT:Q9NRY4	091203_CHolland_1	P12 cagA 90 min	P12 PAI 90 min	1	Exp091203	1087.16	3	1086.4881	3256.4424	41116.19	1.1458	-0.24805	0.89776	1087.156919	1090.504663	1093.163843	66.089	NaN	1.058	66.089	65.636	66.694	0		0	0	0	3.33E-06
IEIAQKHPDIYAVPIK	16	2	0	14	Phospho (STY)	_IEIAQKHPDIY(ph)AVPIK_		IEIAQKHPDIY(1)AVPIK		IEIAQKHPDIY(155.43)AVPIK	0	0	0	1	IPI00003843;IPI00216245;IPI00922413;IPI00797934	IPI00003843	IPI00003843	>IPI:IPI00003843.2|SWISS-PROT:Q9UDY2-1|TREMBL:B7Z2R8;B7Z7T6|ENSEMBL:ENSP00000366453|REFSEQ:NP_004808|H-INV:HIT000040277|VEGA:OTTHUMP00000021431 Tax_Id=9606 Gene_Symbol=TJP2 cDNA FLJ53324, highly similar to Tight junction protein ZO-2;>IPI:IPI00216245.3|SWI	MULTI-MSMS		SWISS-PROT:Q9UDY2	091203_CHolland_1	P12 cagA 90 min	P12 PAI 90 min	1	Exp091203	644.68	3	639.0078	1914.0016	51886.29	0.73677	-0.21405	0.52272	639.3420205	642.0251436	644.3505247	37.432	NaN	1.701	37.432	36.693	38.394	0		0	0	0	5.14E-10
MVASMSKR	8	1	1	4*	Oxidation (M),Phospho (STY)	_MVAS(ph)M(ox)SKR_	MVASM(1)SKR	MVAS(0.5)MS(0.5)KR	M(-46.37)VASM(46.37)SKR	MVAS(0)MS(0)KR	0	0	1	1	IPI00032338	IPI00032338	IPI00032338	>IPI:IPI00032338.5|SWISS-PROT:Q9Y2M5|TREMBL:B3KMA0;B4DUR0|ENSEMBL:ENSP00000209884|REFSEQ:NP_055273|H-INV:HIT000260878|VEGA:OTTHUMP00000038347 Tax_Id=9606 Gene_Symbol=KLHL20 Kelch-like protein 20	ISO-MSMS	2	SWISS-PROT:Q9Y2M5	091203_CHolland_1	P12 cagA 90 min	P12 PAI 90 min	1	Exp091203	512.23	2	503.2165	1004.4184	NaN	NaN	-3.2018	NaN	NaN	NaN	NaN	39.797	NaN	1.7062	39.797	38.874	40.58	0		0	0	0	0.04362
VFDKDGNGYISAAELR	16	1	1	10	Phospho (STY)	_VFDKDGNGY(ph)ISAAELR_		VFDKDGNGY(1)ISAAELR		VFDKDGNGY(73.6)IS(-73.6)AAELR	0	0	0	1	IPI00916768;IPI00794543;IPI00075248;IPI00386621;IPI00916600;IPI00945782	IPI00916768	IPI00916768	>IPI:IPI00916768.2|ENSEMBL:ENSP00000411440|VEGA:OTTHUMP00000202341 Tax_Id=9606 Gene_Symbol=CALM3;CALM2;CALM1 21 kDa protein;>IPI:IPI00794543.1|TREMBL:A8K1M2;B2RDW0|ENSEMBL:ENSP00000403491|VEGA:OTTHUMP00000076187 Tax_Id=9606 Gene_Symbol=CALM3;CALM2;CALM1 cD	MULTI-MSMS		TREMBL:A8K1M2;B2RDW0	091203_CHolland_1	P12 cagA 90 min	P12 PAI 90 min	1	Exp091203	612.62	3	612.2839	1833.8298	53329.25	0.56026	-0.11423	0.44603	612.2836512	615.632086	618.2913374	39.256	NaN	1.029	39.256	38.677	39.706	0		0	0	0	6.42E-07
AQQGLYQVPGPSPQFQSPPAK	21	1	0	7	Phospho (STY)	_AQQGLY(ph)QVPGPSPQFQSPPAK_		AQQGLY(0.995)QVPGPS(0.005)PQFQSPPAK		AQQGLY(22.91)QVPGPS(-22.91)PQFQS(-46.37)PPAK	0	0	0	1	IPI00645994;IPI00641339;IPI00872386;IPI00011998;IPI00740715;IPI00888416;IPI00888329;IPI00887842	IPI00645994	IPI00645994	>IPI:IPI00645994.2|TREMBL:B3KWD7;B4DEV4|ENSEMBL:ENSP00000377074;ENSP00000391669|VEGA:OTTHUMP00000080182;OTTHUMP00000174941 Tax_Id=9606 Gene_Symbol=BCAR1 cDNA FLJ56057, highly similar to Breast cancer anti-estrogen resistance protein 1;>IPI:IPI00641339.2|TR	MULTI-MSMS		TREMBL:B3KWD7;B4DEV4	091203_CHolland_1	P12 cagA 90 min	P12 PAI 90 min	1	Exp091203	770.72	3	769.0386	2304.094	47664.81	0.92881	0.65065	1.5795	769.3742191	770.3802494	772.0443654	42.063	NaN	1.8932	42.063	41.357	43.251	0		0	0	0	0.020179
RPGPGTLYDVPR	12	0	2	10*	Phospho (STY)	_RPGPGTLY(ph)DVPR_		RPGPGT(0.005)LY(0.995)DVPR		RPGPGT(-22.9)LY(22.9)DVPR	0	0	0	1	IPI00645994;IPI00641339;IPI00872386;IPI00646673	IPI00645994	IPI00645994	>IPI:IPI00645994.2|TREMBL:B3KWD7;B4DEV4|ENSEMBL:ENSP00000377074;ENSP00000391669|VEGA:OTTHUMP00000080182;OTTHUMP00000174941 Tax_Id=9606 Gene_Symbol=BCAR1 cDNA FLJ56057, highly similar to Breast cancer anti-estrogen resistance protein 1;>IPI:IPI00641339.2|TR	MULTI-MSMS		TREMBL:B3KWD7;B4DEV4	091203_CHolland_1	P12 cagA 90 min	P12 PAI 90 min	1	Exp091203	473.91	3	469.8975	1406.6708	61106.96	0.20134	-0.099426	0.10192	469.897385	473.9108087	476.5696186	27.748	NaN	1.2242	27.748	27.208	28.433	0		0	0	0	0.0083973
RPGPGTLYDVPR	12	0	2	10*	Phospho (STY)	_RPGPGTLY(ph)DVPR_		RPGPGT(0.363)LY(0.637)DVPR		RPGPGT(-2.43)LY(2.43)DVPR	0	0	0	1	IPI00645994;IPI00641339;IPI00872386;IPI00646673	IPI00645994	IPI00645994	>IPI:IPI00645994.2|TREMBL:B3KWD7;B4DEV4|ENSEMBL:ENSP00000377074;ENSP00000391669|VEGA:OTTHUMP00000080182;OTTHUMP00000174941 Tax_Id=9606 Gene_Symbol=BCAR1 cDNA FLJ56057, highly similar to Breast cancer anti-estrogen resistance protein 1;>IPI:IPI00641339.2|TR	MULTI-MSMS		TREMBL:B3KWD7;B4DEV4	091203_CHolland_1	P12 cagA 90 min	P12 PAI 90 min	1	Exp091203	710.36	2	704.3427	1406.6708	49489.04	1.0351	-0.16541	0.86973	704.3423841	710.3625658	714.3509313	27.73	NaN	1.1409	27.73	27.292	28.433	0		0	0	0	0.052575
VIYDFIEK	8	1	0	14	Phospho (STY)	_VIY(ph)DFIEK_		VIY(1)DFIEK		VIY(82.29)DFIEK	0	0	0	1	IPI00011676	IPI00011676	IPI00011676	>IPI:IPI00011676.2|SWISS-PROT:O00401|TREMBL:A1JUI9;A4D0Y1;A8K180;Q68DE4|ENSEMBL:ENSP00000223023|REFSEQ:NP_003932|H-INV:HIT000053836|VEGA:OTTHUMP00000024882 Tax_Id=9606 Gene_Symbol=WASL Neural Wiskott-Aldrich syndrome protein	MULTI-MSMS		SWISS-PROT:O00401	091203_CHolland_2	P12 cagA 90 min	P12 PAI 90 min	2	Exp091203	557.77	2	553.7621	1105.5097	57280.8	0.38712	-0.12329	0.26383	553.7620359	555.7744889	557.7691089	44.24	NaN	1.6658	44.24	43.271	44.936	0		0	0	0	0.016555
HADAEMTGYVVTR	13	0	1	14*	Phospho (STY)	_HADAEMTGY(ph)VVTR_		HADAEMTGY(1)VVTR		HADAEMT(-50.84)GY(50.84)VVT(-81.62)R	0	0	0	1	IPI00005741;IPI00645543;IPI00604745;IPI00478699	IPI00005741	IPI00005741	>IPI:IPI00005741.1|SWISS-PROT:O15264|TREMBL:B5BTY5;Q6FHR4|ENSEMBL:ENSP00000211287|REFSEQ:NP_002745|H-INV:HIT000282879|VEGA:OTTHUMP00000016282 Tax_Id=9606 Gene_Symbol=MAPK13 Mitogen-activated protein kinase 13;>IPI:IPI00645543.1|TREMBL:Q5R3E4|ENSEMBL:ENSP00	MULTI-MSMS		SWISS-PROT:O15264	091203_CHolland_2	P12 cagA 90 min	P12 PAI 90 min	2	Exp091203	512.56	3	510.5533	1528.6381	58451.75	0.28381	-0.11567	0.16813	510.5532496	512.5598312	513.8892119	23.792	NaN	1.4413	23.792	22.919	24.36	1.91E-06		0	0	0	1.89E-08
HADAEMTGYVVTR	13	0	1	5*	Phospho (STY)	_HADAEMT(ph)GYVVTR_		HADAEMT(0.959)GY(0.041)VVTR		HADAEMT(13.67)GY(-13.67)VVT(-54.66)R	0	0	0	1	IPI00005741;IPI00645543;IPI00604745;IPI00478699	IPI00005741	IPI00005741	>IPI:IPI00005741.1|SWISS-PROT:O15264|TREMBL:B5BTY5;Q6FHR4|ENSEMBL:ENSP00000211287|REFSEQ:NP_002745|H-INV:HIT000282879|VEGA:OTTHUMP00000016282 Tax_Id=9606 Gene_Symbol=MAPK13 Mitogen-activated protein kinase 13;>IPI:IPI00645543.1|TREMBL:Q5R3E4|ENSEMBL:ENSP00	MULTI-MSMS		SWISS-PROT:O15264	091203_CHolland_2	P12 cagA 90 min	P12 PAI 90 min	2	Exp091203	768.34	2	765.3264	1528.6381	48077.47	0.95885	0.059548	1.0184	765.3260475	768.3362817	770.3300737	23.753	NaN	2.1315	23.753	22.142	24.273	-1.91E-06		0	0	0	5.45E-11
QVIQTPLADSLPVSR	15	0	1	8	2 Phospho (STY),Gln->pyro-Glu	_(gl)QVIQT(ph)PLADS(ph)LPVSR_		QVIQT(0.996)PLADS(0.999)LPVS(0.005)R		QVIQT(24.15)PLADS(30.14)LPVS(-24.15)R	0	1	0	2	IPI00218397;IPI00947173;IPI00029446;IPI00744529	IPI00218397	IPI00218397	>IPI:IPI00218397.3|SWISS-PROT:O95248-4|ENSEMBL:ENSP00000336522;ENSP00000370196|REFSEQ:NP_002963|H-INV:HIT000266154|VEGA:OTTHUMP00000196597 Tax_Id=9606 Gene_Symbol=SBF1 Isoform 4 of Myotubularin-related protein 5;>IPI:IPI00947173.1|TREMBL:A6PVH0;Q59EX9;Q68C	MULTI-MSMS		SWISS-PROT:O95248	091203_CHolland_2	P12 cagA 90 min	P12 PAI 90 min	2	Exp091203	883.91	2	883.9099	1765.8053	44990.26	1.1491	-1.0089	0.14021	883.9089921	887.4208694	889.4141433	36.299	NaN	1.55	36.299	35.473	37.023	0		0	0	0	0.018628
WDTGENPIYK	10	1	0	11	Phospho (STY)	_WDTGENPIY(ph)K_		WDTGENPIY(1)K		WDT(-85.96)GENPIY(85.96)K	0	0	0	1	IPI00217563	IPI00217563	IPI00217563	>IPI:IPI00217563.4|SWISS-PROT:P05556-1|ENSEMBL:ENSP00000303351;ENSP00000379350|REFSEQ:NP_002202;NP_596867|H-INV:HIT000054222|VEGA:OTTHUMP00000019420 Tax_Id=9606 Gene_Symbol=ITGB1 Isoform Beta-1A of Integrin beta-1	MULTI-MSMS		SWISS-PROT:P05556	091203_CHolland_2	P12 cagA 90 min	P12 PAI 90 min	2	Exp091203	653.79	2	651.7737	1301.5329	50522.23	0.76275	0.089469	0.85221	651.7736901	653.7862138	655.7807147	35.238	NaN	1.6189	35.238	34.325	35.944	3.81E-06		0	0	0	0.00035837
NLDNGGFYISPR	12	0	1	3	Phospho (STY)	_NLDNGGFY(ph)ISPR_		NLDNGGFY(0.996)IS(0.004)PR		NLDNGGFY(24.27)IS(-24.27)PR	0	0	0	1	IPI00515097;IPI00555672;IPI00940423;IPI00411413	IPI00515097	IPI00515097	>IPI:IPI00515097.3|SWISS-PROT:P06239-3|ENSEMBL:ENSP00000328213;ENSP00000362663|H-INV:HIT000036178|VEGA:OTTHUMP00000008740 Tax_Id=9606 Gene_Symbol=LCK Isoform 3 of Proto-oncogene tyrosine-protein kinase LCK;>IPI:IPI00555672.1|TREMBL:Q573B4|ENSEMBL:ENSP00000	MULTI-SECPEP		SWISS-PROT:P06239	091203_CHolland_2	P12 cagA 90 min	P12 PAI 90 min	2	Exp091203	719.7	2	716.8165	1431.6184	49222.59	0.81838	0.14527	0.96365	716.8164793	719.8264415	721.8206656	45.466	NaN	1.2301	45.466	44.864	46.094	-3.81E-06		0	0	0	6.08E-08
IEKIGEGTYGVVYK	14	2	0	20	2 Phospho (STY)	_IEKIGEGT(ph)Y(ph)GVVYK_		IEKIGEGT(1)Y(1)GVVYK		IEKIGEGT(104.18)Y(56.92)GVVY(-56.92)K	0	0	0	2	IPI00026689;IPI00908424;IPI00073536	IPI00026689	IPI00026689	>IPI:IPI00026689.4|SWISS-PROT:P06493-1|TREMBL:Q5H9N4|ENSEMBL:ENSP00000378699|REFSEQ:NP_001777|H-INV:HIT000321130 Tax_Id=9606 Gene_Symbol=CDC2 Putative uncharacterized protein DKFZp686L20222;>IPI:IPI00908424.1|TREMBL:C9J497|ENSEMBL:ENSP00000306043;ENSP00000	MULTI-MSMS		SWISS-PROT:P06493	091203_CHolland_2	P12 cagA 90 min	P12 PAI 90 min	2	Exp091203	858.39	2	858.3883	1714.762	45486.92	1.1478	0.14484	1.2926	858.3883797	862.4130567	866.402512	35.462	NaN	1.7877	35.462	34.554	36.342	0		0	0	0	1.86E-08
IEKIGEGTYGVVYK	14	2	0	20	2 Phospho (STY)	_IEKIGEGT(ph)Y(ph)GVVYK_		IEKIGEGT(1)Y(1)GVVYK		IEKIGEGT(52.7)Y(35.58)GVVY(-35.58)K	0	0	0	2	IPI00026689;IPI00908424;IPI00073536	IPI00026689	IPI00026689	>IPI:IPI00026689.4|SWISS-PROT:P06493-1|TREMBL:Q5H9N4|ENSEMBL:ENSP00000378699|REFSEQ:NP_001777|H-INV:HIT000321130 Tax_Id=9606 Gene_Symbol=CDC2 Putative uncharacterized protein DKFZp686L20222;>IPI:IPI00908424.1|TREMBL:C9J497|ENSEMBL:ENSP00000306043;ENSP00000	MULTI-MSMS		SWISS-PROT:P06493	091203_CHolland_2	P12 cagA 90 min	P12 PAI 90 min	2	Exp091203	572.6	3	572.5946	1714.762	55409.01	0.45731	-0.039867	0.41744	572.92894	575.2778528	577.9373798	35.459	NaN	1.7888	35.459	34.667	36.456	-3.81E-06		0	0	0	0.00064954
IEKIGEGTYGVVYK	14	2	0	13*	Phospho (STY)	_IEKIGEGTY(ph)GVVYK_		IEKIGEGT(0.009)Y(0.985)GVVY(0.006)K		IEKIGEGT(-20.35)Y(20.35)GVVY(-22.48)K	0	0	0	1	IPI00026689;IPI00908424;IPI00073536	IPI00026689	IPI00026689	>IPI:IPI00026689.4|SWISS-PROT:P06493-1|TREMBL:Q5H9N4|ENSEMBL:ENSP00000378699|REFSEQ:NP_001777|H-INV:HIT000321130 Tax_Id=9606 Gene_Symbol=CDC2 Putative uncharacterized protein DKFZp686L20222;>IPI:IPI00908424.1|TREMBL:C9J497|ENSEMBL:ENSP00000306043;ENSP00000	MULTI-MSMS		SWISS-PROT:P06493	091203_CHolland_2	P12 cagA 90 min	P12 PAI 90 min	2	Exp091203	548.96	3	545.9392	1634.7957	56503.19	0.42578	0.030275	0.45606	545.9391268	548.6224114	551.281965	31.398	NaN	1.4689	31.398	30.652	32.121	0		0	0	0	1.01E-05
LSLEGDHSTPPSAYGSVK	18	1	0	13**	Phospho (STY)	_LSLEGDHSTPPSAY(ph)GSVK_		LSLEGDHST(0.001)PPS(0.019)AY(0.978)GS(0.002)VK		LS(-114.95)LEGDHS(-47.55)T(-30.31)PPS(-17.08)AY(17.08)GS(-27.49)VK	0	0	0	1	IPI00418169;IPI00455315;IPI00334627;IPI00797556;IPI00909509;IPI00798111	IPI00418169	IPI00418169	>IPI:IPI00418169.3|SWISS-PROT:P07355-2|ENSEMBL:ENSP00000346032|REFSEQ:NP_001002858 Tax_Id=9606 Gene_Symbol=ANXA2 Isoform 2 of Annexin A2;>IPI:IPI00455315.4|SWISS-PROT:P07355-1|ENSEMBL:ENSP00000379342;ENSP00000387545;ENSP00000411352|REFSEQ:NP_001002857;NP_0	MULTI-MSMS		SWISS-PROT:P07355	091203_CHolland_2	P12 cagA 90 min	P12 PAI 90 min	2	Exp091203	963.44	2	962.9381	1923.8615	43282.16	1.2071	-0.15722	1.0499	963.4395584	964.9502852	966.9445121	28.714	NaN	2.1529	28.714	27.687	29.84	0		0	0	0	2.28E-16
SYSPYDMLESIR	12	0	1	10	Phospho (STY)	_SYSPY(ph)DMLESIR_		SYS(0.023)PY(0.974)DMLES(0.002)IR		S(-39.29)Y(-42.82)S(-16.2)PY(16.2)DMLES(-26.42)IR	0	0	0	1	IPI00418169;IPI00455315;IPI00334627;IPI00903334	IPI00418169	IPI00418169	>IPI:IPI00418169.3|SWISS-PROT:P07355-2|ENSEMBL:ENSP00000346032|REFSEQ:NP_001002858 Tax_Id=9606 Gene_Symbol=ANXA2 Isoform 2 of Annexin A2;>IPI:IPI00455315.4|SWISS-PROT:P07355-1|ENSEMBL:ENSP00000379342;ENSP00000387545;ENSP00000411352|REFSEQ:NP_001002857;NP_0	MULTI-MSMS		SWISS-PROT:P07355	091203_CHolland_2	P12 cagA 90 min	P12 PAI 90 min	2	Exp091203	770.82	2	770.8231	1539.6317	48453.15	1.1711	0.056838	1.2279	770.823207	773.8333177	775.8271312	63.856	NaN	1.3973	63.856	63.06	64.457	0		0	0	0	0.031916
SYSPYDMLESIRK	13	1	1	3	Phospho (STY)	_SYSPY(ph)DMLESIRK_		SYS(0.001)PY(0.961)DMLES(0.038)IRK		S(-45.63)Y(-49.17)S(-30.32)PY(14.07)DMLES(-14.07)IRK	0	0	0	1	IPI00418169;IPI00455315;IPI00334627;IPI00903334	IPI00418169	IPI00418169	>IPI:IPI00418169.3|SWISS-PROT:P07355-2|ENSEMBL:ENSP00000346032|REFSEQ:NP_001002858 Tax_Id=9606 Gene_Symbol=ANXA2 Isoform 2 of Annexin A2;>IPI:IPI00455315.4|SWISS-PROT:P07355-1|ENSEMBL:ENSP00000379342;ENSP00000387545;ENSP00000411352|REFSEQ:NP_001002857;NP_0	MULTI-MSMS		SWISS-PROT:P07355	091203_CHolland_2	P12 cagA 90 min	P12 PAI 90 min	2	Exp091203	562.92	3	556.9162	1667.7266	55935.78	0.76	-0.39361	0.36639	556.9162477	560.2642049	562.9234939	54.334	NaN	1.4387	54.334	53.515	54.954	-3.81E-06		0	0	0	0.047475
VVQEYIDAFSDYANFK	16	1	0	16	Phospho (STY)	_VVQEYIDAFSDY(ph)ANFK_		VVQEYIDAFSDY(1)ANFK		VVQEY(-199.73)IDAFS(-37.27)DY(37.27)ANFK	0	0	0	1	IPI00743698;IPI00843944;IPI00939451;IPI00221067;IPI00304030	IPI00743698	IPI00743698	>IPI:IPI00743698.2|SWISS-PROT:P18433-1|TREMBL:B7Z2A4|ENSEMBL:ENSP00000351559 Tax_Id=9606 Gene_Symbol=PTPRA cDNA FLJ56484, highly similar to Receptor-type tyrosine-protein phosphatase alpha;>IPI:IPI00843944.1|SWISS-PROT:P18433-3|ENSEMBL:ENSP00000369756;ENSP	MULTI-MSMS		SWISS-PROT:P18433	091203_CHolland_2	P12 cagA 90 min	P12 PAI 90 min	2	Exp091203	995.44	2	994.9375	1987.8605	42962.04	1.4223	0.032705	1.455	994.9375237	996.9499163	998.9439526	63.716	NaN	1.2601	63.716	63.025	64.285	0		0	0	0	1.61E-49
VVQEYIDAFSDYANFK	16	1	0	16	Phospho (STY)	_VVQEYIDAFSDY(ph)ANFK_		VVQEYIDAFS(0.003)DY(0.997)ANFK		VVQEY(-57.04)IDAFS(-25.79)DY(25.79)ANFK	0	0	0	1	IPI00743698;IPI00843944;IPI00939451;IPI00221067;IPI00304030	IPI00743698	IPI00743698	>IPI:IPI00743698.2|SWISS-PROT:P18433-1|TREMBL:B7Z2A4|ENSEMBL:ENSP00000351559 Tax_Id=9606 Gene_Symbol=PTPRA cDNA FLJ56484, highly similar to Receptor-type tyrosine-protein phosphatase alpha;>IPI:IPI00843944.1|SWISS-PROT:P18433-3|ENSEMBL:ENSP00000369756;ENSP	MULTI-MSMS		SWISS-PROT:P18433	091203_CHolland_2	P12 cagA 90 min	P12 PAI 90 min	2	Exp091203	663.96	3	663.6274	1987.8605	51314.25	1.0737	-0.063422	1.0103	663.9618484	665.303221	666.2984562	63.706	NaN	1.1331	63.706	63.06	64.193	0		0	0	0	0.038217
IADPEHDHTGFLTEYVATR	19	0	1	12	Phospho (STY)	_IADPEHDHTGFLTEY(ph)VATR_		IADPEHDHTGFLT(0.006)EY(0.994)VAT(0.001)R		IADPEHDHT(-120.74)GFLT(-22.44)EY(22.44)VAT(-30.94)R	0	0	0	1	IPI00018195;IPI00742900;IPI00304111	IPI00018195	IPI00018195	>IPI:IPI00018195.3|SWISS-PROT:P27361|TREMBL:B0LPG3;B3KR49;Q7Z3H5|ENSEMBL:ENSP00000263025|REFSEQ:NP_002737|H-INV:HIT000036452|VEGA:OTTHUMP00000163018 Tax_Id=9606 Gene_Symbol=MAPK3 Mitogen-activated protein kinase 3;>IPI:IPI00742900.2|TREMBL:Q8NHX1|ENSEMBL:E	MULTI-MSMS		SWISS-PROT:P27361	091203_CHolland_2	P12 cagA 90 min	P12 PAI 90 min	2	Exp091203	751.67	3	751.3388	2250.9947	49028.29	0.79022	0.070807	0.86103	751.6732378	753.6799132	755.0090686	39.613	NaN	2.0525	39.613	38.75	40.803	-3.81E-06		0	0	0	1.95E-23
VADPDHDHTGFLTEYVATR	19	0	1	17*	Phospho (STY)	_VADPDHDHTGFLTEY(ph)VATR_		VADPDHDHTGFLT(0.008)EY(0.991)VAT(0.001)R		VADPDHDHT(-94.01)GFLT(-20.89)EY(20.89)VAT(-30.56)R	0	0	0	1	IPI00003479;IPI00874012	IPI00003479	IPI00003479	>IPI:IPI00003479.3|SWISS-PROT:P28482|TREMBL:B4DHN0;Q1HBJ4;Q499G7|ENSEMBL:ENSP00000215832;ENSP00000381803|REFSEQ:NP_002736;NP_620407|H-INV:HIT000300855|VEGA:OTTHUMP00000028754;OTTHUMP00000174492 Tax_Id=9606 Gene_Symbol=MAPK1 Mitogen-activated protein kinase	MULTI-MSMS		SWISS-PROT:P28482	091203_CHolland_2	P12 cagA 90 min	P12 PAI 90 min	2	Exp091203	742.33	3	741.9951	2222.9634	49003	0.7837	0.13246	0.91616	742.329518	744.3361706	745.3311044	37.513	NaN	2.064	37.513	36.798	38.862	0		0	0	0	1.22E-10
VADPDHDHTGFLTEYVATR	19	0	1	17*	Phospho (STY)	_VADPDHDHTGFLTEY(ph)VATR_		VADPDHDHT(0.004)GFLT(0.004)EY(0.992)VAT(0.001)R		VADPDHDHT(-24.27)GFLT(-24.45)EY(24.27)VAT(-31.48)R	0	0	0	1	IPI00003479;IPI00874012	IPI00003479	IPI00003479	>IPI:IPI00003479.3|SWISS-PROT:P28482|TREMBL:B4DHN0;Q1HBJ4;Q499G7|ENSEMBL:ENSP00000215832;ENSP00000381803|REFSEQ:NP_002736;NP_620407|H-INV:HIT000300855|VEGA:OTTHUMP00000028754;OTTHUMP00000174492 Tax_Id=9606 Gene_Symbol=MAPK1 Mitogen-activated protein kinase	MULTI-MSMS		SWISS-PROT:P28482	091203_CHolland_2	P12 cagA 90 min	P12 PAI 90 min	2	Exp091203	557	4	556.7481	2222.9634	56768.36	0.41732	0.17913	0.59645	556.9989298	558.5039426	559.500868	37.512	NaN	1.3895	37.512	36.911	38.3	0		0	0	0	0.027208
SEQLKPLKTYVDPHTYEDPNQAVLK	25	3	0	5	Phospho (STY)	_SEQLKPLKTY(ph)VDPHTYEDPNQAVLK_		SEQLKPLKT(0.023)Y(0.976)VDPHTYEDPNQAVLK		S(-34.5)EQLKPLKT(-16.19)Y(16.19)VDPHT(-33.63)Y(-39.92)EDPNQAVLK	0	0	0	1	IPI00021267	IPI00021267	IPI00021267	>IPI:IPI00021267.2|SWISS-PROT:P29317|TREMBL:B4DL04;B5A968;Q8IZL0;Q96HF4|ENSEMBL:ENSP00000351209;ENSP00000384858|REFSEQ:NP_004422|H-INV:HIT000051857|VEGA:OTTHUMP00000011117 Tax_Id=9606 Gene_Symbol=EPHA2 Ephrin type-A receptor 2	MULTI-MSMS		SWISS-PROT:P29317	091203_CHolland_2	P12 cagA 90 min	P12 PAI 90 min	2	Exp091203	749.37	4	749.1219	2992.4583	47966.58	0.78313	0.27579	1.0589	749.3727789	752.3917871	755.1326647	38.948	NaN	1.2982	38.948	38.206	39.505	-3.81E-06		0	0	0	0.0013321
SEQLKPLKTYVDPHTYEDPNQAVLK	25	3	0	10***	2 Phospho (STY)	_SEQLKPLKTY(ph)VDPHTY(ph)EDPNQAVLK_		SEQLKPLKT(0.068)Y(0.932)VDPHT(0.256)Y(0.745)EDPNQAVLK		S(-46.79)EQLKPLKT(-11.43)Y(11.43)VDPHT(-4.65)Y(4.65)EDPNQAVLK	0	0	0	2	IPI00021267	IPI00021267	IPI00021267	>IPI:IPI00021267.2|SWISS-PROT:P29317|TREMBL:B4DL04;B5A968;Q8IZL0;Q96HF4|ENSEMBL:ENSP00000351209;ENSP00000384858|REFSEQ:NP_004422|H-INV:HIT000051857|VEGA:OTTHUMP00000011117 Tax_Id=9606 Gene_Symbol=EPHA2 Ephrin type-A receptor 2	MULTI-MSMS		SWISS-PROT:P29317	091203_CHolland_2	P12 cagA 90 min	P12 PAI 90 min	2	Exp091203	769.36	4	769.1134	3072.4246	47221.28	0.89791	-0.12121	0.7767	769.3642316	772.3828708	775.3745412	36.988	NaN	1.7827	36.988	36.227	38.009	0		0	0	0	5.05E-05
SEQLKPLKTYVDPHTYEDPNQAVLK	25	3	0	6***	2 Phospho (STY)	_SEQLKPLKT(ph)YVDPHTY(ph)EDPNQAVLK_		S(0.012)EQLKPLKT(0.544)Y(0.444)VDPHT(0.273)Y(0.727)EDPNQAVLK		S(-15.42)EQLKPLKT(0.89)Y(-0.89)VDPHT(-4.22)Y(4.22)EDPNQAVLK	0	0	0	2	IPI00021267	IPI00021267	IPI00021267	>IPI:IPI00021267.2|SWISS-PROT:P29317|TREMBL:B4DL04;B5A968;Q8IZL0;Q96HF4|ENSEMBL:ENSP00000351209;ENSP00000384858|REFSEQ:NP_004422|H-INV:HIT000051857|VEGA:OTTHUMP00000011117 Tax_Id=9606 Gene_Symbol=EPHA2 Ephrin type-A receptor 2	MULTI-MSMS		SWISS-PROT:P29317	091203_CHolland_2	P12 cagA 90 min	P12 PAI 90 min	2	Exp091203	1025.48	3	1025.1488	3072.4246	41573.92	1.1735	0.065537	1.239	1025.483519	1029.507962	1033.497338	36.983	NaN	1.3033	36.983	36.342	37.645	0		0	0	0	0.00010728
TYVDPHTYEDPNQAVLK	17	1	0	7*	Phospho (STY)	_TYVDPHTY(ph)EDPNQAVLK_		TYVDPHT(0.146)Y(0.854)EDPNQAVLK		T(-84.95)Y(-73.68)VDPHT(-7.67)Y(7.67)EDPNQAVLK	0	0	0	1	IPI00021267	IPI00021267	IPI00021267	>IPI:IPI00021267.2|SWISS-PROT:P29317|TREMBL:B4DL04;B5A968;Q8IZL0;Q96HF4|ENSEMBL:ENSP00000351209;ENSP00000384858|REFSEQ:NP_004422|H-INV:HIT000051857|VEGA:OTTHUMP00000011117 Tax_Id=9606 Gene_Symbol=EPHA2 Ephrin type-A receptor 2	MULTI-MSMS		SWISS-PROT:P29317	091203_CHolland_2	P12 cagA 90 min	P12 PAI 90 min	2	Exp091203	693.65	3	690.6454	2068.9143	51472.01	0.91187	-0.11184	0.80003	690.9795916	691.9869277	693.3163997	32.027	NaN	1.6933	32.027	31.242	32.936	0		0	0	0	0.00016052
ELFDDPSYVNVQNLDK	16	1	0	12	Phospho (STY)	_ELFDDPSY(ph)VNVQNLDK_		ELFDDPS(0.287)Y(0.713)VNVQNLDK		ELFDDPS(-3.96)Y(3.96)VNVQNLDK	0	0	0	1	IPI00021326;IPI00643176;IPI00165135;IPI00943132;IPI00643863;IPI00936525;IPI00513796;IPI00641285	IPI00021326	IPI00021326	>IPI:IPI00021326.4|TREMBL:B5BU19|ENSEMBL:ENSP00000401303|REFSEQ:NP_001123512|VEGA:OTTHUMP00000035407 Tax_Id=9606 Gene_Symbol=SHC1 SHC-transforming protein 1 isoform 3;>IPI:IPI00643176.3|SWISS-PROT:P29353-1|TREMBL:Q8NFT1|ENSEMBL:ENSP00000357430|REFSEQ:NP_89	MULTI-MSMS		SWISS-PROT:P29353	091203_CHolland_2	P12 cagA 90 min	P12 PAI 90 min	2	Exp091203	990.95	2	988.4379	1974.8612	43081.19	1.6969	-0.062751	1.6341	988.4377484	990.9519628	992.4441827	56.937	NaN	1.3913	56.937	56.083	57.475	0		0	0	0	3.28E-48
FDTQYPYGEKQDEFKR	16	2	1	15*	Phospho (STY)	_FDTQYPY(ph)GEKQDEFKR_		FDTQY(0.003)PY(0.997)GEKQDEFKR		FDT(-39.13)QY(-25.88)PY(25.88)GEKQDEFKR	0	0	0	1	IPI00024911	IPI00024911	IPI00024911	>IPI:IPI00024911.1|SWISS-PROT:P30040|ENSEMBL:ENSP00000261735|REFSEQ:NP_006808|H-INV:HIT000302984|VEGA:OTTHUMP00000169271 Tax_Id=9606 Gene_Symbol=ERP29 Endoplasmic reticulum protein ERp29	MULTI-MSMS		SWISS-PROT:P30040	091203_CHolland_2	P12 cagA 90 min	P12 PAI 90 min	2	Exp091203	716	3	710.9771	2129.9096	49044.86	0.97283	-0.025275	0.94755	711.3114494	715.667054	719.6560697	26.91	NaN	1.8224	26.91	26.096	27.919	-1.91E-06		0	0	0	7.31E-05
FDTQYPYGEKQDEFKR	16	2	1	15*	Phospho (STY)	_FDTQYPY(ph)GEKQDEFKR_		FDT(0.001)QY(0.033)PY(0.967)GEKQDEFKR		FDT(-32.55)QY(-14.7)PY(14.7)GEKQDEFKR	0	0	0	1	IPI00024911	IPI00024911	IPI00024911	>IPI:IPI00024911.1|SWISS-PROT:P30040|ENSEMBL:ENSP00000261735|REFSEQ:NP_006808|H-INV:HIT000302984|VEGA:OTTHUMP00000169271 Tax_Id=9606 Gene_Symbol=ERP29 Endoplasmic reticulum protein ERp29	MULTI-MSMS		SWISS-PROT:P30040	091203_CHolland_2	P12 cagA 90 min	P12 PAI 90 min	2	Exp091203	533.74	4	533.4847	2129.9096	57494.1	0.38426	-0.043242	0.34102	533.7353544	537.2529212	539.9937545	26.898	NaN	1.4192	26.898	26.173	27.592	-1.91E-06		0	0	0	0.015099
LVQSPNSYFMDVK	13	1	0	6*	Phospho (STY)	_LVQSPNSY(ph)FMDVK_		LVQSPNS(0.005)Y(0.995)FMDVK		LVQS(-55.67)PNS(-23.05)Y(23.05)FMDVK	0	0	0	1	IPI00397358;IPI00420117;IPI00746004;IPI00930154;IPI00847956;IPI00514399	IPI00397358	IPI00397358	>IPI:IPI00397358.4|SWISS-PROT:P42677|TREMBL:A4D1G5;Q5T4L6|ENSEMBL:ENSP00000357555;ENSP00000410885|REFSEQ:NP_001021|H-INV:HIT000264177|VEGA:OTTHUMP00000034760;OTTHUMP00000166258 Tax_Id=9606 Gene_Symbol=RPS27 Ribosomal protein S27;>IPI:IPI00420117.7|TREMBL:C	MULTI-MSMS		SWISS-PROT:P42677	091203_CHolland_2	P12 cagA 90 min	P12 PAI 90 min	2	Exp091203	806.38	2	804.3624	1606.7102	47509.48	1.0898	0.42732	1.5171	804.3625973	806.3751081	808.3698788	46.508	NaN	1.2056	46.508	45.869	47.075	0		0	0	0	0.00027746
HGHYFVALFDYQAR	14	0	1	24	Phospho (STY)	_HGHY(ph)FVALFDYQAR_		HGHY(1)FVALFDYQAR		HGHY(158.36)FVALFDY(-158.36)QAR	0	0	0	1	IPI00000885	IPI00000885	IPI00000885	>IPI:IPI00000885.1|SWISS-PROT:P42685|TREMBL:B2R8C2;B4DY49|ENSEMBL:ENSP00000357615|REFSEQ:NP_002022|H-INV:HIT000217382|VEGA:OTTHUMP00000017048 Tax_Id=9606 Gene_Symbol=FRK Tyrosine-protein kinase FRK	MULTI-MSMS		SWISS-PROT:P42685	091203_CHolland_2	P12 cagA 90 min	P12 PAI 90 min	2	Exp091203	601.94	3	601.9383	1802.793	54858.06	0.70333	-0.059356	0.64398	601.9382424	603.9448951	605.2742429	52.032	NaN	1.7275	52.032	51.403	53.131	3.81E-06		0	0	0	3.90E-14
HGHYFVALFDYQAR	14	0	1	24	Phospho (STY)	_HGHY(ph)FVALFDYQAR_		HGHY(1)FVALFDYQAR		HGHY(119.01)FVALFDY(-119.01)QAR	0	0	0	1	IPI00000885	IPI00000885	IPI00000885	>IPI:IPI00000885.1|SWISS-PROT:P42685|TREMBL:B2R8C2;B4DY49|ENSEMBL:ENSP00000357615|REFSEQ:NP_002022|H-INV:HIT000217382|VEGA:OTTHUMP00000017048 Tax_Id=9606 Gene_Symbol=FRK Tyrosine-protein kinase FRK	MULTI-MSMS		SWISS-PROT:P42685	091203_CHolland_2	P12 cagA 90 min	P12 PAI 90 min	2	Exp091203	905.92	2	902.4038	1802.793	44398.11	1.3243	-0.047726	1.2765	902.9054569	905.4138765	907.9091574	52.014	NaN	1.1929	52.014	51.562	52.755	3.81E-06		0	0	0	5.78E-09
TAGTSFMMTPYVVTR	15	0	1	2*	Phospho (STY)	_TAGTSFMMT(ph)PYVVTR_		TAGTSFMMT(0.5)PY(0.5)VVTR		T(-78.66)AGT(-96.45)S(-72.63)FMMT(0)PY(0)VVT(-71.88)R	0	0	0	1	IPI00023547;IPI00024672;IPI00220306;IPI00376687;IPI00003148;IPI00941128;IPI00003145;IPI00220305;IPI00795397;IPI00873275;IPI00148567;IPI00854859	IPI00023547	IPI00023547	>IPI:IPI00023547.1|SWISS-PROT:P53779-1|ENSEMBL:ENSP00000352157;ENSP00000398480|REFSEQ:NP_620448 Tax_Id=9606 Gene_Symbol=MAPK10 Isoform Alpha-2 of Mitogen-activated protein kinase 10;>IPI:IPI00024672.1|SWISS-PROT:P45983-1|TREMBL:B5BUB8|ENSEMBL:ENSP000003534	MULTI-MSMS		SWISS-PROT:P53779	091203_CHolland_2	P12 cagA 90 min	P12 PAI 90 min	2	Exp091203	874.4	2	871.3881	1740.7616	46149.76	1.4661	-0.4518	1.0143	871.3877192	874.3978237	876.8933054	54.13	NaN	1.3678	54.13	53.449	54.817	-3.81E-06		0	0	0	6.95E-19
YGLFKEENPYAR	12	1	1	17	Phospho (STY)	_YGLFKEENPY(ph)AR_		YGLFKEENPY(1)AR		Y(-150.58)GLFKEENPY(150.58)AR	0	0	0	1	IPI00023974;IPI00794805;IPI00911013	IPI00023974	IPI00023974	>IPI:IPI00023974.1|SWISS-PROT:P53801|TREMBL:A8K274|ENSEMBL:ENSP00000328325|REFSEQ:NP_004330|H-INV:HIT000272106|VEGA:OTTHUMP00000115272 Tax_Id=9606 Gene_Symbol=PTTG1IP Pituitary tumor-transforming gene 1 protein-interacting protein;>IPI:IPI00794805.1|TREMBL	MULTI-MSMS		SWISS-PROT:P53801	091203_CHolland_2	P12 cagA 90 min	P12 PAI 90 min	2	Exp091203	788.88	2	783.8531	1565.6916	47661.27	1.0168	-0.056744	0.96007	783.8530146	788.875474	792.8641723	32.73	NaN	1.488	32.73	31.904	33.392	3.81E-06		0	0	0	1.13E-10
YGLFKEENPYAR	12	1	1	17	Phospho (STY)	_YGLFKEENPY(ph)AR_		YGLFKEENPY(1)AR		Y(-65.75)GLFKEENPY(65.75)AR	0	0	0	1	IPI00023974;IPI00794805;IPI00911013	IPI00023974	IPI00023974	>IPI:IPI00023974.1|SWISS-PROT:P53801|TREMBL:A8K274|ENSEMBL:ENSP00000328325|REFSEQ:NP_004330|H-INV:HIT000272106|VEGA:OTTHUMP00000115272 Tax_Id=9606 Gene_Symbol=PTTG1IP Pituitary tumor-transforming gene 1 protein-interacting protein;>IPI:IPI00794805.1|TREMBL	MULTI-MSMS		SWISS-PROT:P53801	091203_CHolland_2	P12 cagA 90 min	P12 PAI 90 min	2	Exp091203	526.59	3	522.9045	1565.6916	57416.91	0.23449	-0.039769	0.19472	522.9043675	526.252732	528.911824	32.778	NaN	2.1932	32.778	31.904	34.097	0		0	0	0	0.014925
MHARDFTVSAMHGDMDQK	18	1	1	2	Acetyl (Protein N-term),Oxidation (M),Phospho (STY)	_(ac)M(ox)HARDFT(ph)VSAMHGDMDQK_	M(0.967)HARDFTVSAM(0.033)HGDMDQK	MHARDFT(0.763)VS(0.237)AMHGDMDQK	M(16.6)HARDFTVSAM(-16.6)HGDM(-39.43)DQK	MHARDFT(5.3)VS(-5.3)AMHGDMDQK	1	0	1	1	IPI00025491;IPI00796657	IPI00025491	IPI00025491	>IPI:IPI00025491.1|SWISS-PROT:P60842|TREMBL:A8K088;A8K7F6;B4DKP9;B4DNH2;B4E047;Q59F68|ENSEMBL:ENSP00000293831|REFSEQ:NP_001407|H-INV:HIT000281563;HIT000333951|VEGA:OTTHUMP00000135288;OTTHUMP00000182828 Tax_Id=9606 Gene_Symbol=EIF4A1;SNORA67 Eukaryotic init	ISO-MSMS	2	SWISS-PROT:P60842	091203_CHolland_2	P12 cagA 90 min	P12 PAI 90 min	2	Exp091203	1117.45	2	1107.9420	2213.8694	NaN	NaN	-1.3668	NaN	NaN	NaN	NaN	63.855	NaN	1.875	63.855	63.06	64.935	3.81E-06		0	0	0	0.022767
EHALLAYTLGVK	12	1	0	7*	Phospho (STY)	_EHALLAY(ph)TLGVK_		EHALLAY(0.836)T(0.164)LGVK		EHALLAY(7.08)T(-7.08)LGVK	0	0	0	1	IPI00396485;IPI00472724;IPI00014424;IPI00180730;IPI00938077;IPI00556204	IPI00396485	IPI00396485	>IPI:IPI00396485.3|SWISS-PROT:P68104|TREMBL:A8K9C4;A9X7H1;B4DV42;B4E2C5;Q16577;Q53G85;Q53G89;Q53GA1;Q53GE9;Q53HM9;Q53HQ7;Q53HR1;Q53HR5;Q6IPN6;Q6IPS9;Q6IPT9;Q8IUB0;Q96RE1;Q9H2I7;Q9NZS6|ENSEMBL:ENSP00000330054;ENSP00000339053;ENSP00000339063|REFSEQ:NP_001393	MULTI-MSMS		SWISS-PROT:P68104	091203_CHolland_2	P12 cagA 90 min	P12 PAI 90 min	2	Exp091203	699.87	2	697.8576	1393.7007	50865.07	0.97233	0.02666	0.99899	697.8576735	699.8700425	701.8644998	48.337	NaN	1.5444	48.337	47.568	49.113	0		0	0	0	1.19E-05
IGEGTYGVVYK	11	1	0	12	2 Phospho (STY)	_IGEGT(ph)Y(ph)GVVYK_		IGEGT(1)Y(1)GVVYK		IGEGT(138.94)Y(99.92)GVVY(-99.92)K	0	0	0	2	IPI00023503;IPI00925562;IPI00031681;IPI00260318;IPI00925841;IPI00910650;IPI00026689;IPI00908424;IPI00073536	IPI00023503;IPI00026689	IPI00026689	>IPI:IPI00023503.4|SWISS-PROT:Q00526|ENSEMBL:ENSP00000400088;ENSP00000410561|REFSEQ:NP_001249|H-INV:HIT000021959|VEGA:OTTHUMP00000206828 Tax_Id=9606 Gene_Symbol=CDK3 Cell division protein kinase 3;>IPI:IPI00925562.1|ENSEMBL:ENSP00000293215|VEGA:OTTHUMP0000	MULTI-MSMS		SWISS-PROT:Q00526	091203_CHolland_2	P12 cagA 90 min	P12 PAI 90 min	2	Exp091203	673.28	2	673.2775	1344.5404	51084.25	0.86548	-0.0057178	0.85976	673.2774475	675.2898297	677.2845504	36.304	NaN	4.537	36.304	34.325	38.862	0		0	0	0	1.62E-09
IGEGTYGVVYK	11	1	0	13	Phospho (STY)	_IGEGTY(ph)GVVYK_		IGEGT(0.01)Y(0.99)GVVYK		IGEGT(-19.75)Y(19.75)GVVY(-90.4)K	0	0	0	1	IPI00023503;IPI00925562;IPI00031681;IPI00260318;IPI00925841;IPI00910650;IPI00026689;IPI00908424;IPI00073536	IPI00023503;IPI00026689	IPI00026689	>IPI:IPI00023503.4|SWISS-PROT:Q00526|ENSEMBL:ENSP00000400088;ENSP00000410561|REFSEQ:NP_001249|H-INV:HIT000021959|VEGA:OTTHUMP00000206828 Tax_Id=9606 Gene_Symbol=CDK3 Cell division protein kinase 3;>IPI:IPI00925562.1|ENSEMBL:ENSP00000293215|VEGA:OTTHUMP0000	MULTI-MSMS		SWISS-PROT:Q00526	091203_CHolland_2	P12 cagA 90 min	P12 PAI 90 min	2	Exp091203	637.3	2	633.2943	1264.5741	52414.13	0.66957	-0.068818	0.60076	633.2944707	635.3066615	637.3013266	29.287	NaN	6.6357	29.287	27.919	34.554	1.91E-06		0	0	0	8.03E-10
IGEGTYGTVFK	11	1	0	4*	Phospho (STY)	_IGEGTY(ph)GTVFK_		IGEGT(0.033)Y(0.933)GT(0.033)VFK		IGEGT(-14.47)Y(14.47)GT(-14.47)VFK	0	0	0	1	IPI00023530;IPI00827700	IPI00023530	IPI00023530	>IPI:IPI00023530.7|SWISS-PROT:Q00535|TREMBL:Q6IAW3|ENSEMBL:ENSP00000297518;ENSP00000419782|REFSEQ:NP_004926|H-INV:HIT000032219|VEGA:OTTHUMP00000025538 Tax_Id=9606 Gene_Symbol=CDK5 Cell division protein kinase 5;>IPI:IPI00827700.1|TREMBL:A1XKG3|ENSEMBL:ENSP	MULTI-MSMS		SWISS-PROT:Q00535	091203_CHolland_2	P12 cagA 90 min	P12 PAI 90 min	2	Exp091203	628.3	2	626.2865	1250.5584	52440.25	0.58356	0.37319	0.95675	626.2863256	628.2988426	630.2934785	34.257	NaN	2.0744	34.257	33.05	35.124	0		0	0	0	0.0010375
HVSPVTPPREVPIYANR	17	0	2	5	2 Phospho (STY)	_HVSPVT(ph)PPREVPIY(ph)ANR_		HVS(0.001)PVT(0.999)PPREVPIY(1)ANR		HVS(-32.62)PVT(32.62)PPREVPIY(60.42)ANR	0	0	0	2	IPI00440932;IPI00945188;IPI00946948	IPI00440932	IPI00440932	>IPI:IPI00440932.1|SWISS-PROT:Q13443-1|TREMBL:B4DDM8|ENSEMBL:ENSP00000305538|REFSEQ:NP_003807|H-INV:HIT000219784|VEGA:OTTHUMP00000177409 Tax_Id=9606 Gene_Symbol=ADAM9 Isoform 1 of Disintegrin and metalloproteinase domain-containing protein 9;>IPI:IPI009451	MULTI-MSMS		SWISS-PROT:Q13443	091203_CHolland_2	P12 cagA 90 min	P12 PAI 90 min	2	Exp091203	698.33	3	697.9974	2090.9704	49974.21	0.91305	-0.067843	0.84521	697.9973555	702.3458713	704.6696384	34.362	NaN	1.5696	34.362	33.555	35.124	0		0	0	0	0.0037307
IYQYIQSR	8	0	1	11	Phospho (STY)	_IYQY(ph)IQSR_		IYQY(1)IQSR		IY(-82.8)QY(70.43)IQS(-70.43)R	0	0	0	1	IPI00014344;IPI00219250;IPI00000352;IPI00215873;IPI00332215;IPI00219252;IPI00182717;IPI00941492;IPI00219251	IPI00014344	IPI00014344	>IPI:IPI00014344.1|SWISS-PROT:Q13627-1|ENSEMBL:ENSP00000381932|REFSEQ:NP_001387|VEGA:OTTHUMP00000109094 Tax_Id=9606 Gene_Symbol=DYRK1A Isoform Long of Dual specificity tyrosine-phosphorylation-regulated kinase 1A;>IPI:IPI00219250.1|SWISS-PROT:Q13627-2|TREM	MULTI-MSMS		SWISS-PROT:Q13627	091203_CHolland_2	P12 cagA 90 min	P12 PAI 90 min	2	Exp091203	575.77	2	575.7683	1149.522	55087.88	0.55405	-0.091613	0.46243	575.768176	578.7781783	580.7722809	23.642	NaN	1.85	23.642	22.488	24.338	0		0	0	0	0.001996
GPVSGTEPEPVYSMEAADYR	20	0	1	11	Phospho (STY)	_GPVSGTEPEPVY(ph)SMEAADYR_		GPVSGTEPEPVY(0.996)S(0.004)MEAADYR		GPVS(-114.33)GT(-105.27)EPEPVY(24.12)S(-24.12)MEAADY(-135.47)R	0	0	0	1	IPI00746806;IPI00029601;IPI00062884;IPI00792087	IPI00746806	IPI00746806	>IPI:IPI00746806.1|TREMBL:B4E358;Q8N707|ENSEMBL:ENSP00000365745 Tax_Id=9606 Gene_Symbol=CTTN Cortactin, isoform CRA_a;>IPI:IPI00029601.6|SWISS-PROT:Q14247|TREMBL:Q53HG7;Q76MU0|ENSEMBL:ENSP00000301843|REFSEQ:NP_005222|H-INV:HIT000197014|VEGA:OTTHUMP00000165	MULTI-MSMS		SWISS-PROT:Q14247	091203_CHolland_2	P12 cagA 90 min	P12 PAI 90 min	2	Exp091203	1118.47	2	1117.9692	2233.9239	40335.1	1.2034	-0.11049	1.0929	1118.470713	1120.979435	1123.474268	47.388	NaN	2.1644	47.388	46.416	48.581	3.81E-06		0	0	0	5.25E-33
GPVSGTEPEPVYSMEAADYR	20	0	1	11	Phospho (STY)	_GPVSGTEPEPVY(ph)SMEAADYR_		GPVS(0.002)GT(0.002)EPEPVY(0.951)S(0.045)MEAADYR		GPVS(-26.7)GT(-26.7)EPEPVY(13.27)S(-13.27)MEAADY(-52.9)R	0	0	0	1	IPI00746806;IPI00029601;IPI00062884;IPI00792087	IPI00746806	IPI00746806	>IPI:IPI00746806.1|TREMBL:B4E358;Q8N707|ENSEMBL:ENSP00000365745 Tax_Id=9606 Gene_Symbol=CTTN Cortactin, isoform CRA_a;>IPI:IPI00029601.6|SWISS-PROT:Q14247|TREMBL:Q53HG7;Q76MU0|ENSEMBL:ENSP00000301843|REFSEQ:NP_005222|H-INV:HIT000197014|VEGA:OTTHUMP00000165	MULTI-MSMS		SWISS-PROT:Q14247	091203_CHolland_2	P12 cagA 90 min	P12 PAI 90 min	2	Exp091203	745.98	3	745.6486	2233.9239	49144.92	0.78522	-0.035265	0.74995	745.9830125	747.6554892	749.3187029	47.359	NaN	2.0504	47.359	46.416	48.467	3.81E-06		0	0	0	0.002983
LPSSPVYEDAASFK	14	1	0	7	Phospho (STY)	_LPSSPVY(ph)EDAASFK_		LPSSPVY(1)EDAASFK		LPS(-97.04)S(-67.35)PVY(51.84)EDAAS(-51.84)FK	0	0	0	1	IPI00746806;IPI00029601;IPI00062884;IPI00792087	IPI00746806	IPI00746806	>IPI:IPI00746806.1|TREMBL:B4E358;Q8N707|ENSEMBL:ENSP00000365745 Tax_Id=9606 Gene_Symbol=CTTN Cortactin, isoform CRA_a;>IPI:IPI00029601.6|SWISS-PROT:Q14247|TREMBL:Q53HG7;Q76MU0|ENSEMBL:ENSP00000301843|REFSEQ:NP_005222|H-INV:HIT000197014|VEGA:OTTHUMP00000165	MULTI-MSMS		SWISS-PROT:Q14247	091203_CHolland_2	P12 cagA 90 min	P12 PAI 90 min	2	Exp091203	795.86	2	795.8580	1589.7015	46872.25	1.072	-0.13339	0.93857	795.8576403	797.8709104	799.865253	43.582	NaN	1.1836	43.582	42.934	44.117	0		0	0	0	7.88E-09
ANPQERDGVYDVPLHNPPDAK	21	1	1	12	Phospho (STY)	_ANPQERDGVY(ph)DVPLHNPPDAK_		ANPQERDGVY(1)DVPLHNPPDAK		ANPQERDGVY(108.75)DVPLHNPPDAK	0	0	0	1	IPI00031407;IPI00646342;IPI00871939;IPI00953401;IPI00844476	IPI00031407	IPI00031407	>IPI:IPI00031407.1|SWISS-PROT:Q14511|ENSEMBL:ENSP00000368759|REFSEQ:NP_006394|H-INV:HIT000052344|VEGA:OTTHUMP00000016030 Tax_Id=9606 Gene_Symbol=NEDD9 Enhancer of filamentation 1;>IPI:IPI00646342.3|TREMBL:A8K9G7;Q5TI59|ENSEMBL:ENSP00000380534;ENSP000003952	MULTI-MSMS		SWISS-PROT:Q14511	091203_CHolland_2	P12 cagA 90 min	P12 PAI 90 min	2	Exp091203	805.04	3	804.7042	2411.0907	46450.38	1.1894	-0.10989	1.0795	805.038349	808.3868134	811.045861	25.866	NaN	1.3773	25.866	25.198	26.576	1.91E-06		0	0	0	0.00024726
DEAGLREKDYDFPPPMR	17	1	2	12	Phospho (STY)	_DEAGLREKDY(ph)DFPPPMR_		DEAGLREKDY(1)DFPPPMR		DEAGLREKDY(190.86)DFPPPMR	0	0	0	1	IPI00031407;IPI00646342;IPI00871939;IPI00953401;IPI00844476	IPI00031407	IPI00031407	>IPI:IPI00031407.1|SWISS-PROT:Q14511|ENSEMBL:ENSP00000368759|REFSEQ:NP_006394|H-INV:HIT000052344|VEGA:OTTHUMP00000016030 Tax_Id=9606 Gene_Symbol=NEDD9 Enhancer of filamentation 1;>IPI:IPI00646342.3|TREMBL:A8K9G7;Q5TI59|ENSEMBL:ENSP00000380534;ENSP000003952	MULTI-MSMS		SWISS-PROT:Q14511	091203_CHolland_2	P12 cagA 90 min	P12 PAI 90 min	2	Exp091203	711.67	3	705.9784	2114.9133	49434.82	0.9248	-0.060679	0.86412	705.9783819	711.3333215	715.3220577	37.072	NaN	5.5422	37.072	34.667	40.209	0		0	0	0	5.29E-16
DGVYDVPLHNPPDAK	15	1	0	15	Phospho (STY)	_DGVY(ph)DVPLHNPPDAK_		DGVY(1)DVPLHNPPDAK		DGVY(196.67)DVPLHNPPDAK	0	0	0	1	IPI00031407;IPI00646342;IPI00871939;IPI00953401;IPI00844476	IPI00031407	IPI00031407	>IPI:IPI00031407.1|SWISS-PROT:Q14511|ENSEMBL:ENSP00000368759|REFSEQ:NP_006394|H-INV:HIT000052344|VEGA:OTTHUMP00000016030 Tax_Id=9606 Gene_Symbol=NEDD9 Enhancer of filamentation 1;>IPI:IPI00646342.3|TREMBL:A8K9G7;Q5TI59|ENSEMBL:ENSP00000380534;ENSP000003952	MULTI-MSMS		SWISS-PROT:Q14511	091203_CHolland_2	P12 cagA 90 min	P12 PAI 90 min	2	Exp091203	863.39	2	858.8851	1715.7556	45683.72	1.1608	-0.092049	1.0688	858.8848997	860.8973237	863.3933559	32.057	NaN	1.4153	32.057	31.242	32.658	0		0	0	0	4.71E-20
RHQSLSPNHPPPQLGQSVGSQNDAYDVPR	29	0	2	11	Phospho (STY)	_RHQSLSPNHPPPQLGQSVGSQNDAY(ph)DVPR_		RHQSLSPNHPPPQLGQSVGS(0.001)QNDAY(0.999)DVPR		RHQS(-63.06)LS(-63.06)PNHPPPQLGQS(-49.83)VGS(-29.47)QNDAY(29.47)DVPR	0	0	0	1	IPI00031407;IPI00646342;IPI00871939;IPI00953401;IPI00844476	IPI00031407	IPI00031407	>IPI:IPI00031407.1|SWISS-PROT:Q14511|ENSEMBL:ENSP00000368759|REFSEQ:NP_006394|H-INV:HIT000052344|VEGA:OTTHUMP00000016030 Tax_Id=9606 Gene_Symbol=NEDD9 Enhancer of filamentation 1;>IPI:IPI00646342.3|TREMBL:A8K9G7;Q5TI59|ENSEMBL:ENSP00000380534;ENSP000003952	MULTI-MSMS		SWISS-PROT:Q14511	091203_CHolland_2	P12 cagA 90 min	P12 PAI 90 min	2	Exp091203	819.4	4	816.1351	3260.5113	46853.88	1.1643	-0.051237	1.1131	816.6362022	819.1451662	821.3898324	29.263	NaN	2.6535	29.263	28.377	31.031	-1.91E-06		0	0	0	0.0079445
DKVTIADDYSDPFDAK	16	2	0	15	Phospho (STY)	_DKVTIADDY(ph)SDPFDAK_		DKVTIADDY(0.97)S(0.03)DPFDAK		DKVT(-82.83)IADDY(15.11)S(-15.11)DPFDAK	0	0	0	1	IPI00017578;IPI00604688	IPI00017578	IPI00017578	>IPI:IPI00017578.1|SWISS-PROT:Q15464-1|TREMBL:B9EGM0|ENSEMBL:ENSP00000366936|REFSEQ:NP_003019|H-INV:HIT000323521|VEGA:OTTHUMP00000021397 Tax_Id=9606 Gene_Symbol=SHB SH2 domain-containing adapter protein B;>IPI:IPI00604688.3|SWISS-PROT:Q15464-2|ENSEMBL:ENSP	MULTI-MSMS		SWISS-PROT:Q15464	091203_CHolland_2	P12 cagA 90 min	P12 PAI 90 min	2	Exp091203	940.91	2	940.4035	1878.7925	43547.81	1.2131	-0.1548	1.0583	940.9051792	944.4279226	948.4175282	42.173	NaN	1.0971	42.173	41.613	42.71	0		0	0	0	1.55E-14
DKVTIADDYSDPFDAKNDLK	20	3	0	7*	Phospho (STY)	_DKVTIADDYS(ph)DPFDAKNDLK_		DKVT(0.006)IADDY(0.437)S(0.556)DPFDAKNDLK		DKVT(-19.41)IADDY(-1.05)S(1.05)DPFDAKNDLK	0	0	0	1	IPI00017578;IPI00604688	IPI00017578	IPI00017578	>IPI:IPI00017578.1|SWISS-PROT:Q15464-1|TREMBL:B9EGM0|ENSEMBL:ENSP00000366936|REFSEQ:NP_003019|H-INV:HIT000323521|VEGA:OTTHUMP00000021397 Tax_Id=9606 Gene_Symbol=SHB SH2 domain-containing adapter protein B;>IPI:IPI00604688.3|SWISS-PROT:Q15464-2|ENSEMBL:ENSP	MULTI-MSMS		SWISS-PROT:Q15464	091203_CHolland_2	P12 cagA 90 min	P12 PAI 90 min	2	Exp091203	784.36	3	784.0211	2349.0414	47053.66	1.059	0.21511	1.2741	784.3559921	788.0457826	792.3695978	42.577	NaN	1.4644	42.577	41.806	43.271	-3.81E-06		0	0	0	0.001666
KLSLGQYDNDAGGQLPFSK	19	2	0	2*	Phospho (STY)	_KLS(ph)LGQYDNDAGGQLPFSK_		KLS(0.664)LGQY(0.336)DNDAGGQLPFSK		KLS(2.97)LGQY(-2.97)DNDAGGQLPFS(-78.73)K	0	0	0	1	IPI00658152;IPI00924727;IPI00854869	IPI00658152	IPI00658152	>IPI:IPI00658152.1|SWISS-PROT:Q68CZ2-1|TREMBL:B2RNV1|ENSEMBL:ENSP00000312143;ENSP00000381854|REFSEQ:NP_073585|H-INV:HIT000306645|VEGA:OTTHUMP00000082709 Tax_Id=9606 Gene_Symbol=TNS3 Isoform 1 of Tensin-3;>IPI:IPI00924727.1|TREMBL:Q59GW4|ENSEMBL:ENSP0000041	MULTI-MSMS		SWISS-PROT:Q68CZ2	091203_CHolland_2	P12 cagA 90 min	P12 PAI 90 min	2	Exp091203	709.69	3	706.6683	2116.983	49964.01	0.86692	-0.021057	0.84586	707.002559	709.6859028	712.3453514	44.83	NaN	1.3485	44.83	43.943	45.291	0		0	0	0	0.040875
ATTPPNQGRPDSPVYANLQELK	22	1	1	2*	3 Phospho (STY)	_AT(ph)TPPNQGRPDS(ph)PVY(ph)ANLQELK_		AT(0.5)T(0.5)PPNQGRPDS(1)PVY(1)ANLQELK		AT(0)T(0)PPNQGRPDS(62.05)PVY(86.74)ANLQELK	0	0	0	3	IPI00328279;IPI00217418;IPI00410501;IPI00872643	IPI00328279	IPI00328279	>IPI:IPI00328279.1|SWISS-PROT:Q8IWW6-1|TREMBL:Q504X1|ENSEMBL:ENSP00000345808|REFSEQ:NP_060757|H-INV:HIT000083445|VEGA:OTTHUMP00000019410 Tax_Id=9606 Gene_Symbol=ARHGAP12 Isoform 1 of Rho GTPase-activating protein 12;>IPI:IPI00217418.3|SWISS-PROT:Q8IWW6-2|T	MULTI-MSMS		SWISS-PROT:Q8IWW6	091203_CHolland_2	P12 cagA 90 min	P12 PAI 90 min	2	Exp091203	879.71	3	879.3780	2635.1122	45243.32	1.2584	-0.020013	1.2384	879.3778989	883.0606408	885.7196892	49.768	NaN	1.753	49.768	48.883	50.636	0		0	0	0	6.53E-05
AHAWPSPYKDYEVK	14	2	0	9	Phospho (STY)	_AHAWPSPY(ph)KDYEVK_		AHAWPS(0.034)PY(0.688)KDY(0.278)EVK		AHAWPS(-13.01)PY(3.93)KDY(-3.93)EVK	0	0	0	1	IPI00022624	IPI00022624	IPI00022624	>IPI:IPI00022624.1|SWISS-PROT:Q8NFJ5|TREMBL:A8K556|ENSEMBL:ENSP00000014914|REFSEQ:NP_003970|H-INV:HIT000042545|VEGA:OTTHUMP00000166749 Tax_Id=9606 Gene_Symbol=GPRC5A Retinoic acid-induced protein 3	MULTI-MSMS		SWISS-PROT:Q8NFJ5	091203_CHolland_2	P12 cagA 90 min	P12 PAI 90 min	2	Exp091203	590.93	3	590.9344	1769.7814	54465.8	0.54307	-0.70906	-0.16599	591.2663649	593.9522384	596.2772704	29.641	NaN	1.8156	29.641	28.61	30.426	0		0	0	0	0.0043736
IHGSAAREEDEHPYELLLTAETK	23	1	1	16	Phospho (STY)	_IHGSAAREEDEHPY(ph)ELLLTAETK_		IHGSAAREEDEHPY(1)ELLLTAETK		IHGS(-83.64)AAREEDEHPY(46.57)ELLLT(-46.57)AET(-75.5)K	0	0	0	1	IPI00395663	IPI00395663	IPI00395663	>IPI:IPI00395663.5|SWISS-PROT:Q92625|TREMBL:B4DQW8;Q05CP0|ENSEMBL:ENSP00000353518|REFSEQ:NP_056060|H-INV:HIT000390885|VEGA:OTTHUMP00000016243 Tax_Id=9606 Gene_Symbol=ANKS1A Ankyrin repeat and SAM domain-containing protein 1A	MULTI-MSMS		SWISS-PROT:Q92625	091203_CHolland_2	P12 cagA 90 min	P12 PAI 90 min	2	Exp091203	903.43	3	897.0884	2688.2432	43922.45	1.1548	0.39057	1.5453	897.4230548	900.7708531	903.4302109	37.829	NaN	1.0979	37.829	37.314	38.412	0		0	0	0	3.10E-07
IHGSAAREEDEHPYELLLTAETK	23	1	1	16	Phospho (STY)	_IHGSAAREEDEHPY(ph)ELLLTAETK_		IHGS(0.002)AAREEDEHPY(0.937)ELLLT(0.047)AET(0.014)K		IHGS(-26.22)AAREEDEHPY(13.03)ELLLT(-13.03)AET(-18.1)K	0	0	0	1	IPI00395663	IPI00395663	IPI00395663	>IPI:IPI00395663.5|SWISS-PROT:Q92625|TREMBL:B4DQW8;Q05CP0|ENSEMBL:ENSP00000353518|REFSEQ:NP_056060|H-INV:HIT000390885|VEGA:OTTHUMP00000016243 Tax_Id=9606 Gene_Symbol=ANKS1A Ankyrin repeat and SAM domain-containing protein 1A	MULTI-MSMS		SWISS-PROT:Q92625	091203_CHolland_2	P12 cagA 90 min	P12 PAI 90 min	2	Exp091203	673.32	4	673.0681	2688.2432	51274.21	0.86878	-0.072347	0.79644	673.3189624	675.8299819	677.5738114	37.827	NaN	1.3898	37.827	37.134	38.524	0		0	0	0	0.013387
RDNEVDGQDYHFVVSR	16	0	2	12	Phospho (STY)	_RDNEVDGQDY(ph)HFVVSR_		RDNEVDGQDY(1)HFVVSR		RDNEVDGQDY(97.61)HFVVS(-97.61)R	0	0	0	1	IPI00552701;IPI00023343;IPI00647338;IPI00952698	IPI00552701	IPI00552701	>IPI:IPI00552701.1|TREMBL:Q5JUW8|ENSEMBL:ENSP00000194900|VEGA:OTTHUMP00000023477 Tax_Id=9606 Gene_Symbol=DLG3 Discs, large homolog 3 (Neuroendocrine-dlg, Drosophila), isoform CRA_b;>IPI:IPI00023343.4|SWISS-PROT:Q92796-1|TREMBL:Q59FY1|ENSEMBL:ENSP0000036348	MULTI-MSMS		SWISS-PROT:Q92796	091203_CHolland_2	P12 cagA 90 min	P12 PAI 90 min	2	Exp091203	676.64	3	672.6251	2014.8534	50886.77	0.92981	-0.10392	0.82589	672.9593161	676.6385465	679.2971638	27.027	NaN	1.1205	27.027	26.472	27.592	0		0	0	0	2.25E-09
NNYALNTTATYAEPYRPIQYR	21	0	2	6*	Phospho (STY)	_NNYALNTT(ph)ATYAEPYRPIQYR_		NNYALNT(0.012)T(0.355)AT(0.355)Y(0.277)AEPY(0.001)RPIQYR		NNY(-76.07)ALNT(-14.72)T(0)AT(0)Y(-1.07)AEPY(-26.99)RPIQY(-33.42)R	0	0	0	1	IPI00021076;IPI00334400;IPI00747119;IPI00761037;IPI00940183	IPI00021076	IPI00021076	>IPI:IPI00021076.1|SWISS-PROT:Q99569-1|TREMBL:Q4W5T8|ENSEMBL:ENSP00000374409|REFSEQ:NP_003619|H-INV:HIT000323893|VEGA:OTTHUMP00000204743 Tax_Id=9606 Gene_Symbol=PKP4 Isoform Long of Plakophilin-4;>IPI:IPI00334400.1|SWISS-PROT:Q99569-2 Tax_Id=9606 Gene_Symb	MULTI-MSMS		SWISS-PROT:Q99569	091203_CHolland_2	P12 cagA 90 min	P12 PAI 90 min	2	Exp091203	867.41	3	867.0708	2598.1904	45997.3	1.1664	-0.082869	1.0836	867.4052486	871.083925	874.0776112	43.294	NaN	1.1312	43.294	42.71	43.841	-3.81E-06		0	0	0	0.0087821
GPAVGIYNGNINTEMPR	17	0	1	5	Phospho (STY)	_GPAVGIY(ph)NGNINTEMPR_		GPAVGIY(1)NGNINTEMPR		GPAVGIY(72.25)NGNINT(-72.25)EMPR	0	0	0	1	IPI00290039;IPI00736241	IPI00290039	IPI00290039	>IPI:IPI00290039.6|SWISS-PROT:Q9H5V8-1|ENSEMBL:ENSP00000296129|REFSEQ:NP_073753|H-INV:HIT000080366|VEGA:OTTHUMP00000164120;OTTHUMP00000170896 Tax_Id=9606 Gene_Symbol=CDCP1 Isoform 1 of CUB domain-containing protein 1;>IPI:IPI00736241.2|SWISS-PROT:Q9H5V8-2	MULTI-MSMS		SWISS-PROT:Q9H5V8	091203_CHolland_2	P12 cagA 90 min	P12 PAI 90 min	2	Exp091203	942.43	2	941.9295	1881.8444	43711.88	1.1806	-0.19209	0.98849	941.9290827	944.9395998	946.9335254	43.218	NaN	1.1618	43.218	42.598	43.76	0		0	0	0	5.76E-15
NAIKVPIVINPNAYDNLAIYK	21	2	0	9	Phospho (STY)	_NAIKVPIVINPNAY(ph)DNLAIYK_		NAIKVPIVINPNAY(0.999)DNLAIY(0.001)K		NAIKVPIVINPNAY(32.73)DNLAIY(-32.73)K	0	0	0	1	IPI00737545	IPI00737545	IPI00737545	>IPI:IPI00737545.4|SWISS-PROT:Q9H792|ENSEMBL:ENSP00000309230|REFSEQ:NP_079052|H-INV:HIT000047531|VEGA:OTTHUMP00000176118 Tax_Id=9606 Gene_Symbol=SGK269 Tyrosine-protein kinase SgK269	MULTI-MSMS		SWISS-PROT:Q9H792	091203_CHolland_2	P12 cagA 90 min	P12 PAI 90 min	2	Exp091203	814.11	3	808.4293	2422.2661	47121.25	1.2778	-0.42944	0.84838	808.4275518	811.4466581	814.106215	59.748	NaN	1.285	59.748	59.096	60.381	3.81E-06		0	0	0	0.00017092
NSQVFRNPYVWD	12	0	1	2	Phospho (STY)	_NSQVFRNPY(ph)VWD_		NS(0.098)QVFRNPY(0.902)VWD		NS(-9.64)QVFRNPY(9.64)VWD	0	0	0	1	IPI00396108;IPI00789902;IPI00099883	IPI00396108	IPI00396108	>IPI:IPI00396108.2|ENSEMBL:ENSP00000340595|REFSEQ:NP_071319|H-INV:HIT000249498|VEGA:OTTHUMP00000182273 Tax_Id=9606 Gene_Symbol=GPRC5C G protein-coupled receptor family C, group 5, member C isoform a;>IPI:IPI00789902.1|SWISS-PROT:Q9NQ84-2|ENSEMBL:ENSP000003	MULTI-MSMS		SWISS-PROT:Q9NQ84	091203_CHolland_2	P12 cagA 90 min	P12 PAI 90 min	2	Exp091203	802.85	2	802.8483	1603.6821	48185.01	1.1992	-0.049942	1.1492	802.8486968	806.3594641	807.8517452	49.017	NaN	1.0597	49.017	48.467	49.526	0		0	0	0	0.0022656
VPSEGAYDIILPR	13	0	1	10	Phospho (STY)	_VPSEGAY(ph)DIILPR_		VPSEGAY(1)DIILPR		VPS(-58.32)EGAY(58.32)DIILPR	0	0	0	1	IPI00396108;IPI00789902;IPI00099883;IPI00790490;IPI00004901	IPI00396108	IPI00396108	>IPI:IPI00396108.2|ENSEMBL:ENSP00000340595|REFSEQ:NP_071319|H-INV:HIT000249498|VEGA:OTTHUMP00000182273 Tax_Id=9606 Gene_Symbol=GPRC5C G protein-coupled receptor family C, group 5, member C isoform a;>IPI:IPI00789902.1|SWISS-PROT:Q9NQ84-2|ENSEMBL:ENSP000003	MULTI-MSMS		SWISS-PROT:Q9NQ84	091203_CHolland_2	P12 cagA 90 min	P12 PAI 90 min	2	Exp091203	755.87	2	755.3711	1508.7276	48268.94	0.91727	0.037274	0.95454	755.3712997	758.3804049	760.3751599	50.038	NaN	1.6302	50.038	49.228	50.858	0		0	0	0	1.47E-05
LIYLVPEK	8	1	0	3	Phospho (STY)	_LIY(ph)LVPEK_		LIY(1)LVPEK		LIY(44.35)LVPEK	0	0	0	1	IPI00414027;IPI00937782;IPI00396534;IPI00941398;IPI00943185;IPI00892957;IPI00236575	IPI00414027	IPI00414027	>IPI:IPI00414027.3|ENSEMBL:ENSP00000347244|REFSEQ:NP_006268|H-INV:HIT000072847|VEGA:OTTHUMP00000116038 Tax_Id=9606 Gene_Symbol=ITSN2 intersectin 2 isoform 1;>IPI:IPI00937782.1|SWISS-PROT:Q9NZM3-1|ENSEMBL:ENSP00000370265 Tax_Id=9606 Gene_Symbol=ITSN2 Isofor	MULTI-MSMS		SWISS-PROT:Q9NZM3	091203_CHolland_2	P12 cagA 90 min	P12 PAI 90 min	2	Exp091203	532.29	2	527.7829	1053.5511	59322.55	0.20941	0.060327	0.26973	527.7824887	529.7953366	531.7899746	45.916	NaN	1.4228	45.916	45.186	46.609	0		0	0	0	0.045413
HPDIYAVPIK	10	1	0	11	Phospho (STY)	_HPDIY(ph)AVPIK_		HPDIY(1)AVPIK		HPDIY(111.46)AVPIK	0	0	0	1	IPI00003843;IPI00216245;IPI00922413;IPI00797934;IPI00216246	IPI00003843	IPI00003843	>IPI:IPI00003843.2|SWISS-PROT:Q9UDY2-1|TREMBL:B7Z2R8;B7Z7T6|ENSEMBL:ENSP00000366453|REFSEQ:NP_004808|H-INV:HIT000040277|VEGA:OTTHUMP00000021431 Tax_Id=9606 Gene_Symbol=TJP2 cDNA FLJ53324, highly similar to Tight junction protein ZO-2;>IPI:IPI00216245.3|SWI	MULTI-MSMS		SWISS-PROT:Q9UDY2	091203_CHolland_2	P12 cagA 90 min	P12 PAI 90 min	2	Exp091203	617.31	2	616.8074	1231.6002	54533.52	0.60343	0.24391	0.84733	616.8076027	618.8198016	620.8145928	29.082	NaN	1.8267	29.082	28.377	30.204	0		0	0	0	0.001373
IEIAQKHPDIYAVPIK	16	2	0	14	Phospho (STY)	_IEIAQKHPDIY(ph)AVPIK_		IEIAQKHPDIY(1)AVPIK		IEIAQKHPDIY(154.1)AVPIK	0	0	0	1	IPI00003843;IPI00216245;IPI00922413;IPI00797934	IPI00003843	IPI00003843	>IPI:IPI00003843.2|SWISS-PROT:Q9UDY2-1|TREMBL:B7Z2R8;B7Z7T6|ENSEMBL:ENSP00000366453|REFSEQ:NP_004808|H-INV:HIT000040277|VEGA:OTTHUMP00000021431 Tax_Id=9606 Gene_Symbol=TJP2 cDNA FLJ53324, highly similar to Tight junction protein ZO-2;>IPI:IPI00216245.3|SWI	MULTI-MSMS		SWISS-PROT:Q9UDY2	091203_CHolland_2	P12 cagA 90 min	P12 PAI 90 min	2	Exp091203	642.03	3	639.0078	1914.0016	51744.87	0.67433	0.034489	0.70882	639.3421497	641.6908885	644.3507012	35.954	NaN	1.6695	35.954	35.241	36.911	0		0	0	0	5.56E-10
ALDYYMLR	8	0	1	7*	Phospho (STY)	_ALDY(ph)YMLR_		ALDY(0.868)Y(0.132)MLR		ALDY(8.17)Y(-8.17)MLR	0	0	0	1	IPI00298994;IPI00642355	IPI00298994	IPI00298994	>IPI:IPI00298994.6|SWISS-PROT:Q9Y490|TREMBL:Q5TCU6|ENSEMBL:ENSP00000316029|REFSEQ:NP_006280|H-INV:HIT000000744|VEGA:OTTHUMP00000021350 Tax_Id=9606 Gene_Symbol=TLN1 Talin-1;>IPI:IPI00642355.1|TREMBL:Q5TCU5|ENSEMBL:ENSP00000367418|VEGA:OTTHUMP00000021351 Tax	MULTI-MSMS		SWISS-PROT:Q9Y490	091203_CHolland_2	P12 cagA 90 min	P12 PAI 90 min	2	Exp091203	565.75	2	562.7459	1123.4773	56447.31	0.52322	-0.073564	0.44965	562.7458559	565.7557551	567.7499145	49.148	NaN	1.3791	49.148	48.396	49.775	-3.81E-06		0	0	0	0.0083917
VFDKDGNGYISAAELR	16	1	1	10	Phospho (STY)	_VFDKDGNGY(ph)ISAAELR_		VFDKDGNGY(1)ISAAELR		VFDKDGNGY(93)IS(-93)AAELR	0	0	0	1	IPI00916768;IPI00794543;IPI00075248;IPI00386621;IPI00916600;IPI00945782	IPI00916768	IPI00916768	>IPI:IPI00916768.2|ENSEMBL:ENSP00000411440|VEGA:OTTHUMP00000202341 Tax_Id=9606 Gene_Symbol=CALM3;CALM2;CALM1 21 kDa protein;>IPI:IPI00794543.1|TREMBL:A8K1M2;B2RDW0|ENSEMBL:ENSP00000403491|VEGA:OTTHUMP00000076187 Tax_Id=9606 Gene_Symbol=CALM3;CALM2;CALM1 cD	MULTI-MSMS		TREMBL:A8K1M2;B2RDW0	091203_CHolland_2	P12 cagA 90 min	P12 PAI 90 min	2	Exp091203	615.63	3	612.2839	1833.8298	54172.79	0.55617	-0.0010043	0.55516	612.2838445	615.6322196	618.2914542	37.761	NaN	1.0564	37.761	37.244	38.3	0		0	0	0	6.80E-10
AQQGLYQVPGPSPQFQSPPAK	21	1	0	7	Phospho (STY)	_AQQGLY(ph)QVPGPSPQFQSPPAK_		AQQGLY(1)QVPGPSPQFQSPPAK		AQQGLY(38.36)QVPGPS(-38.36)PQFQS(-88.19)PPAK	0	0	0	1	IPI00645994;IPI00641339;IPI00872386;IPI00011998;IPI00740715;IPI00888416;IPI00888329;IPI00887842	IPI00645994	IPI00645994	>IPI:IPI00645994.2|TREMBL:B3KWD7;B4DEV4|ENSEMBL:ENSP00000377074;ENSP00000391669|VEGA:OTTHUMP00000080182;OTTHUMP00000174941 Tax_Id=9606 Gene_Symbol=BCAR1 cDNA FLJ56057, highly similar to Breast cancer anti-estrogen resistance protein 1;>IPI:IPI00641339.2|TR	MULTI-MSMS		TREMBL:B3KWD7;B4DEV4	091203_CHolland_2	P12 cagA 90 min	P12 PAI 90 min	2	Exp091203	770.72	3	769.0386	2304.094	46983.18	0.91572	-1.8122	-0.89647	769.3742337	770.7144441	772.044098	40.467	NaN	1.8688	40.467	39.715	41.584	0		0	0	0	0.00032613
HLLAPGPQDIYDVPPVR	17	0	1	15	Phospho (STY)	_HLLAPGPQDIY(ph)DVPPVR_		HLLAPGPQDIY(1)DVPPVR		HLLAPGPQDIY(148.7)DVPPVR	0	0	0	1	IPI00645994;IPI00641339;IPI00872386;IPI00646673;IPI00011998	IPI00645994	IPI00645994	>IPI:IPI00645994.2|TREMBL:B3KWD7;B4DEV4|ENSEMBL:ENSP00000377074;ENSP00000391669|VEGA:OTTHUMP00000080182;OTTHUMP00000174941 Tax_Id=9606 Gene_Symbol=BCAR1 cDNA FLJ56057, highly similar to Breast cancer anti-estrogen resistance protein 1;>IPI:IPI00641339.2|TR	MULTI-MSMS		TREMBL:B3KWD7;B4DEV4	091203_CHolland_2	P12 cagA 90 min	P12 PAI 90 min	2	Exp091203	987.01	2	983.9930	1965.9714	44039.11	1.1536	-0.054666	1.0989	984.4944021	987.0032126	989.4977258	46.791	NaN	2.3008	46.791	45.869	48.17	0		0	0	0	4.06E-10
RPLHPALNQPGGLQPLSFQNPVYHLNNPIPAMPK	34	1	1	7	Phospho (STY)	_RPLHPALNQPGGLQPLSFQNPVY(ph)HLNNPIPAMPK_		RPLHPALNQPGGLQPLSFQNPVY(1)HLNNPIPAMPK		RPLHPALNQPGGLQPLS(-36.82)FQNPVY(36.82)HLNNPIPAMPK	0	0	0	1	IPI00946817;IPI00335849;IPI00006854;IPI00941704;IPI00946486	IPI00946817	IPI00946817	>IPI:IPI00946817.1|TREMBL:Q2TB22|ENSEMBL:ENSP00000356621|REFSEQ:NP_733793 Tax_Id=9606 Gene_Symbol=RASAL2 RAS protein activator like 2 isoform 2;>IPI:IPI00335849.4|TREMBL:B1AKC7;Q59EM2;Q6P4F9;Q8IW42|ENSEMBL:ENSP00000263528|VEGA:OTTHUMP00000032948 Tax_Id=960	MULTI-MSMS		TREMBL:Q2TB22	091203_CHolland_2	P12 cagA 90 min	P12 PAI 90 min	2	Exp091203	960.25	4	959.7459	3834.9546	43613.3	1.6761	-0.40585	1.2703	960.247344	962.7582294	964.7525003	56.32	NaN	1.5512	56.32	55.57	57.121	3.81E-06		0	0	0	4.39E-17
IAIYELLFK	9	1	0	9	Phospho (STY)	_IAIY(ph)ELLFK_		IAIY(1)ELLFK		IAIY(74.38)ELLFK	0	0	0	1	IPI00749512;IPI00478810;IPI00008438	IPI00749512	IPI00749512	>IPI:IPI00749512.4|TREMBL:Q59GE4|H-INV:HIT000008627 Tax_Id=9606 Gene_Symbol=RPS10 Ribosomal protein S10 variant (Fragment);>IPI:IPI00478810.1|TREMBL:Q5TZB9|ENSEMBL:ENSP00000363165;ENSP00000363169|VEGA:OTTHUMP00000016230 Tax_Id=9606 Gene_Symbol=RPS10 Riboso	MULTI-MSMS		TREMBL:Q59GE4	091203_CHolland_2	P12 cagA 90 min	P12 PAI 90 min	2	Exp091203	599.33	2	595.3171	1188.6196	56420.15	0.59422	0.58356	1.1778	595.3169656	597.3299827	599.3244419	75.728	NaN	0.87285	75.728	75.226	76.099	0		0	0	0	0.016667
VIYDFIEK	8	1	0	14	Phospho (STY)	_VIY(ph)DFIEK_		VIY(1)DFIEK		VIY(67.9)DFIEK	0	0	0	1	IPI00011676	IPI00011676	IPI00011676	>IPI:IPI00011676.2|SWISS-PROT:O00401|TREMBL:A1JUI9;A4D0Y1;A8K180;Q68DE4|ENSEMBL:ENSP00000223023|REFSEQ:NP_003932|H-INV:HIT000053836|VEGA:OTTHUMP00000024882 Tax_Id=9606 Gene_Symbol=WASL Neural Wiskott-Aldrich syndrome protein	MULTI-MSMS		SWISS-PROT:O00401	091203_CHolland_3	P12 cagA 90 min	P12 PAI 90 min	3	Exp091203	557.77	2	553.7621	1105.5097	56798.7	0.33941	0.19007	0.52948	553.7620248	555.7745838	557.7691803	43.738	NaN	1.5997	43.738	42.989	44.589	0		0	0	0	0.023262
HADAEMTGYVVTR	13	0	1	14*	Phospho (STY)	_HADAEMTGY(ph)VVTR_		HADAEMTGY(0.999)VVTR		HADAEMT(-35.2)GY(35.2)VVT(-36.9)R	0	0	0	1	IPI00005741;IPI00645543;IPI00604745;IPI00478699	IPI00005741	IPI00005741	>IPI:IPI00005741.1|SWISS-PROT:O15264|TREMBL:B5BTY5;Q6FHR4|ENSEMBL:ENSP00000211287|REFSEQ:NP_002745|H-INV:HIT000282879|VEGA:OTTHUMP00000016282 Tax_Id=9606 Gene_Symbol=MAPK13 Mitogen-activated protein kinase 13;>IPI:IPI00645543.1|TREMBL:Q5R3E4|ENSEMBL:ENSP00	MULTI-MSMS		SWISS-PROT:O15264	091203_CHolland_3	P12 cagA 90 min	P12 PAI 90 min	3	Exp091203	512.56	3	510.5533	1528.6381	56861.53	0.21538	-0.074364	0.14102	510.8876439	512.5599398	513.889465	23.282	NaN	1.4291	23.282	22.52	23.949	1.91E-06		0	0	0	0.0010991
HADAEMTGYVVTR	13	0	1	5*	Phospho (STY)	_HADAEMT(ph)GYVVTR_		HADAEMT(0.486)GY(0.484)VVT(0.03)R		HADAEMT(0.02)GY(-0.02)VVT(-12.06)R	0	0	0	1	IPI00005741;IPI00645543;IPI00604745;IPI00478699	IPI00005741	IPI00005741	>IPI:IPI00005741.1|SWISS-PROT:O15264|TREMBL:B5BTY5;Q6FHR4|ENSEMBL:ENSP00000211287|REFSEQ:NP_002745|H-INV:HIT000282879|VEGA:OTTHUMP00000016282 Tax_Id=9606 Gene_Symbol=MAPK13 Mitogen-activated protein kinase 13;>IPI:IPI00645543.1|TREMBL:Q5R3E4|ENSEMBL:ENSP00	MULTI-MSMS		SWISS-PROT:O15264	091203_CHolland_3	P12 cagA 90 min	P12 PAI 90 min	3	Exp091203	768.33	2	765.3264	1528.6381	48170.06	0.86236	0.066494	0.92886	765.3265008	768.3364666	770.3303605	23.196	NaN	2.2701	23.196	21.729	23.999	0		0	0	0	5.82E-05
QVIQTPLADSLPVSR	15	0	1	8	2 Phospho (STY),Gln->pyro-Glu	_(gl)QVIQT(ph)PLADS(ph)LPVSR_		QVIQT(0.996)PLADS(0.999)LPVS(0.005)R		QVIQT(24.22)PLADS(29.14)LPVS(-24.22)R	0	1	0	2	IPI00218397;IPI00947173;IPI00029446;IPI00744529	IPI00218397	IPI00218397	>IPI:IPI00218397.3|SWISS-PROT:O95248-4|ENSEMBL:ENSP00000336522;ENSP00000370196|REFSEQ:NP_002963|H-INV:HIT000266154|VEGA:OTTHUMP00000196597 Tax_Id=9606 Gene_Symbol=SBF1 Isoform 4 of Myotubularin-related protein 5;>IPI:IPI00947173.1|TREMBL:A6PVH0;Q59EX9;Q68C	MULTI-MSMS		SWISS-PROT:O95248	091203_CHolland_3	P12 cagA 90 min	P12 PAI 90 min	3	Exp091203	884.41	2	883.9099	1765.8053	44606.34	1.2895	-1.233	0.056481	883.9087314	887.4203644	888.912794	35.715	NaN	1.4395	35.715	34.887	36.326	0		0	0	0	0.018628
SESVVYADIR	10	0	1	7	Phospho (STY)	_SESVVY(ph)ADIR_		SES(0.338)VVY(0.662)ADIR		S(-42.14)ES(-2.92)VVY(2.92)ADIR	0	0	0	1	IPI00022558;IPI00760547;IPI00644618;IPI00893201	IPI00022558	IPI00022558	>IPI:IPI00022558.2|SWISS-PROT:O95297-1|TREMBL:A8K5D4;Q5U0H8;Q9UEL4|ENSEMBL:ENSP00000352513|REFSEQ:NP_003944|H-INV:HIT000082369|VEGA:OTTHUMP00000032519 Tax_Id=9606 Gene_Symbol=MPZL1 Isoform 1 of Myelin protein zero-like protein 1;>IPI:IPI00760547.1|SWISS-PR	ISO-MSMS	0	SWISS-PROT:O95297	091203_CHolland_3	P12 cagA 90 min	P12 PAI 90 min	3	Exp091203	609.77	2	609.7737	1217.5329	NaN	NaN	0.39262	NaN	NaN	NaN	NaN	29.373	NaN	1.2217	29.373	28.922	30.144	0		0	0	0	0.001849
WDTGENPIYK	10	1	0	11	Phospho (STY)	_WDTGENPIY(ph)K_		WDTGENPIY(1)K		WDT(-79.5)GENPIY(79.5)K	0	0	0	1	IPI00217563	IPI00217563	IPI00217563	>IPI:IPI00217563.4|SWISS-PROT:P05556-1|ENSEMBL:ENSP00000303351;ENSP00000379350|REFSEQ:NP_002202;NP_596867|H-INV:HIT000054222|VEGA:OTTHUMP00000019420 Tax_Id=9606 Gene_Symbol=ITGB1 Isoform Beta-1A of Integrin beta-1	MULTI-MSMS		SWISS-PROT:P05556	091203_CHolland_3	P12 cagA 90 min	P12 PAI 90 min	3	Exp091203	653.79	2	651.7737	1301.5329	51768.04	0.78739	0.14068	0.92807	651.773647	653.7862447	655.7807633	34.646	NaN	1.8079	34.646	33.658	35.466	0		0	0	0	0.0010599
IEKIGEGTYGVVYK	14	2	0	20	2 Phospho (STY)	_IEKIGEGT(ph)Y(ph)GVVYK_		IEKIGEGT(1)Y(1)GVVYK		IEKIGEGT(90.34)Y(65.48)GVVY(-65.48)K	0	0	0	2	IPI00026689;IPI00908424;IPI00073536	IPI00026689	IPI00026689	>IPI:IPI00026689.4|SWISS-PROT:P06493-1|TREMBL:Q5H9N4|ENSEMBL:ENSP00000378699|REFSEQ:NP_001777|H-INV:HIT000321130 Tax_Id=9606 Gene_Symbol=CDC2 Putative uncharacterized protein DKFZp686L20222;>IPI:IPI00908424.1|TREMBL:C9J497|ENSEMBL:ENSP00000306043;ENSP00000	MULTI-MSMS		SWISS-PROT:P06493	091203_CHolland_3	P12 cagA 90 min	P12 PAI 90 min	3	Exp091203	862.41	2	858.3883	1714.762	45268.95	1.2705	0.014219	1.2847	858.3881575	862.412834	866.4023614	34.82	NaN	1.8013	34.82	33.888	35.69	0		0	0	0	1.71E-08
IEKIGEGTYGVVYK	14	2	0	20	2 Phospho (STY)	_IEKIGEGT(ph)Y(ph)GVVYK_		IEKIGEGT(0.999)Y(0.939)GVVY(0.062)K		IEKIGEGT(28.62)Y(11.9)GVVY(-11.9)K	0	0	0	2	IPI00026689;IPI00908424;IPI00073536	IPI00026689	IPI00026689	>IPI:IPI00026689.4|SWISS-PROT:P06493-1|TREMBL:Q5H9N4|ENSEMBL:ENSP00000378699|REFSEQ:NP_001777|H-INV:HIT000321130 Tax_Id=9606 Gene_Symbol=CDC2 Putative uncharacterized protein DKFZp686L20222;>IPI:IPI00908424.1|TREMBL:C9J497|ENSEMBL:ENSP00000306043;ENSP00000	MULTI-MSMS		SWISS-PROT:P06493	091203_CHolland_3	P12 cagA 90 min	P12 PAI 90 min	3	Exp091203	577.94	3	572.5946	1714.762	54975.59	0.65626	-0.21295	0.44331	572.594505	575.2776282	577.9372862	34.828	NaN	1.9717	34.828	34.002	35.974	0		0	0	0	0.00040464
IEKIGEGTYGVVYK	14	2	0	13*	Phospho (STY)	_IEKIGEGTY(ph)GVVYK_		IEKIGEGT(0.185)Y(0.815)GVVYK		IEKIGEGT(-6.43)Y(6.43)GVVY(-69.1)K	0	0	0	1	IPI00026689;IPI00908424;IPI00073536	IPI00026689	IPI00026689	>IPI:IPI00026689.4|SWISS-PROT:P06493-1|TREMBL:Q5H9N4|ENSEMBL:ENSP00000378699|REFSEQ:NP_001777|H-INV:HIT000321130 Tax_Id=9606 Gene_Symbol=CDC2 Putative uncharacterized protein DKFZp686L20222;>IPI:IPI00908424.1|TREMBL:C9J497|ENSEMBL:ENSP00000306043;ENSP00000	MULTI-MSMS		SWISS-PROT:P06493	091203_CHolland_3	P12 cagA 90 min	P12 PAI 90 min	3	Exp091203	818.4	2	818.4051	1634.7957	46017.84	1.2257	0.04046	1.2662	818.4051465	822.4298786	826.4193881	30.734	NaN	1.8247	30.734	29.62	31.445	0		0	0	0	1.17E-13
IEKIGEGTYGVVYK	14	2	0	13*	Phospho (STY)	_IEKIGEGTY(ph)GVVYK_		IEKIGEGT(0.001)Y(0.998)GVVYK		IEKIGEGT(-28.8)Y(28.8)GVVY(-35.79)K	0	0	0	1	IPI00026689;IPI00908424;IPI00073536	IPI00026689	IPI00026689	>IPI:IPI00026689.4|SWISS-PROT:P06493-1|TREMBL:Q5H9N4|ENSEMBL:ENSP00000378699|REFSEQ:NP_001777|H-INV:HIT000321130 Tax_Id=9606 Gene_Symbol=CDC2 Putative uncharacterized protein DKFZp686L20222;>IPI:IPI00908424.1|TREMBL:C9J497|ENSEMBL:ENSP00000306043;ENSP00000	MULTI-MSMS		SWISS-PROT:P06493	091203_CHolland_3	P12 cagA 90 min	P12 PAI 90 min	3	Exp091203	545.94	3	545.9392	1634.7957	57035.71	0.52389	-0.073677	0.45021	545.9390735	548.9567495	551.2818874	30.754	NaN	1.7155	30.754	29.843	31.559	-1.91E-06		0	0	0	8.55E-09
LSLEGDHSTPPSAYGSVK	18	1	0	13**	Phospho (STY)	_LSLEGDHSTPPSAY(ph)GSVK_		LSLEGDHSTPPS(0.03)AY(0.966)GS(0.004)VK		LS(-133.35)LEGDHS(-55.46)T(-32.87)PPS(-15.11)AY(15.11)GS(-23.72)VK	0	0	0	1	IPI00418169;IPI00455315;IPI00334627;IPI00797556;IPI00909509;IPI00798111	IPI00418169	IPI00418169	>IPI:IPI00418169.3|SWISS-PROT:P07355-2|ENSEMBL:ENSP00000346032|REFSEQ:NP_001002858 Tax_Id=9606 Gene_Symbol=ANXA2 Isoform 2 of Annexin A2;>IPI:IPI00455315.4|SWISS-PROT:P07355-1|ENSEMBL:ENSP00000379342;ENSP00000387545;ENSP00000411352|REFSEQ:NP_001002857;NP_0	MULTI-MSMS		SWISS-PROT:P07355	091203_CHolland_3	P12 cagA 90 min	P12 PAI 90 min	3	Exp091203	963.44	2	962.9381	1923.8615	43371.66	1.2947	0.13796	1.4327	963.4398383	964.9507467	966.944911	28.003	NaN	2.1942	28.003	26.909	29.103	-1.91E-06		0	0	0	2.61E-16
SYSPYDMLESIR	12	0	1	10	Phospho (STY)	_SYSPY(ph)DMLESIR_		SYSPY(0.999)DMLES(0.001)IR		S(-62.96)Y(-64.25)S(-38.15)PY(32.02)DMLES(-32.02)IR	0	0	0	1	IPI00418169;IPI00455315;IPI00334627;IPI00903334	IPI00418169	IPI00418169	>IPI:IPI00418169.3|SWISS-PROT:P07355-2|ENSEMBL:ENSP00000346032|REFSEQ:NP_001002858 Tax_Id=9606 Gene_Symbol=ANXA2 Isoform 2 of Annexin A2;>IPI:IPI00455315.4|SWISS-PROT:P07355-1|ENSEMBL:ENSP00000379342;ENSP00000387545;ENSP00000411352|REFSEQ:NP_001002857;NP_0	MULTI-MSMS		SWISS-PROT:P07355	091203_CHolland_3	P12 cagA 90 min	P12 PAI 90 min	3	Exp091203	775.83	2	770.8231	1539.6317	48221.87	1.1695	0.23149	1.401	770.8231413	773.8331347	775.8273856	63.549	NaN	1.4716	63.549	62.67	64.142	3.81E-06		0	0	0	0.0010166
VVQEYIDAFSDYANFK	16	1	0	16	Phospho (STY)	_VVQEYIDAFSDY(ph)ANFK_		VVQEYIDAFSDY(1)ANFK		VVQEY(-196.34)IDAFS(-49.18)DY(49.18)ANFK	0	0	0	1	IPI00743698;IPI00843944;IPI00939451;IPI00221067;IPI00304030	IPI00743698	IPI00743698	>IPI:IPI00743698.2|SWISS-PROT:P18433-1|TREMBL:B7Z2A4|ENSEMBL:ENSP00000351559 Tax_Id=9606 Gene_Symbol=PTPRA cDNA FLJ56484, highly similar to Receptor-type tyrosine-protein phosphatase alpha;>IPI:IPI00843944.1|SWISS-PROT:P18433-3|ENSEMBL:ENSP00000369756;ENSP	MULTI-MSMS		SWISS-PROT:P18433	091203_CHolland_3	P12 cagA 90 min	P12 PAI 90 min	3	Exp091203	997.45	2	994.9375	1987.8605	42528.67	1.5201	0.29211	1.8122	995.4393693	996.9502738	998.9442837	63.401	NaN	1.4418	63.401	62.67	64.112	-3.81E-06		0	0	0	2.32E-57
IADPEHDHTGFLTEYVATR	19	0	1	12	Phospho (STY)	_IADPEHDHTGFLTEY(ph)VATR_		IADPEHDHTGFLT(0.002)EY(0.998)VATR		IADPEHDHT(-123.6)GFLT(-26.14)EY(26.14)VAT(-49.94)R	0	0	0	1	IPI00018195;IPI00742900;IPI00304111	IPI00018195	IPI00018195	>IPI:IPI00018195.3|SWISS-PROT:P27361|TREMBL:B0LPG3;B3KR49;Q7Z3H5|ENSEMBL:ENSP00000263025|REFSEQ:NP_002737|H-INV:HIT000036452|VEGA:OTTHUMP00000163018 Tax_Id=9606 Gene_Symbol=MAPK3 Mitogen-activated protein kinase 3;>IPI:IPI00742900.2|TREMBL:Q8NHX1|ENSEMBL:E	MULTI-MSMS		SWISS-PROT:P27361	091203_CHolland_3	P12 cagA 90 min	P12 PAI 90 min	3	Exp091203	755.01	3	751.3388	2250.9947	48648.48	0.90727	-0.037813	0.86946	751.6732125	753.6797475	755.0089643	39.159	NaN	1.8352	39.159	38.374	40.209	0		0	0	0	1.33E-23
IADPEHDHTGFLTEYVATR	19	0	1	12	Phospho (STY)	_IADPEHDHTGFLTEY(ph)VATR_		IADPEHDHT(0.002)GFLT(0.002)EY(0.997)VATR		IADPEHDHT(-28.03)GFLT(-28.09)EY(28.03)VAT(-44.88)R	0	0	0	1	IPI00018195;IPI00742900;IPI00304111	IPI00018195	IPI00018195	>IPI:IPI00018195.3|SWISS-PROT:P27361|TREMBL:B0LPG3;B3KR49;Q7Z3H5|ENSEMBL:ENSP00000263025|REFSEQ:NP_002737|H-INV:HIT000036452|VEGA:OTTHUMP00000163018 Tax_Id=9606 Gene_Symbol=MAPK3 Mitogen-activated protein kinase 3;>IPI:IPI00742900.2|TREMBL:Q8NHX1|ENSEMBL:E	MULTI-MSMS		SWISS-PROT:P27361	091203_CHolland_3	P12 cagA 90 min	P12 PAI 90 min	3	Exp091203	564.01	4	563.7560	2250.9947	57327.32	0.47853	-0.0767	0.40183	563.7560139	565.5116126	566.2576933	39.143	NaN	1.393	39.143	38.488	39.881	0		0	0	0	0.0025174
SREYDRLYEEYTR	13	0	3	9	Phospho (STY)	_SREYDRLY(ph)EEYTR_		SREYDRLY(1)EEYTR		S(-90.01)REY(-63.45)DRLY(40.6)EEY(-40.6)T(-49.48)R	0	0	0	1	IPI00807573;IPI00021448;IPI00295788;IPI00333040	IPI00807573	IPI00807573	>IPI:IPI00807573.1|SWISS-PROT:P27986-4|ENSEMBL:ENSP00000379855 Tax_Id=9606 Gene_Symbol=PIK3R1 Isoform 4 of Phosphatidylinositol 3-kinase regulatory subunit alpha;>IPI:IPI00021448.2|SWISS-PROT:P27986-1|TREMBL:B7Z629|ENSEMBL:ENSP00000274335|REFSEQ:NP_852664|	MULTI-MSMS		SWISS-PROT:P27986	091203_CHolland_3	P12 cagA 90 min	P12 PAI 90 min	3	Exp091203	626.62	3	620.6035	1858.7887	53269.85	0.75405	0.68899	1.443	620.6035159	626.6240401	630.6126621	28.107	NaN	1.0022	28.107	27.544	28.546	-1.91E-06		0	0	0	5.02E-06
VADPDHDHTGFLTEYVATR	19	0	1	17*	Phospho (STY)	_VADPDHDHTGFLTEY(ph)VATR_		VADPDHDHTGFLTEY(1)VATR		VADPDHDHT(-128.96)GFLT(-61.98)EY(37.69)VAT(-37.69)R	0	0	0	1	IPI00003479;IPI00874012	IPI00003479	IPI00003479	>IPI:IPI00003479.3|SWISS-PROT:P28482|TREMBL:B4DHN0;Q1HBJ4;Q499G7|ENSEMBL:ENSP00000215832;ENSP00000381803|REFSEQ:NP_002736;NP_620407|H-INV:HIT000300855|VEGA:OTTHUMP00000028754;OTTHUMP00000174492 Tax_Id=9606 Gene_Symbol=MAPK1 Mitogen-activated protein kinase	MULTI-MSMS		SWISS-PROT:P28482	091203_CHolland_3	P12 cagA 90 min	P12 PAI 90 min	3	Exp091203	742.33	3	741.9951	2222.9634	48952.34	1.0183	0.12786	1.1461	742.3295457	744.3361632	745.6653775	36.892	NaN	2.4998	36.892	36.103	38.603	0		0	0	0	4.11E-24
VADPDHDHTGFLTEYVATR	19	0	1	17*	Phospho (STY)	_VADPDHDHTGFLTEY(ph)VATR_		VADPDHDHT(0.008)GFLT(0.002)EY(0.989)VAT(0.001)R		VADPDHDHT(-20.74)GFLT(-27.44)EY(20.74)VAT(-30.57)R	0	0	0	1	IPI00003479;IPI00874012	IPI00003479	IPI00003479	>IPI:IPI00003479.3|SWISS-PROT:P28482|TREMBL:B4DHN0;Q1HBJ4;Q499G7|ENSEMBL:ENSP00000215832;ENSP00000381803|REFSEQ:NP_002736;NP_620407|H-INV:HIT000300855|VEGA:OTTHUMP00000028754;OTTHUMP00000174492 Tax_Id=9606 Gene_Symbol=MAPK1 Mitogen-activated protein kinase	MULTI-MSMS		SWISS-PROT:P28482	091203_CHolland_3	P12 cagA 90 min	P12 PAI 90 min	3	Exp091203	558.5	4	556.7481	2222.9634	57364.86	0.57103	0.069726	0.64076	556.7481347	558.5040526	559.5007442	36.882	NaN	1.7054	36.882	36.21	37.916	0		0	0	0	0.028678
SEQLKPLKTYVDPHTYEDPNQAVLK	25	3	0	5	Phospho (STY)	_SEQLKPLKTY(ph)VDPHTYEDPNQAVLK_		SEQLKPLKT(0.062)Y(0.933)VDPHT(0.004)Y(0.001)EDPNQAVLK		S(-35.21)EQLKPLKT(-11.76)Y(11.76)VDPHT(-24.22)Y(-29.55)EDPNQAVLK	0	0	0	1	IPI00021267	IPI00021267	IPI00021267	>IPI:IPI00021267.2|SWISS-PROT:P29317|TREMBL:B4DL04;B5A968;Q8IZL0;Q96HF4|ENSEMBL:ENSP00000351209;ENSP00000384858|REFSEQ:NP_004422|H-INV:HIT000051857|VEGA:OTTHUMP00000011117 Tax_Id=9606 Gene_Symbol=EPHA2 Ephrin type-A receptor 2	MULTI-MSMS		SWISS-PROT:P29317	091203_CHolland_3	P12 cagA 90 min	P12 PAI 90 min	3	Exp091203	749.37	4	749.1219	2992.4583	48643.32	0.93931	0.039791	0.9791	749.372527	752.6424164	755.3833744	38.556	NaN	1.5651	38.556	37.705	39.27	0		0	0	0	0.0027683
SEQLKPLKTYVDPHTYEDPNQAVLK	25	3	0	10***	2 Phospho (STY)	_SEQLKPLKTY(ph)VDPHTY(ph)EDPNQAVLK_		SEQLKPLKT(0.017)Y(0.982)VDPHT(0.273)Y(0.728)EDPNQAVLK		S(-51.35)EQLKPLKT(-17.48)Y(17.48)VDPHT(-4.26)Y(4.26)EDPNQAVLK	0	0	0	2	IPI00021267	IPI00021267	IPI00021267	>IPI:IPI00021267.2|SWISS-PROT:P29317|TREMBL:B4DL04;B5A968;Q8IZL0;Q96HF4|ENSEMBL:ENSP00000351209;ENSP00000384858|REFSEQ:NP_004422|H-INV:HIT000051857|VEGA:OTTHUMP00000011117 Tax_Id=9606 Gene_Symbol=EPHA2 Ephrin type-A receptor 2	MULTI-MSMS		SWISS-PROT:P29317	091203_CHolland_3	P12 cagA 90 min	P12 PAI 90 min	3	Exp091203	769.37	4	769.1134	3072.4246	47325.84	1.0604	-0.24149	0.81889	769.3641377	772.3827093	775.3745214	36.338	NaN	1.7103	36.338	35.69	37.4	0		0	0	0	2.97E-05
TYVDPHTYEDPNQAVLK	17	1	0	7*	Phospho (STY)	_TYVDPHTY(ph)EDPNQAVLK_		TYVDPHT(0.29)Y(0.71)EDPNQAVLK		T(-40.97)Y(-44.94)VDPHT(-3.9)Y(3.9)EDPNQAVLK	0	0	0	1	IPI00021267	IPI00021267	IPI00021267	>IPI:IPI00021267.2|SWISS-PROT:P29317|TREMBL:B4DL04;B5A968;Q8IZL0;Q96HF4|ENSEMBL:ENSP00000351209;ENSP00000384858|REFSEQ:NP_004422|H-INV:HIT000051857|VEGA:OTTHUMP00000011117 Tax_Id=9606 Gene_Symbol=EPHA2 Ephrin type-A receptor 2	MULTI-MSMS		SWISS-PROT:P29317	091203_CHolland_3	P12 cagA 90 min	P12 PAI 90 min	3	Exp091203	691.99	3	690.6454	2068.9143	51317.2	0.94606	-0.23031	0.71575	690.6453262	691.9868019	693.6505569	31.327	NaN	1.8261	31.327	30.613	32.439	0		0	0	0	0.024014
VLEDDPEATYTTSGGKIPIR	20	1	1	5**	Phospho (STY)	_VLEDDPEATY(ph)TTSGGKIPIR_		VLEDDPEAT(0.094)Y(0.639)T(0.122)T(0.122)S(0.024)GGKIPIR		VLEDDPEAT(-8.34)Y(7.19)T(-7.19)T(-7.19)S(-14.32)GGKIPIR	0	0	0	1	IPI00021267	IPI00021267	IPI00021267	>IPI:IPI00021267.2|SWISS-PROT:P29317|TREMBL:B4DL04;B5A968;Q8IZL0;Q96HF4|ENSEMBL:ENSP00000351209;ENSP00000384858|REFSEQ:NP_004422|H-INV:HIT000051857|VEGA:OTTHUMP00000011117 Tax_Id=9606 Gene_Symbol=EPHA2 Ephrin type-A receptor 2	MULTI-MSMS		SWISS-PROT:P29317	091203_CHolland_3	P12 cagA 90 min	P12 PAI 90 min	3	Exp091203	748.36	3	748.0262	2241.0566	48550.77	1.0165	0.0067323	1.0232	748.3604298	751.3744101	754.0335307	35.341	NaN	1.6775	35.341	34.533	36.21	0		0	0	0	7.22E-05
ELFDDPSYVNVQNLDK	16	1	0	12	Phospho (STY)	_ELFDDPSY(ph)VNVQNLDK_		ELFDDPS(0.285)Y(0.715)VNVQNLDK		ELFDDPS(-3.99)Y(3.99)VNVQNLDK	0	0	0	1	IPI00021326;IPI00643176;IPI00165135;IPI00943132;IPI00643863;IPI00936525;IPI00513796;IPI00641285	IPI00021326	IPI00021326	>IPI:IPI00021326.4|TREMBL:B5BU19|ENSEMBL:ENSP00000401303|REFSEQ:NP_001123512|VEGA:OTTHUMP00000035407 Tax_Id=9606 Gene_Symbol=SHC1 SHC-transforming protein 1 isoform 3;>IPI:IPI00643176.3|SWISS-PROT:P29353-1|TREMBL:Q8NFT1|ENSEMBL:ENSP00000357430|REFSEQ:NP_89	MULTI-MSMS		SWISS-PROT:P29353	091203_CHolland_3	P12 cagA 90 min	P12 PAI 90 min	3	Exp091203	990.95	2	988.4379	1974.8612	43246.68	1.5476	0.32549	1.873	988.4380754	990.450705	992.4447693	56.457	NaN	1.5625	56.457	55.618	57.181	0		0	0	0	2.42E-48
FDTQYPYGEKQDEFKR	16	2	1	15*	Phospho (STY)	_FDTQYPY(ph)GEKQDEFKR_		FDTQY(0.012)PY(0.988)GEKQDEFKR		FDT(-48.26)QY(-19.33)PY(19.33)GEKQDEFKR	0	0	0	1	IPI00024911	IPI00024911	IPI00024911	>IPI:IPI00024911.1|SWISS-PROT:P30040|ENSEMBL:ENSP00000261735|REFSEQ:NP_006808|H-INV:HIT000302984|VEGA:OTTHUMP00000169271 Tax_Id=9606 Gene_Symbol=ERP29 Endoplasmic reticulum protein ERp29	MULTI-MSMS		SWISS-PROT:P30040	091203_CHolland_3	P12 cagA 90 min	P12 PAI 90 min	3	Exp091203	719.66	3	710.9771	2129.9096	49485.51	0.8968	-0.058338	0.83846	711.3114128	716.0014674	719.6560758	26.291	NaN	1.9582	26.291	25.495	27.453	0		0	0	0	7.24E-07
FDTQYPYGEKQDEFKR	16	2	1	15*	Phospho (STY)	_FDTQYPY(ph)GEKQDEFKR_		FDTQY(0.008)PY(0.991)GEKQDEFKR		FDT(-36.5)QY(-20.71)PY(20.71)GEKQDEFKR	0	0	0	1	IPI00024911	IPI00024911	IPI00024911	>IPI:IPI00024911.1|SWISS-PROT:P30040|ENSEMBL:ENSP00000261735|REFSEQ:NP_006808|H-INV:HIT000302984|VEGA:OTTHUMP00000169271 Tax_Id=9606 Gene_Symbol=ERP29 Endoplasmic reticulum protein ERp29	MULTI-MSMS		SWISS-PROT:P30040	091203_CHolland_3	P12 cagA 90 min	P12 PAI 90 min	3	Exp091203	537.25	4	533.4847	2129.9096	57410.88	0.43973	-0.02808	0.41165	533.7353364	537.0019524	539.9937345	26.294	NaN	1.4377	26.294	25.555	26.993	-1.91E-06		0	0	0	0.03493
LHYGLPVVVK	10	1	0	5	Phospho (STY)	_LHY(ph)GLPVVVK_		LHY(1)GLPVVVK		LHY(80.24)GLPVVVK	0	0	0	1	IPI00017292;IPI00927799;IPI00219893;IPI00788993	IPI00017292	IPI00017292	>IPI:IPI00017292.1|SWISS-PROT:P35222-1|TREMBL:A8K1L7;B5BU28|ENSEMBL:ENSP00000344456;ENSP00000379486;ENSP00000379488;ENSP00000385604|REFSEQ:NP_001091679;NP_001091680;NP_001895|H-INV:HIT000324313|VEGA:OTTHUMP00000162082;OTTHUMP00000165222;OTTHUMP00000165223;	ISO-MSMS	1	SWISS-PROT:P35222	091203_CHolland_3	P12 cagA 90 min	P12 PAI 90 min	3	Exp091203	604.84	2	602.8281	1203.6417	NaN	NaN	-0.44705	NaN	NaN	NaN	NaN	36.313	NaN	0.84937	36.313	35.883	36.732	0		0	0	0	0.017465
LVQSPNSYFMDVK	13	1	0	6*	Phospho (STY)	_LVQSPNSY(ph)FMDVK_		LVQSPNS(0.029)Y(0.971)FMDVK		LVQS(-89.67)PNS(-15.21)Y(15.21)FMDVK	0	0	0	1	IPI00397358;IPI00420117;IPI00746004;IPI00930154;IPI00847956;IPI00514399	IPI00397358	IPI00397358	>IPI:IPI00397358.4|SWISS-PROT:P42677|TREMBL:A4D1G5;Q5T4L6|ENSEMBL:ENSP00000357555;ENSP00000410885|REFSEQ:NP_001021|H-INV:HIT000264177|VEGA:OTTHUMP00000034760;OTTHUMP00000166258 Tax_Id=9606 Gene_Symbol=RPS27 Ribosomal protein S27;>IPI:IPI00420117.7|TREMBL:C	MULTI-MSMS		SWISS-PROT:P42677	091203_CHolland_3	P12 cagA 90 min	P12 PAI 90 min	3	Exp091203	808.87	2	804.3624	1606.7102	47999.89	1.2503	0.13916	1.3894	804.3624003	806.3752268	808.3694289	46.009	NaN	1.2596	46.009	45.207	46.467	0		0	0	0	7.94E-13
HGHYFVALFDYQAR	14	0	1	24	Phospho (STY)	_HGHY(ph)FVALFDYQAR_		HGHY(1)FVALFDYQAR		HGHY(143.39)FVALFDY(-143.39)QAR	0	0	0	1	IPI00000885	IPI00000885	IPI00000885	>IPI:IPI00000885.1|SWISS-PROT:P42685|TREMBL:B2R8C2;B4DY49|ENSEMBL:ENSP00000357615|REFSEQ:NP_002022|H-INV:HIT000217382|VEGA:OTTHUMP00000017048 Tax_Id=9606 Gene_Symbol=FRK Tyrosine-protein kinase FRK	MULTI-MSMS		SWISS-PROT:P42685	091203_CHolland_3	P12 cagA 90 min	P12 PAI 90 min	3	Exp091203	601.94	3	601.9383	1802.793	54762.87	0.77607	-0.02812	0.74795	601.9382948	603.9448947	605.2743165	51.357	NaN	1.9127	51.357	50.746	52.659	3.81E-06		0	0	0	5.59E-09
HGHYFVALFDYQAR	14	0	1	24	Phospho (STY)	_HGHY(ph)FVALFDYQAR_		HGHY(1)FVALFDYQAR		HGHY(92.65)FVALFDY(-92.65)QAR	0	0	0	1	IPI00000885	IPI00000885	IPI00000885	>IPI:IPI00000885.1|SWISS-PROT:P42685|TREMBL:B2R8C2;B4DY49|ENSEMBL:ENSP00000357615|REFSEQ:NP_002022|H-INV:HIT000217382|VEGA:OTTHUMP00000017048 Tax_Id=9606 Gene_Symbol=FRK Tyrosine-protein kinase FRK	MULTI-MSMS		SWISS-PROT:P42685	091203_CHolland_3	P12 cagA 90 min	P12 PAI 90 min	3	Exp091203	902.41	2	902.4038	1802.793	44763.63	1.322	0.0025173	1.3245	902.4036301	905.4140284	907.4076394	51.344	NaN	1.1954	51.344	50.871	52.067	0		0	0	0	1.17E-08
VQIYHNPTANSFR	13	0	1	4	Phospho (STY)	_VQIY(ph)HNPTANSFR_		VQIY(0.999)HNPT(0.001)ANSFR		VQIY(31.8)HNPT(-31.8)ANS(-79.09)FR	0	0	0	1	IPI00301058	IPI00301058	IPI00301058	>IPI:IPI00301058.5|SWISS-PROT:P50552|ENSEMBL:ENSP00000245932|REFSEQ:NP_003361|H-INV:HIT000052001|VEGA:OTTHUMP00000078235 Tax_Id=9606 Gene_Symbol=VASP Vasodilator-stimulated phosphoprotein	MULTI-MSMS		SWISS-PROT:P50552	091203_CHolland_3	P12 cagA 90 min	P12 PAI 90 min	3	Exp091203	814.38	2	813.8749	1625.7352	47048.69	1.1369	0.07789	1.2148	814.3761299	816.8851673	818.8785403	26.25	NaN	1.1007	26.25	25.644	26.745	1.91E-06		0	0	0	1.36E-05
TAGTSFMMTPYVVTR	15	0	1	8*	Phospho (STY)	_TAGTSFMMTPY(ph)VVTR_		TAGTSFMMT(0.086)PY(0.914)VVTR		T(-64.52)AGT(-64.52)S(-46.77)FMMT(-10.27)PY(10.27)VVT(-58.87)R	0	0	0	1	IPI00023547;IPI00024672;IPI00220306;IPI00376687;IPI00003148;IPI00941128;IPI00003145;IPI00220305;IPI00795397;IPI00873275;IPI00148567;IPI00854859	IPI00023547	IPI00023547	>IPI:IPI00023547.1|SWISS-PROT:P53779-1|ENSEMBL:ENSP00000352157;ENSP00000398480|REFSEQ:NP_620448 Tax_Id=9606 Gene_Symbol=MAPK10 Isoform Alpha-2 of Mitogen-activated protein kinase 10;>IPI:IPI00024672.1|SWISS-PROT:P45983-1|TREMBL:B5BUB8|ENSEMBL:ENSP000003534	MULTI-MSMS		SWISS-PROT:P53779	091203_CHolland_3	P12 cagA 90 min	P12 PAI 90 min	3	Exp091203	874.4	2	871.3881	1740.7616	45260.96	1.368	-0.29008	1.0779	871.8899159	874.3978425	876.3916909	53.544	NaN	1.4382	53.544	52.791	54.229	3.81E-06		0	0	0	4.09E-10
YGLFKEENPYAR	12	1	1	17	Phospho (STY)	_YGLFKEENPY(ph)AR_		YGLFKEENPY(1)AR		Y(-133.8)GLFKEENPY(133.8)AR	0	0	0	1	IPI00023974;IPI00794805;IPI00911013	IPI00023974	IPI00023974	>IPI:IPI00023974.1|SWISS-PROT:P53801|TREMBL:A8K274|ENSEMBL:ENSP00000328325|REFSEQ:NP_004330|H-INV:HIT000272106|VEGA:OTTHUMP00000115272 Tax_Id=9606 Gene_Symbol=PTTG1IP Pituitary tumor-transforming gene 1 protein-interacting protein;>IPI:IPI00794805.1|TREMBL	MULTI-MSMS		SWISS-PROT:P53801	091203_CHolland_3	P12 cagA 90 min	P12 PAI 90 min	3	Exp091203	789.38	2	783.8531	1565.6916	47511.09	1.1334	-0.091226	1.0421	783.8529351	788.8750838	792.8643619	32.11	NaN	1.6593	32.11	31.214	32.873	0		0	0	0	1.52E-10
YGLFKEENPYAR	12	1	1	17	Phospho (STY)	_YGLFKEENPY(ph)AR_		YGLFKEENPY(1)AR		Y(-91.02)GLFKEENPY(91.02)AR	0	0	0	1	IPI00023974;IPI00794805;IPI00911013	IPI00023974	IPI00023974	>IPI:IPI00023974.1|SWISS-PROT:P53801|TREMBL:A8K274|ENSEMBL:ENSP00000328325|REFSEQ:NP_004330|H-INV:HIT000272106|VEGA:OTTHUMP00000115272 Tax_Id=9606 Gene_Symbol=PTTG1IP Pituitary tumor-transforming gene 1 protein-interacting protein;>IPI:IPI00794805.1|TREMBL	MULTI-MSMS		SWISS-PROT:P53801	091203_CHolland_3	P12 cagA 90 min	P12 PAI 90 min	3	Exp091203	522.9	3	522.9045	1565.6916	57735.64	0.54388	-0.38391	0.15996	522.9042948	526.2525985	528.9117045	32.141	NaN	2.6308	32.141	31.143	33.773	0		0	0	0	0.0018454
EHALLAYTLGVK	12	1	0	7*	Phospho (STY)	_EHALLAY(ph)TLGVK_		EHALLAY(0.791)T(0.209)LGVK		EHALLAY(5.79)T(-5.79)LGVK	0	0	0	1	IPI00396485;IPI00472724;IPI00014424;IPI00180730;IPI00938077;IPI00556204	IPI00396485	IPI00396485	>IPI:IPI00396485.3|SWISS-PROT:P68104|TREMBL:A8K9C4;A9X7H1;B4DV42;B4E2C5;Q16577;Q53G85;Q53G89;Q53GA1;Q53GE9;Q53HM9;Q53HQ7;Q53HR1;Q53HR5;Q6IPN6;Q6IPS9;Q6IPT9;Q8IUB0;Q96RE1;Q9H2I7;Q9NZS6|ENSEMBL:ENSP00000330054;ENSP00000339053;ENSP00000339063|REFSEQ:NP_001393	MULTI-MSMS		SWISS-PROT:P68104	091203_CHolland_3	P12 cagA 90 min	P12 PAI 90 min	3	Exp091203	701.86	2	697.8576	1393.7007	49744.45	1.016	-0.15052	0.86553	697.8572582	699.8698466	701.8644753	47.728	NaN	1.1692	47.728	47.123	48.292	0		0	0	0	1.34E-05
IGEGTYGVVYK	11	1	0	12	2 Phospho (STY)	_IGEGT(ph)Y(ph)GVVYK_		IGEGT(1)Y(1)GVVYK		IGEGT(95.45)Y(58.8)GVVY(-58.8)K	0	0	0	2	IPI00023503;IPI00925562;IPI00031681;IPI00260318;IPI00925841;IPI00910650;IPI00026689;IPI00908424;IPI00073536	IPI00023503;IPI00026689	IPI00026689	>IPI:IPI00023503.4|SWISS-PROT:Q00526|ENSEMBL:ENSP00000400088;ENSP00000410561|REFSEQ:NP_001249|H-INV:HIT000021959|VEGA:OTTHUMP00000206828 Tax_Id=9606 Gene_Symbol=CDK3 Cell division protein kinase 3;>IPI:IPI00925562.1|ENSEMBL:ENSP00000293215|VEGA:OTTHUMP0000	MULTI-MSMS		SWISS-PROT:Q00526	091203_CHolland_3	P12 cagA 90 min	P12 PAI 90 min	3	Exp091203	677.29	2	673.2775	1344.5404	51314.3	0.80843	-0.023078	0.78535	673.277478	675.289849	677.2844934	35.772	NaN	4.0406	35.772	34.104	38.144	0		0	0	0	5.95E-07
IGEGTYGVVYK	11	1	0	13	Phospho (STY)	_IGEGTY(ph)GVVYK_		IGEGT(0.013)Y(0.987)GVVYK		IGEGT(-18.71)Y(18.71)GVVY(-83.95)K	0	0	0	1	IPI00023503;IPI00925562;IPI00031681;IPI00260318;IPI00925841;IPI00910650;IPI00026689;IPI00908424;IPI00073536	IPI00023503;IPI00026689	IPI00026689	>IPI:IPI00023503.4|SWISS-PROT:Q00526|ENSEMBL:ENSP00000400088;ENSP00000410561|REFSEQ:NP_001249|H-INV:HIT000021959|VEGA:OTTHUMP00000206828 Tax_Id=9606 Gene_Symbol=CDK3 Cell division protein kinase 3;>IPI:IPI00925562.1|ENSEMBL:ENSP00000293215|VEGA:OTTHUMP0000	MULTI-MSMS		SWISS-PROT:Q00526	091203_CHolland_3	P12 cagA 90 min	P12 PAI 90 min	3	Exp091203	633.3	2	633.2943	1264.5741	52719.23	0.81058	0.24542	1.056	633.2946065	635.3068031	637.3015028	28.741	NaN	7.0362	28.741	27.731	34.768	0		0	0	0	9.69E-10
IGEGTYGTVFK	11	1	0	4*	Phospho (STY)	_IGEGTY(ph)GTVFK_		IGEGT(0.194)Y(0.793)GT(0.014)VFK		IGEGT(-6.12)Y(6.12)GT(-17.63)VFK	0	0	0	1	IPI00023530;IPI00827700	IPI00023530	IPI00023530	>IPI:IPI00023530.7|SWISS-PROT:Q00535|TREMBL:Q6IAW3|ENSEMBL:ENSP00000297518;ENSP00000419782|REFSEQ:NP_004926|H-INV:HIT000032219|VEGA:OTTHUMP00000025538 Tax_Id=9606 Gene_Symbol=CDK5 Cell division protein kinase 5;>IPI:IPI00827700.1|TREMBL:A1XKG3|ENSEMBL:ENSP	MULTI-MSMS		SWISS-PROT:Q00535	091203_CHolland_3	P12 cagA 90 min	P12 PAI 90 min	3	Exp091203	630.29	2	626.2865	1250.5584	52452.98	0.84454	-0.12757	0.71696	626.2862075	628.2987766	630.2934515	33.699	NaN	2.3287	33.699	32.439	34.768	0		0	0	0	8.50E-05
HVSPVTPPREVPIYANR	17	0	2	5	2 Phospho (STY)	_HVSPVT(ph)PPREVPIY(ph)ANR_		HVS(0.001)PVT(0.999)PPREVPIY(1)ANR		HVS(-30.26)PVT(30.26)PPREVPIY(51.77)ANR	0	0	0	2	IPI00440932;IPI00945188;IPI00946948	IPI00440932	IPI00440932	>IPI:IPI00440932.1|SWISS-PROT:Q13443-1|TREMBL:B4DDM8|ENSEMBL:ENSP00000305538|REFSEQ:NP_003807|H-INV:HIT000219784|VEGA:OTTHUMP00000177409 Tax_Id=9606 Gene_Symbol=ADAM9 Isoform 1 of Disintegrin and metalloproteinase domain-containing protein 9;>IPI:IPI009451	MULTI-MSMS		SWISS-PROT:Q13443	091203_CHolland_3	P12 cagA 90 min	P12 PAI 90 min	3	Exp091203	702.01	3	697.9974	2090.9704	50150.73	0.99308	-0.081872	0.91121	698.331636	702.0106984	704.6694246	33.668	NaN	1.6359	33.668	32.78	34.416	0		0	0	0	0.0053107
IYQYIQSR	8	0	1	11	Phospho (STY)	_IYQY(ph)IQSR_		IYQY(1)IQSR		IY(-77.39)QY(48.53)IQS(-48.53)R	0	0	0	1	IPI00014344;IPI00219250;IPI00000352;IPI00215873;IPI00332215;IPI00219252;IPI00182717;IPI00941492;IPI00219251	IPI00014344	IPI00014344	>IPI:IPI00014344.1|SWISS-PROT:Q13627-1|ENSEMBL:ENSP00000381932|REFSEQ:NP_001387|VEGA:OTTHUMP00000109094 Tax_Id=9606 Gene_Symbol=DYRK1A Isoform Long of Dual specificity tyrosine-phosphorylation-regulated kinase 1A;>IPI:IPI00219250.1|SWISS-PROT:Q13627-2|TREM	MULTI-MSMS		SWISS-PROT:Q13627	091203_CHolland_3	P12 cagA 90 min	P12 PAI 90 min	3	Exp091203	575.77	2	575.7683	1149.522	55075.44	0.50547	-0.032269	0.4732	575.7682186	578.77816	580.7723022	23.216	NaN	1.909	23.216	22.385	24.294	0		0	0	0	0.0040921
IYQYIQSR	8	0	1	11	Phospho (STY)	_IYQY(ph)IQSR_		IYQY(1)IQSR		IY(-53.86)QY(45.09)IQS(-45.09)R	0	0	0	1	IPI00014344;IPI00219250;IPI00000352;IPI00215873;IPI00332215;IPI00219252;IPI00182717;IPI00941492;IPI00219251	IPI00014344	IPI00014344	>IPI:IPI00014344.1|SWISS-PROT:Q13627-1|ENSEMBL:ENSP00000381932|REFSEQ:NP_001387|VEGA:OTTHUMP00000109094 Tax_Id=9606 Gene_Symbol=DYRK1A Isoform Long of Dual specificity tyrosine-phosphorylation-regulated kinase 1A;>IPI:IPI00219250.1|SWISS-PROT:Q13627-2|TREM	MULTI-MSMS		SWISS-PROT:Q13627	091203_CHolland_3	P12 cagA 90 min	P12 PAI 90 min	3	Exp091203	580.77	2	575.7683	1149.522	54095.46	0.45882	-0.34336	0.11546	575.7679293	578.7782657	580.7719017	20.803	NaN	0.63357	20.803	20.5	21.134	0		0	0	0	0.010339
GPVSGTEPEPVYSMEAADYR	20	0	1	11	Phospho (STY)	_GPVSGTEPEPVY(ph)SMEAADYR_		GPVSGTEPEPVY(0.95)S(0.05)MEAADYR		GPVS(-63.62)GT(-51.57)EPEPVY(12.78)S(-12.78)MEAADY(-156.66)R	0	0	0	1	IPI00746806;IPI00029601;IPI00062884;IPI00792087	IPI00746806	IPI00746806	>IPI:IPI00746806.1|TREMBL:B4E358;Q8N707|ENSEMBL:ENSP00000365745 Tax_Id=9606 Gene_Symbol=CTTN Cortactin, isoform CRA_a;>IPI:IPI00029601.6|SWISS-PROT:Q14247|TREMBL:Q53HG7;Q76MU0|ENSEMBL:ENSP00000301843|REFSEQ:NP_005222|H-INV:HIT000197014|VEGA:OTTHUMP00000165	MULTI-MSMS		SWISS-PROT:Q14247	091203_CHolland_3	P12 cagA 90 min	P12 PAI 90 min	3	Exp091203	1118.47	2	1117.9692	2233.9239	41100.97	1.6128	-0.27043	1.3424	1118.470736	1120.979169	1123.474178	46.784	NaN	2.0859	46.784	45.976	48.062	0		0	0	0	1.32E-43
LPSSPVYEDAASFK	14	1	0	7	Phospho (STY)	_LPSSPVY(ph)EDAASFK_		LPSSPVY(1)EDAASFK		LPS(-81.12)S(-55.84)PVY(38.14)EDAAS(-38.14)FK	0	0	0	1	IPI00746806;IPI00029601;IPI00062884;IPI00792087	IPI00746806	IPI00746806	>IPI:IPI00746806.1|TREMBL:B4E358;Q8N707|ENSEMBL:ENSP00000365745 Tax_Id=9606 Gene_Symbol=CTTN Cortactin, isoform CRA_a;>IPI:IPI00029601.6|SWISS-PROT:Q14247|TREMBL:Q53HG7;Q76MU0|ENSEMBL:ENSP00000301843|REFSEQ:NP_005222|H-INV:HIT000197014|VEGA:OTTHUMP00000165	MULTI-MSMS		SWISS-PROT:Q14247	091203_CHolland_3	P12 cagA 90 min	P12 PAI 90 min	3	Exp091203	795.86	2	795.8580	1589.7015	44603.32	0.8945	-0.35641	0.53809	796.3593622	798.3719336	799.8652184	43.001	NaN	1.6106	43.001	42.031	43.642	0		0	0	0	4.34E-06
ANPQERDGVYDVPLHNPPDAK	21	1	1	12	Phospho (STY)	_ANPQERDGVY(ph)DVPLHNPPDAK_		ANPQERDGVY(1)DVPLHNPPDAK		ANPQERDGVY(103.71)DVPLHNPPDAK	0	0	0	1	IPI00031407;IPI00646342;IPI00871939;IPI00953401;IPI00844476	IPI00031407	IPI00031407	>IPI:IPI00031407.1|SWISS-PROT:Q14511|ENSEMBL:ENSP00000368759|REFSEQ:NP_006394|H-INV:HIT000052344|VEGA:OTTHUMP00000016030 Tax_Id=9606 Gene_Symbol=NEDD9 Enhancer of filamentation 1;>IPI:IPI00646342.3|TREMBL:A8K9G7;Q5TI59|ENSEMBL:ENSP00000380534;ENSP000003952	MULTI-MSMS		SWISS-PROT:Q14511	091203_CHolland_3	P12 cagA 90 min	P12 PAI 90 min	3	Exp091203	810.71	3	804.7042	2411.0907	46343.27	1.1063	-0.039236	1.0671	805.038469	808.3868359	810.71182	25.351	NaN	1.5998	25.351	24.597	26.197	-1.91E-06		0	0	0	0.00032244
DEAGLREKDYDFPPPMR	17	1	2	12	Phospho (STY)	_DEAGLREKDY(ph)DFPPPMR_		DEAGLREKDY(1)DFPPPMR		DEAGLREKDY(216.15)DFPPPMR	0	0	0	1	IPI00031407;IPI00646342;IPI00871939;IPI00953401;IPI00844476	IPI00031407	IPI00031407	>IPI:IPI00031407.1|SWISS-PROT:Q14511|ENSEMBL:ENSP00000368759|REFSEQ:NP_006394|H-INV:HIT000052344|VEGA:OTTHUMP00000016030 Tax_Id=9606 Gene_Symbol=NEDD9 Enhancer of filamentation 1;>IPI:IPI00646342.3|TREMBL:A8K9G7;Q5TI59|ENSEMBL:ENSP00000380534;ENSP000003952	MULTI-MSMS		SWISS-PROT:Q14511	091203_CHolland_3	P12 cagA 90 min	P12 PAI 90 min	3	Exp091203	711.67	3	705.9784	2114.9133	49025.55	0.99548	-0.14595	0.84952	706.312584	711.3333306	715.3219258	36.538	NaN	5.5946	36.538	34.104	39.698	0		0	0	0	1.05E-22
DGVYDVPLHNPPDAK	15	1	0	15	Phospho (STY)	_DGVY(ph)DVPLHNPPDAK_		DGVY(1)DVPLHNPPDAK		DGVY(151.56)DVPLHNPPDAK	0	0	0	1	IPI00031407;IPI00646342;IPI00871939;IPI00953401;IPI00844476	IPI00031407	IPI00031407	>IPI:IPI00031407.1|SWISS-PROT:Q14511|ENSEMBL:ENSP00000368759|REFSEQ:NP_006394|H-INV:HIT000052344|VEGA:OTTHUMP00000016030 Tax_Id=9606 Gene_Symbol=NEDD9 Enhancer of filamentation 1;>IPI:IPI00646342.3|TREMBL:A8K9G7;Q5TI59|ENSEMBL:ENSP00000380534;ENSP000003952	MULTI-MSMS		SWISS-PROT:Q14511	091203_CHolland_3	P12 cagA 90 min	P12 PAI 90 min	3	Exp091203	862.89	2	858.8851	1715.7556	46028.54	1.2482	-0.16622	1.082	859.3862252	860.8979767	862.89166	31.416	NaN	1.4232	31.416	30.613	32.036	-1.91E-06		0	0	0	5.08E-09
DGVYDVPLHNPPDAK	15	1	0	15	Phospho (STY)	_DGVY(ph)DVPLHNPPDAK_		DGVY(1)DVPLHNPPDAK		DGVY(83.53)DVPLHNPPDAK	0	0	0	1	IPI00031407;IPI00646342;IPI00871939;IPI00953401;IPI00844476	IPI00031407	IPI00031407	>IPI:IPI00031407.1|SWISS-PROT:Q14511|ENSEMBL:ENSP00000368759|REFSEQ:NP_006394|H-INV:HIT000052344|VEGA:OTTHUMP00000016030 Tax_Id=9606 Gene_Symbol=NEDD9 Enhancer of filamentation 1;>IPI:IPI00646342.3|TREMBL:A8K9G7;Q5TI59|ENSEMBL:ENSP00000380534;ENSP000003952	MULTI-MSMS		SWISS-PROT:Q14511	091203_CHolland_3	P12 cagA 90 min	P12 PAI 90 min	3	Exp091203	575.6	3	572.9258	1715.7556	55726.25	0.62863	-0.33128	0.29735	572.9254485	574.601795	575.5969195	31.425	NaN	1.6646	31.425	30.494	32.159	1.91E-06		0	0	0	0.006727
GPVFSVPVGEIKPQGVYDIPPTK	23	2	0	9	Phospho (STY)	_GPVFSVPVGEIKPQGVY(ph)DIPPTK_		GPVFSVPVGEIKPQGVY(1)DIPPTK		GPVFS(-61.69)VPVGEIKPQGVY(36.14)DIPPT(-36.14)K	0	0	0	1	IPI00031407;IPI00646342;IPI00871939;IPI00953401;IPI00844476	IPI00031407	IPI00031407	>IPI:IPI00031407.1|SWISS-PROT:Q14511|ENSEMBL:ENSP00000368759|REFSEQ:NP_006394|H-INV:HIT000052344|VEGA:OTTHUMP00000016030 Tax_Id=9606 Gene_Symbol=NEDD9 Enhancer of filamentation 1;>IPI:IPI00646342.3|TREMBL:A8K9G7;Q5TI59|ENSEMBL:ENSP00000380534;ENSP000003952	MULTI-MSMS		SWISS-PROT:Q14511	091203_CHolland_3	P12 cagA 90 min	P12 PAI 90 min	3	Exp091203	838.45	3	835.4327	2503.2764	45904.61	1.3654	0.055948	1.4214	835.7669345	838.4503599	841.1098957	54.201	NaN	5.0042	54.201	52.791	57.795	0		0	0	0	0.00060973
RHQSLSPNHPPPQLGQSVGSQNDAYDVPR	29	0	2	11	Phospho (STY)	_RHQSLSPNHPPPQLGQSVGSQNDAY(ph)DVPR_		RHQSLSPNHPPPQLGQSVGS(0.001)QNDAY(0.999)DVPR		RHQS(-62.75)LS(-62.75)PNHPPPQLGQS(-56.98)VGS(-32.31)QNDAY(32.31)DVPR	0	0	0	1	IPI00031407;IPI00646342;IPI00871939;IPI00953401;IPI00844476	IPI00031407	IPI00031407	>IPI:IPI00031407.1|SWISS-PROT:Q14511|ENSEMBL:ENSP00000368759|REFSEQ:NP_006394|H-INV:HIT000052344|VEGA:OTTHUMP00000016030 Tax_Id=9606 Gene_Symbol=NEDD9 Enhancer of filamentation 1;>IPI:IPI00646342.3|TREMBL:A8K9G7;Q5TI59|ENSEMBL:ENSP00000380534;ENSP000003952	MULTI-MSMS		SWISS-PROT:Q14511	091203_CHolland_3	P12 cagA 90 min	P12 PAI 90 min	3	Exp091203	821.64	4	816.1351	3260.5113	46981.29	1.1814	0.3716	1.553	816.636758	819.3967066	821.3899975	28.518	NaN	2.6503	28.518	27.544	30.194	0		0	0	0	0.0060213
DKVTIADDYSDPFDAKNDLK	20	3	0	7*	Phospho (STY)	_DKVTIADDYS(ph)DPFDAKNDLK_		DKVTIADDY(0.391)S(0.609)DPFDAKNDLK		DKVT(-74.59)IADDY(-1.93)S(1.93)DPFDAKNDLK	0	0	0	1	IPI00017578;IPI00604688	IPI00017578	IPI00017578	>IPI:IPI00017578.1|SWISS-PROT:Q15464-1|TREMBL:B9EGM0|ENSEMBL:ENSP00000366936|REFSEQ:NP_003019|H-INV:HIT000323521|VEGA:OTTHUMP00000021397 Tax_Id=9606 Gene_Symbol=SHB SH2 domain-containing adapter protein B;>IPI:IPI00604688.3|SWISS-PROT:Q15464-2|ENSEMBL:ENSP	ISO-MSMS	1	SWISS-PROT:Q15464	091203_CHolland_3	P12 cagA 90 min	P12 PAI 90 min	3	Exp091203	788.38	3	784.0211	2349.0414	NaN	NaN	-0.10781	NaN	NaN	NaN	NaN	41.999	NaN	1.0312	41.999	41.493	42.524	0		0	0	0	1.32E-41
KLSLGQYDNDAGGQLPFSK	19	2	0	4*	Phospho (STY)	_KLSLGQY(ph)DNDAGGQLPFSK_		KLS(0.267)LGQY(0.733)DNDAGGQLPFSK		KLS(-4.4)LGQY(4.4)DNDAGGQLPFS(-72.27)K	0	0	0	1	IPI00658152;IPI00924727;IPI00854869	IPI00658152	IPI00658152	>IPI:IPI00658152.1|SWISS-PROT:Q68CZ2-1|TREMBL:B2RNV1|ENSEMBL:ENSP00000312143;ENSP00000381854|REFSEQ:NP_073585|H-INV:HIT000306645|VEGA:OTTHUMP00000082709 Tax_Id=9606 Gene_Symbol=TNS3 Isoform 1 of Tensin-3;>IPI:IPI00924727.1|TREMBL:Q59GW4|ENSEMBL:ENSP0000041	MULTI-MSMS		SWISS-PROT:Q68CZ2	091203_CHolland_3	P12 cagA 90 min	P12 PAI 90 min	3	Exp091203	709.69	3	706.6683	2116.983	50034.33	0.83085	-0.17448	0.65637	707.0023747	709.6858861	712.0109806	44.233	NaN	1.5574	44.233	43.293	44.851	0		0	0	0	0.0061537
SRDDLYDQDDSRDFPR	16	0	3	4	Phospho (STY)	_SRDDLY(ph)DQDDSRDFPR_		S(0.033)RDDLY(0.967)DQDDSRDFPR		S(-14.7)RDDLY(14.7)DQDDS(-44.93)RDFPR	0	0	0	1	IPI00409640;IPI00641640;IPI00941735;IPI00328218;IPI00409641;IPI00908558	IPI00409640	IPI00409640	>IPI:IPI00409640.3|SWISS-PROT:Q86X29-1|ENSEMBL:ENSP00000354575|REFSEQ:NP_991403|H-INV:HIT000053119 Tax_Id=9606 Gene_Symbol=LSR Isoform 1 of Lipolysis-stimulated lipoprotein receptor;>IPI:IPI00641640.2|ENSEMBL:ENSP00000346976|REFSEQ:NP_057009|VEGA:OTTHUMP00	MULTI-SECPEP		SWISS-PROT:Q86X29	091203_CHolland_3	P12 cagA 90 min	P12 PAI 90 min	3	Exp091203	704.34	3	693.9516	2078.8331	49358.64	0.86386	-0.020086	0.84377	694.285808	699.971908	703.959904	25.343	NaN	0.97108	25.343	24.902	25.873	0		0	0	0	0.011213
ATTPPNQGRPDSPVYANLQELK	22	1	1	2*	3 Phospho (STY)	_AT(ph)TPPNQGRPDS(ph)PVY(ph)ANLQELK_		AT(0.5)T(0.5)PPNQGRPDS(1)PVY(1)ANLQELK		AT(0)T(0)PPNQGRPDS(111.49)PVY(133.5)ANLQELK	0	0	0	3	IPI00328279;IPI00217418;IPI00410501;IPI00872643	IPI00328279	IPI00328279	>IPI:IPI00328279.1|SWISS-PROT:Q8IWW6-1|TREMBL:Q504X1|ENSEMBL:ENSP00000345808|REFSEQ:NP_060757|H-INV:HIT000083445|VEGA:OTTHUMP00000019410 Tax_Id=9606 Gene_Symbol=ARHGAP12 Isoform 1 of Rho GTPase-activating protein 12;>IPI:IPI00217418.3|SWISS-PROT:Q8IWW6-2|T	MULTI-MSMS		SWISS-PROT:Q8IWW6	091203_CHolland_3	P12 cagA 90 min	P12 PAI 90 min	3	Exp091203	879.71	3	879.3780	2635.1122	44880.34	1.2469	-0.068715	1.1782	879.7121415	883.0607943	885.7197116	49.06	NaN	1.7306	49.06	48.292	50.023	3.81E-06		0	0	0	4.12E-11
TLEPVKPPTVPNDYMTSPAR	20	1	1	3	Phospho (STY)	_TLEPVKPPTVPNDY(ph)MTSPAR_		TLEPVKPPTVPNDY(0.742)MT(0.212)S(0.045)PAR		T(-66.72)LEPVKPPT(-35.28)VPNDY(5.44)MT(-5.44)S(-12.17)PAR	0	0	0	1	IPI00480028;IPI00431025;IPI00902865;IPI00431034;IPI00827857;IPI00431031;IPI00431030;IPI00647003;IPI00431027;IPI00431029;IPI00431026;IPI00431032;IPI00431033;IPI00935670;IPI00909287	IPI00480028	IPI00480028	>IPI:IPI00480028.2|TREMBL:A6NFN2|ENSEMBL:ENSP00000347555 Tax_Id=9606 Gene_Symbol=ABI1 Putative uncharacterized protein ABI1;>IPI:IPI00431025.1|SWISS-PROT:Q8IZP0-1|ENSEMBL:ENSP00000365312|REFSEQ:NP_005461|VEGA:OTTHUMP00000019352 Tax_Id=9606 Gene_Symbol=ABI1	MULTI-MSMS		SWISS-PROT:Q8IZP0	091203_CHolland_3	P12 cagA 90 min	P12 PAI 90 min	3	Exp091203	768.72	3	765.0360	2292.0861	47444.3	0.87972	-0.38704	0.49268	765.3704512	768.7188423	771.7111645	40.199	NaN	2.4475	40.199	39.137	41.584	3.81E-06		0	0	0	0.0025629
IHGSAAREEDEHPYELLLTAETK	23	1	1	16	Phospho (STY)	_IHGSAAREEDEHPY(ph)ELLLTAETK_		IHGSAAREEDEHPY(1)ELLLTAETK		IHGS(-44.2)AAREEDEHPY(43.11)ELLLT(-43.11)AET(-67.62)K	0	0	0	1	IPI00395663	IPI00395663	IPI00395663	>IPI:IPI00395663.5|SWISS-PROT:Q92625|TREMBL:B4DQW8;Q05CP0|ENSEMBL:ENSP00000353518|REFSEQ:NP_056060|H-INV:HIT000390885|VEGA:OTTHUMP00000016243 Tax_Id=9606 Gene_Symbol=ANKS1A Ankyrin repeat and SAM domain-containing protein 1A	MULTI-MSMS		SWISS-PROT:Q92625	091203_CHolland_3	P12 cagA 90 min	P12 PAI 90 min	3	Exp091203	675.83	4	673.0681	2688.2432	51516.85	0.79499	0.14981	0.9448	673.318898	675.8302385	677.8244982	37.294	NaN	1.5925	37.294	36.438	38.031	0		0	0	0	0.00021406
RDNEVDGQDYHFVVSR	16	0	2	12	Phospho (STY)	_RDNEVDGQDY(ph)HFVVSR_		RDNEVDGQDY(1)HFVVSR		RDNEVDGQDY(74.77)HFVVS(-74.77)R	0	0	0	1	IPI00552701;IPI00023343;IPI00647338;IPI00952698	IPI00552701	IPI00552701	>IPI:IPI00552701.1|TREMBL:Q5JUW8|ENSEMBL:ENSP00000194900|VEGA:OTTHUMP00000023477 Tax_Id=9606 Gene_Symbol=DLG3 Discs, large homolog 3 (Neuroendocrine-dlg, Drosophila), isoform CRA_b;>IPI:IPI00023343.4|SWISS-PROT:Q92796-1|TREMBL:Q59FY1|ENSEMBL:ENSP0000036348	MULTI-MSMS		SWISS-PROT:Q92796	091203_CHolland_3	P12 cagA 90 min	P12 PAI 90 min	3	Exp091203	672.96	3	672.6251	2014.8534	50215.39	0.70242	0.06234	0.76476	672.6251775	676.6385543	679.2972311	26.425	NaN	1.2362	26.425	25.873	27.109	0		0	0	0	9.24E-10
RAQIPEGDYLSYR	13	0	2	3	Phospho (STY)	_RAQIPEGDY(ph)LSYR_		RAQIPEGDY(0.98)LS(0.018)Y(0.003)R		RAQIPEGDY(17.44)LS(-17.44)Y(-25.61)R	0	0	0	1	IPI00438286;IPI00438287;IPI00438288;IPI00438290;IPI00438289;IPI00438291;IPI00438292	IPI00438286	IPI00438286	>IPI:IPI00438286.3|SWISS-PROT:Q96RT1-1|TREMBL:B7ZLV9;Q1RMD0|ENSEMBL:ENSP00000284037|VEGA:OTTHUMP00000123464 Tax_Id=9606 Gene_Symbol=ERBB2IP ERBB2IP protein;>IPI:IPI00438287.2|SWISS-PROT:Q96RT1-2|TREMBL:A0AVR1;B4E3F1;Q1RMC9|ENSEMBL:ENSP00000370330|REFSEQ:NP	MULTI-SECPEP		SWISS-PROT:Q96RT1	091203_CHolland_3	P12 cagA 90 min	P12 PAI 90 min	3	Exp091203	550.65	3	549.9224	1646.7454	56599.54	0.56048	-0.39253	0.16795	549.9221618	553.9357341	556.5941063	33.008	NaN	1.323	33.008	32.22	33.543	0		0	0	0	0.018065
NNYALNTTATYAEPYRPIQYR	21	0	2	6*	Phospho (STY)	_NNYALNTTAT(ph)YAEPYRPIQYR_		NNYALNT(0.001)T(0.074)AT(0.868)Y(0.057)AEPYRPIQYR		NNY(-106.16)ALNT(-29.2)T(-10.69)AT(10.69)Y(-11.83)AEPY(-53.34)RPIQY(-71.43)R	0	0	0	1	IPI00021076;IPI00334400;IPI00747119;IPI00761037;IPI00940183	IPI00021076	IPI00021076	>IPI:IPI00021076.1|SWISS-PROT:Q99569-1|TREMBL:Q4W5T8|ENSEMBL:ENSP00000374409|REFSEQ:NP_003619|H-INV:HIT000323893|VEGA:OTTHUMP00000204743 Tax_Id=9606 Gene_Symbol=PKP4 Isoform Long of Plakophilin-4;>IPI:IPI00334400.1|SWISS-PROT:Q99569-2 Tax_Id=9606 Gene_Symb	MULTI-MSMS		SWISS-PROT:Q99569	091203_CHolland_3	P12 cagA 90 min	P12 PAI 90 min	3	Exp091203	867.41	3	867.0708	2598.1904	45585.76	0.99214	0.08399	1.0761	867.4049571	871.4183636	874.0776521	42.731	NaN	1.864	42.731	42.104	43.968	0		0	0	0	4.73E-06
LVPTGPTHREPSPVRYDNLSR	21	0	3	4*	2 Phospho (STY)	_LVPTGPT(ph)HREPSPVRY(ph)DNLSR_		LVPT(0.08)GPT(0.537)HREPS(0.492)PVRY(0.873)DNLS(0.019)R		LVPT(-7.77)GPT(0.68)HREPS(-0.68)PVRY(6.3)DNLS(-14.62)R	0	0	0	2	IPI00328272;IPI00216546	IPI00328272	IPI00328272	>IPI:IPI00328272.2|SWISS-PROT:Q9C0B5-1|TREMBL:Q2TGF0|ENSEMBL:ENSP00000287169|REFSEQ:NP_056272|H-INV:HIT000332529 Tax_Id=9606 Gene_Symbol=ZDHHC5 Isoform 1 of Probable palmitoyltransferase ZDHHC5;>IPI:IPI00216546.3|SWISS-PROT:Q9C0B5-2 Tax_Id=9606 Gene_Symbol	MULTI-MSMS		SWISS-PROT:Q9C0B5	091203_CHolland_3	P12 cagA 90 min	P12 PAI 90 min	3	Exp091203	851.4	3	851.0667	2550.1782	44721.75	1.1452	0.28731	1.4325	851.4009169	857.4211429	861.4108642	25.793	NaN	1.3487	25.793	25.274	26.622	1.91E-06		0	0	0	0.022605
NAIKVPIVINPNAYDNLAIYK	21	2	0	9	Phospho (STY)	_NAIKVPIVINPNAY(ph)DNLAIYK_		NAIKVPIVINPNAY(1)DNLAIYK		NAIKVPIVINPNAY(41.47)DNLAIY(-41.47)K	0	0	0	1	IPI00737545	IPI00737545	IPI00737545	>IPI:IPI00737545.4|SWISS-PROT:Q9H792|ENSEMBL:ENSP00000309230|REFSEQ:NP_079052|H-INV:HIT000047531|VEGA:OTTHUMP00000176118 Tax_Id=9606 Gene_Symbol=SGK269 Tyrosine-protein kinase SgK269	MULTI-MSMS		SWISS-PROT:Q9H792	091203_CHolland_3	P12 cagA 90 min	P12 PAI 90 min	3	Exp091203	814.11	3	808.4293	2422.2661	46264.21	1.3782	-0.19939	1.1788	808.763868	811.4470257	814.1062646	59.333	NaN	1.2945	59.333	58.732	60.026	0		0	0	0	2.05E-07
VPIVINPNAYDNLAIYK	17	1	0	7	Phospho (STY)	_VPIVINPNAY(ph)DNLAIYK_		VPIVINPNAY(0.829)DNLAIY(0.171)K		VPIVINPNAY(6.86)DNLAIY(-6.86)K	0	0	0	1	IPI00737545	IPI00737545	IPI00737545	>IPI:IPI00737545.4|SWISS-PROT:Q9H792|ENSEMBL:ENSP00000309230|REFSEQ:NP_079052|H-INV:HIT000047531|VEGA:OTTHUMP00000176118 Tax_Id=9606 Gene_Symbol=SGK269 Tyrosine-protein kinase SgK269	MULTI-MSMS		SWISS-PROT:Q9H792	091203_CHolland_3	P12 cagA 90 min	P12 PAI 90 min	3	Exp091203	999.51	2	999.0108	1996.0071	41722.48	1.5439	-1.2054	0.33852	999.0085313	1001.022422	1003.015687	59.633	NaN	1.1479	59.633	58.961	60.109	-3.81E-06		0	0	0	0.029049
VPSEGAYDIILPR	13	0	1	10	Phospho (STY)	_VPSEGAY(ph)DIILPR_		VPSEGAY(1)DIILPR		VPS(-52.71)EGAY(52.71)DIILPR	0	0	0	1	IPI00396108;IPI00789902;IPI00099883;IPI00790490;IPI00004901	IPI00396108	IPI00396108	>IPI:IPI00396108.2|ENSEMBL:ENSP00000340595|REFSEQ:NP_071319|H-INV:HIT000249498|VEGA:OTTHUMP00000182273 Tax_Id=9606 Gene_Symbol=GPRC5C G protein-coupled receptor family C, group 5, member C isoform a;>IPI:IPI00789902.1|SWISS-PROT:Q9NQ84-2|ENSEMBL:ENSP000003	MULTI-MSMS		SWISS-PROT:Q9NQ84	091203_CHolland_3	P12 cagA 90 min	P12 PAI 90 min	3	Exp091203	760.37	2	755.3711	1508.7276	48606.49	0.96524	-0.043717	0.92152	755.3709751	758.3808815	760.3750502	49.392	NaN	2.0622	49.392	48.405	50.467	0		0	0	0	6.84E-05
LIYLVPEK	8	1	0	3	Phospho (STY)	_LIY(ph)LVPEK_		LIY(1)LVPEK		LIY(60.97)LVPEK	0	0	0	1	IPI00414027;IPI00937782;IPI00396534;IPI00941398;IPI00943185;IPI00892957;IPI00236575	IPI00414027	IPI00414027	>IPI:IPI00414027.3|ENSEMBL:ENSP00000347244|REFSEQ:NP_006268|H-INV:HIT000072847|VEGA:OTTHUMP00000116038 Tax_Id=9606 Gene_Symbol=ITSN2 intersectin 2 isoform 1;>IPI:IPI00937782.1|SWISS-PROT:Q9NZM3-1|ENSEMBL:ENSP00000370265 Tax_Id=9606 Gene_Symbol=ITSN2 Isofor	ISO-MSMS	2	SWISS-PROT:Q9NZM3	091203_CHolland_3	P12 cagA 90 min	P12 PAI 90 min	3	Exp091203	531.79	2	527.7829	1053.5511	NaN	NaN	0.16402	NaN	NaN	NaN	NaN	45.456	NaN	1.197	45.456	44.779	45.976	0		0	0	0	0.038723
HPDIYAVPIK	10	1	0	11	Phospho (STY)	_HPDIY(ph)AVPIK_		HPDIY(1)AVPIK		HPDIY(82.29)AVPIK	0	0	0	1	IPI00003843;IPI00216245;IPI00922413;IPI00797934;IPI00216246	IPI00003843	IPI00003843	>IPI:IPI00003843.2|SWISS-PROT:Q9UDY2-1|TREMBL:B7Z2R8;B7Z7T6|ENSEMBL:ENSP00000366453|REFSEQ:NP_004808|H-INV:HIT000040277|VEGA:OTTHUMP00000021431 Tax_Id=9606 Gene_Symbol=TJP2 cDNA FLJ53324, highly similar to Tight junction protein ZO-2;>IPI:IPI00216245.3|SWI	MULTI-MSMS		SWISS-PROT:Q9UDY2	091203_CHolland_3	P12 cagA 90 min	P12 PAI 90 min	3	Exp091203	618.82	2	616.8074	1231.6002	53281.23	0.70896	0.55832	1.2673	616.8076357	618.8202836	620.8146245	28.523	NaN	2.2218	28.523	27.731	29.953	1.91E-06		0	0	0	0.0091958
IEIAQKHPDIYAVPIK	16	2	0	14	Phospho (STY)	_IEIAQKHPDIY(ph)AVPIK_		IEIAQKHPDIY(1)AVPIK		IEIAQKHPDIY(154.72)AVPIK	0	0	0	1	IPI00003843;IPI00216245;IPI00922413;IPI00797934	IPI00003843	IPI00003843	>IPI:IPI00003843.2|SWISS-PROT:Q9UDY2-1|TREMBL:B7Z2R8;B7Z7T6|ENSEMBL:ENSP00000366453|REFSEQ:NP_004808|H-INV:HIT000040277|VEGA:OTTHUMP00000021431 Tax_Id=9606 Gene_Symbol=TJP2 cDNA FLJ53324, highly similar to Tight junction protein ZO-2;>IPI:IPI00216245.3|SWI	MULTI-MSMS		SWISS-PROT:Q9UDY2	091203_CHolland_3	P12 cagA 90 min	P12 PAI 90 min	3	Exp091203	639.01	3	639.0078	1914.0016	52021.63	0.85413	-0.1104	0.74373	639.3420148	641.6908566	644.3506393	35.273	NaN	1.9055	35.273	34.533	36.438	0		0	0	0	5.37E-10
ALDYYMLR	8	0	1	7*	Phospho (STY)	_ALDY(ph)YMLR_		ALDY(0.883)Y(0.117)MLR		ALDY(8.76)Y(-8.76)MLR	0	0	0	1	IPI00298994;IPI00642355	IPI00298994	IPI00298994	>IPI:IPI00298994.6|SWISS-PROT:Q9Y490|TREMBL:Q5TCU6|ENSEMBL:ENSP00000316029|REFSEQ:NP_006280|H-INV:HIT000000744|VEGA:OTTHUMP00000021350 Tax_Id=9606 Gene_Symbol=TLN1 Talin-1;>IPI:IPI00642355.1|TREMBL:Q5TCU5|ENSEMBL:ENSP00000367418|VEGA:OTTHUMP00000021351 Tax	MULTI-MSMS		SWISS-PROT:Q9Y490	091203_CHolland_3	P12 cagA 90 min	P12 PAI 90 min	3	Exp091203	562.75	2	562.7459	1123.4773	56959.31	0.57343	0.039572	0.61301	562.7459128	565.7558385	567.7500505	48.547	NaN	1.5505	48.547	47.728	49.279	0		0	0	0	0.015617
VFDKDGNGYISAAELR	16	1	1	10	Phospho (STY)	_VFDKDGNGY(ph)ISAAELR_		VFDKDGNGY(1)ISAAELR		VFDKDGNGY(50.02)IS(-50.02)AAELR	0	0	0	1	IPI00916768;IPI00794543;IPI00075248;IPI00386621;IPI00916600;IPI00945782	IPI00916768	IPI00916768	>IPI:IPI00916768.2|ENSEMBL:ENSP00000411440|VEGA:OTTHUMP00000202341 Tax_Id=9606 Gene_Symbol=CALM3;CALM2;CALM1 21 kDa protein;>IPI:IPI00794543.1|TREMBL:A8K1M2;B2RDW0|ENSEMBL:ENSP00000403491|VEGA:OTTHUMP00000076187 Tax_Id=9606 Gene_Symbol=CALM3;CALM2;CALM1 cD	MULTI-MSMS		TREMBL:A8K1M2;B2RDW0	091203_CHolland_3	P12 cagA 90 min	P12 PAI 90 min	3	Exp091203	612.28	3	612.2839	1833.8298	53500.3	0.75818	-0.040232	0.71795	612.6182346	615.6320927	618.2913374	37.19	NaN	1.4852	37.19	36.659	38.144	0		0	0	0	0.00016963
DVPDGPLLREETYDVPPAFAK	21	1	1	3*	Phospho (STY)	_DVPDGPLLREETY(ph)DVPPAFAK_		DVPDGPLLREET(0.184)Y(0.816)DVPPAFAK		DVPDGPLLREET(-6.48)Y(6.48)DVPPAFAK	0	0	0	1	IPI00645994;IPI00641339;IPI00872386;IPI00646673;IPI00011998	IPI00645994	IPI00645994	>IPI:IPI00645994.2|TREMBL:B3KWD7;B4DEV4|ENSEMBL:ENSP00000377074;ENSP00000391669|VEGA:OTTHUMP00000080182;OTTHUMP00000174941 Tax_Id=9606 Gene_Symbol=BCAR1 cDNA FLJ56057, highly similar to Breast cancer anti-estrogen resistance protein 1;>IPI:IPI00641339.2|TR	MULTI-MSMS		TREMBL:B3KWD7;B4DEV4	091203_CHolland_3	P12 cagA 90 min	P12 PAI 90 min	3	Exp091203	804.06	3	803.7173	2408.1301	47150.99	1.3798	0.15598	1.5358	804.0517792	807.3996436	810.0592718	57.211	NaN	2.1035	57.211	56.201	58.305	0		0	0	0	0.0024711
HLLAPGPQDIYDVPPVR	17	0	1	15	Phospho (STY)	_HLLAPGPQDIY(ph)DVPPVR_		HLLAPGPQDIY(1)DVPPVR		HLLAPGPQDIY(125.52)DVPPVR	0	0	0	1	IPI00645994;IPI00641339;IPI00872386;IPI00646673;IPI00011998	IPI00645994	IPI00645994	>IPI:IPI00645994.2|TREMBL:B3KWD7;B4DEV4|ENSEMBL:ENSP00000377074;ENSP00000391669|VEGA:OTTHUMP00000080182;OTTHUMP00000174941 Tax_Id=9606 Gene_Symbol=BCAR1 cDNA FLJ56057, highly similar to Breast cancer anti-estrogen resistance protein 1;>IPI:IPI00641339.2|TR	MULTI-MSMS		TREMBL:B3KWD7;B4DEV4	091203_CHolland_3	P12 cagA 90 min	P12 PAI 90 min	3	Exp091203	984.49	2	983.9930	1965.9714	43741.61	1.44	-0.0056144	1.4343	983.9928792	987.0036357	989.4979224	46.229	NaN	2.4202	46.229	45.534	47.954	0		0	0	0	1.45E-06
RPGPGTLYDVPR	12	0	2	10*	Phospho (STY)	_RPGPGTLY(ph)DVPR_		RPGPGT(0.135)LY(0.865)DVPR		RPGPGT(-8.08)LY(8.08)DVPR	0	0	0	1	IPI00645994;IPI00641339;IPI00872386;IPI00646673	IPI00645994	IPI00645994	>IPI:IPI00645994.2|TREMBL:B3KWD7;B4DEV4|ENSEMBL:ENSP00000377074;ENSP00000391669|VEGA:OTTHUMP00000080182;OTTHUMP00000174941 Tax_Id=9606 Gene_Symbol=BCAR1 cDNA FLJ56057, highly similar to Breast cancer anti-estrogen resistance protein 1;>IPI:IPI00641339.2|TR	MULTI-MSMS		TREMBL:B3KWD7;B4DEV4	091203_CHolland_3	P12 cagA 90 min	P12 PAI 90 min	3	Exp091203	704.34	2	704.3427	1406.6708	49261.62	0.88298	0.090235	0.97321	704.3424684	710.3628773	714.3509267	25.814	NaN	1.1979	25.814	25.247	26.445	0		0	0	0	0.042468
RPGPGTLYDVPR	12	0	2	10*	Phospho (STY)	_RPGPGTLY(ph)DVPR_		RPGPGT(0.066)LY(0.934)DVPR		RPGPGT(-11.53)LY(11.53)DVPR	0	0	0	1	IPI00645994;IPI00641339;IPI00872386;IPI00646673	IPI00645994	IPI00645994	>IPI:IPI00645994.2|TREMBL:B3KWD7;B4DEV4|ENSEMBL:ENSP00000377074;ENSP00000391669|VEGA:OTTHUMP00000080182;OTTHUMP00000174941 Tax_Id=9606 Gene_Symbol=BCAR1 cDNA FLJ56057, highly similar to Breast cancer anti-estrogen resistance protein 1;>IPI:IPI00641339.2|TR	MULTI-SECPEP		TREMBL:B3KWD7;B4DEV4	091203_CHolland_3	P12 cagA 90 min	P12 PAI 90 min	3	Exp091203	469.9	3	469.8975	1406.6708	61454.72	0.030964	0.10073	0.13169	469.897436	473.9108798	476.5697088	25.83	NaN	1.4313	25.83	25.274	26.705	0		0	0	0	0.038448
RPLHPALNQPGGLQPLSFQNPVYHLNNPIPAMPK	34	1	1	7	Phospho (STY)	_RPLHPALNQPGGLQPLSFQNPVY(ph)HLNNPIPAMPK_		RPLHPALNQPGGLQPLS(0.013)FQNPVY(0.987)HLNNPIPAMPK		RPLHPALNQPGGLQPLS(-18.71)FQNPVY(18.71)HLNNPIPAMPK	0	0	0	1	IPI00946817;IPI00335849;IPI00006854;IPI00941704;IPI00946486	IPI00946817	IPI00946817	>IPI:IPI00946817.1|TREMBL:Q2TB22|ENSEMBL:ENSP00000356621|REFSEQ:NP_733793 Tax_Id=9606 Gene_Symbol=RASAL2 RAS protein activator like 2 isoform 2;>IPI:IPI00335849.4|TREMBL:B1AKC7;Q59EM2;Q6P4F9;Q8IW42|ENSEMBL:ENSP00000263528|VEGA:OTTHUMP00000032948 Tax_Id=960	MULTI-MSMS		TREMBL:Q2TB22	091203_CHolland_3	P12 cagA 90 min	P12 PAI 90 min	3	Exp091203	960.25	4	959.7459	3834.9546	44113.21	1.5058	-0.30644	1.1993	960.2473529	962.7586265	964.752856	55.834	NaN	1.4881	55.834	55.037	56.525	-3.81E-06		0	0	0	4.17E-11
IAIYELLFK	9	1	0	9	Phospho (STY)	_IAIY(ph)ELLFK_		IAIY(1)ELLFK		IAIY(91.87)ELLFK	0	0	0	1	IPI00749512;IPI00478810;IPI00008438	IPI00749512	IPI00749512	>IPI:IPI00749512.4|TREMBL:Q59GE4|H-INV:HIT000008627 Tax_Id=9606 Gene_Symbol=RPS10 Ribosomal protein S10 variant (Fragment);>IPI:IPI00478810.1|TREMBL:Q5TZB9|ENSEMBL:ENSP00000363165;ENSP00000363169|VEGA:OTTHUMP00000016230 Tax_Id=9606 Gene_Symbol=RPS10 Riboso	MULTI-MSMS		TREMBL:Q59GE4	091203_CHolland_3	P12 cagA 90 min	P12 PAI 90 min	3	Exp091203	595.32	2	595.3171	1188.6196	54460.42	0.71019	0.039502	0.74969	595.3166996	597.3296364	599.3241822	75.538	NaN	0.90898	75.538	75.102	76.011	0		0	0	0	0.0083629
LQLAMEMVGFLPKTRR	16	1	2	6	2 Oxidation (M),Phospho (STY)	_LQLAM(ox)EM(ox)VGFLPKT(ph)RR_	LQLAM(1)EM(1)VGFLPKTRR	LQLAMEMVGFLPKT(1)RR	LQLAM(34.3)EM(34.3)VGFLPKTRR	LQLAMEMVGFLPKT(34.3)RR	0	0	2	1	IPI00018057;IPI00953559;IPI00160131;IPI00903232;IPI00902943;IPI00953494;IPI00902852	IPI00018057	IPI00018057	>IPI:IPI00018057.3|SWISS-PROT:B2RTY4-4 Tax_Id=9606 Gene_Symbol=MYO9A Isoform 4 of Myosin-IXa;>IPI:IPI00953559.1|SWISS-PROT:B2RTY4-1|TREMBL:C9IYB3|ENSEMBL:ENSP00000399162 Tax_Id=9606 Gene_Symbol=MYO9A Putative uncharacterized protein MYO9A;>IPI:IPI00160131.	MULTI-MSMS		SWISS-PROT:B2RTY4	091203_CHolland_4	P12 cagA 90 min	P12 PAI 90 min	4	Exp091203	673.69	3	668.0053	2000.9941	50898.34	1.2007	-0.71043	0.4903	668.3391642	673.3598981	677.348497	48.926	NaN	2.075	48.926	48.044	50.119	-3.81E-06		0	0	0	0.048072
VIYDFIEK	8	1	0	14	Phospho (STY)	_VIY(ph)DFIEK_		VIY(1)DFIEK		VIY(103.56)DFIEK	0	0	0	1	IPI00011676	IPI00011676	IPI00011676	>IPI:IPI00011676.2|SWISS-PROT:O00401|TREMBL:A1JUI9;A4D0Y1;A8K180;Q68DE4|ENSEMBL:ENSP00000223023|REFSEQ:NP_003932|H-INV:HIT000053836|VEGA:OTTHUMP00000024882 Tax_Id=9606 Gene_Symbol=WASL Neural Wiskott-Aldrich syndrome protein	MULTI-MSMS		SWISS-PROT:O00401	091203_CHolland_4	P12 cagA 90 min	P12 PAI 90 min	4	Exp091203	557.77	2	553.7621	1105.5097	56578.02	0.70659	-0.28835	0.41824	553.761856	555.7743594	557.7688895	43.397	NaN	1.6438	43.397	42.537	44.181	0		0	0	0	0.0078727
HADAEMTGYVVTR	13	0	1	14*	Phospho (STY)	_HADAEMTGY(ph)VVTR_		HADAEMTGY(1)VVTR		HADAEMT(-37.67)GY(37.67)VVT(-70.97)R	0	0	0	1	IPI00005741;IPI00645543;IPI00604745;IPI00478699	IPI00005741	IPI00005741	>IPI:IPI00005741.1|SWISS-PROT:O15264|TREMBL:B5BTY5;Q6FHR4|ENSEMBL:ENSP00000211287|REFSEQ:NP_002745|H-INV:HIT000282879|VEGA:OTTHUMP00000016282 Tax_Id=9606 Gene_Symbol=MAPK13 Mitogen-activated protein kinase 13;>IPI:IPI00645543.1|TREMBL:Q5R3E4|ENSEMBL:ENSP00	MULTI-MSMS		SWISS-PROT:O15264	091203_CHolland_4	P12 cagA 90 min	P12 PAI 90 min	4	Exp091203	512.56	3	510.5533	1528.6381	58983.21	0.26447	-0.025137	0.23933	510.5532669	512.5599523	513.889556	23.317	NaN	1.3786	23.317	22.574	23.953	0		0	0	0	1.45E-05
HADAEMTGYVVTR	13	0	1	14*	Phospho (STY)	_HADAEMTGY(ph)VVTR_		HADAEMT(0.122)GY(0.855)VVT(0.023)R		HADAEMT(-8.45)GY(8.45)VVT(-15.65)R	0	0	0	1	IPI00005741;IPI00645543;IPI00604745;IPI00478699	IPI00005741	IPI00005741	>IPI:IPI00005741.1|SWISS-PROT:O15264|TREMBL:B5BTY5;Q6FHR4|ENSEMBL:ENSP00000211287|REFSEQ:NP_002745|H-INV:HIT000282879|VEGA:OTTHUMP00000016282 Tax_Id=9606 Gene_Symbol=MAPK13 Mitogen-activated protein kinase 13;>IPI:IPI00645543.1|TREMBL:Q5R3E4|ENSEMBL:ENSP00	MULTI-MSMS		SWISS-PROT:O15264	091203_CHolland_4	P12 cagA 90 min	P12 PAI 90 min	4	Exp091203	768.34	2	765.3264	1528.6381	48205.64	0.9985	-0.0027814	0.99572	765.3262974	768.3364608	770.3300083	23.23	NaN	2.358	23.23	21.637	23.995	0		0	0	0	0.00042235
QVIQTPLADSLPVSR	15	0	1	8	2 Phospho (STY),Gln->pyro-Glu	_(gl)QVIQT(ph)PLADS(ph)LPVSR_		QVIQT(1)PLADS(0.999)LPVS(0.001)R		QVIQT(42.18)PLADS(30.84)LPVS(-30.84)R	0	1	0	2	IPI00218397;IPI00947173;IPI00029446;IPI00744529	IPI00218397	IPI00218397	>IPI:IPI00218397.3|SWISS-PROT:O95248-4|ENSEMBL:ENSP00000336522;ENSP00000370196|REFSEQ:NP_002963|H-INV:HIT000266154|VEGA:OTTHUMP00000196597 Tax_Id=9606 Gene_Symbol=SBF1 Isoform 4 of Myotubularin-related protein 5;>IPI:IPI00947173.1|TREMBL:A6PVH0;Q59EX9;Q68C	MULTI-MSMS		SWISS-PROT:O95248	091203_CHolland_4	P12 cagA 90 min	P12 PAI 90 min	4	Exp091203	883.91	2	883.9099	1765.8053	44600.8	1.1397	-1.1074	0.032327	883.9089345	886.9191412	888.9128171	35.54	NaN	1.4883	35.54	34.75	36.238	3.81E-06		0	0	0	0.012503
SESVVYADIR	10	0	1	7	Phospho (STY)	_SESVVY(ph)ADIR_		SESVVY(1)ADIR		S(-86.91)ES(-63.52)VVY(63.52)ADIR	0	0	0	1	IPI00022558;IPI00760547;IPI00644618;IPI00893201	IPI00022558	IPI00022558	>IPI:IPI00022558.2|SWISS-PROT:O95297-1|TREMBL:A8K5D4;Q5U0H8;Q9UEL4|ENSEMBL:ENSP00000352513|REFSEQ:NP_003944|H-INV:HIT000082369|VEGA:OTTHUMP00000032519 Tax_Id=9606 Gene_Symbol=MPZL1 Isoform 1 of Myelin protein zero-like protein 1;>IPI:IPI00760547.1|SWISS-PR	MULTI-MSMS		SWISS-PROT:O95297	091203_CHolland_4	P12 cagA 90 min	P12 PAI 90 min	4	Exp091203	612.79	2	609.7737	1217.5329	54011.17	0.63758	0.427	1.0646	609.7738101	612.7837161	614.7780674	29.11	NaN	1.2686	29.11	28.689	29.957	-1.91E-06		0	0	0	0.0001245
SLPSGSHQGPVIYAQLDHSGGHHSDKINK	29	2	0	6	Phospho (STY)	_SLPSGSHQGPVIY(ph)AQLDHSGGHHSDKINK_		S(0.084)LPS(0.238)GS(0.238)HQGPVIY(0.358)AQLDHS(0.041)GGHHS(0.041)DKINK		S(-6.31)LPS(-1.78)GS(-1.78)HQGPVIY(1.78)AQLDHS(-9.41)GGHHS(-9.41)DKINK	0	0	0	1	IPI00022558;IPI00760547;IPI00644618	IPI00022558	IPI00022558	>IPI:IPI00022558.2|SWISS-PROT:O95297-1|TREMBL:A8K5D4;Q5U0H8;Q9UEL4|ENSEMBL:ENSP00000352513|REFSEQ:NP_003944|H-INV:HIT000082369|VEGA:OTTHUMP00000032519 Tax_Id=9606 Gene_Symbol=MPZL1 Isoform 1 of Myelin protein zero-like protein 1;>IPI:IPI00760547.1|SWISS-PR	MULTI-MSMS		SWISS-PROT:O95297	091203_CHolland_4	P12 cagA 90 min	P12 PAI 90 min	4	Exp091203	630.3	5	630.1019	3145.4731	52931.73	0.80647	-0.044871	0.7616	630.3024838	631.9126122	633.5079607	23.654	NaN	1.6184	23.654	22.853	24.472	0		0	0	0	0.034304
WDTGENPIYK	10	1	0	11	Phospho (STY)	_WDTGENPIY(ph)K_		WDTGENPIY(1)K		WDT(-85.94)GENPIY(85.94)K	0	0	0	1	IPI00217563	IPI00217563	IPI00217563	>IPI:IPI00217563.4|SWISS-PROT:P05556-1|ENSEMBL:ENSP00000303351;ENSP00000379350|REFSEQ:NP_002202;NP_596867|H-INV:HIT000054222|VEGA:OTTHUMP00000019420 Tax_Id=9606 Gene_Symbol=ITGB1 Isoform Beta-1A of Integrin beta-1	MULTI-MSMS		SWISS-PROT:P05556	091203_CHolland_4	P12 cagA 90 min	P12 PAI 90 min	4	Exp091203	651.77	2	651.7737	1301.5329	51951.81	0.85775	0.12784	0.98559	651.7736359	653.7860806	655.7808523	34.454	NaN	1.8329	34.454	33.384	35.217	0		0	0	0	0.00010531
NLDNGGFYISPR	12	0	1	3	Phospho (STY)	_NLDNGGFY(ph)ISPR_		NLDNGGFY(0.995)IS(0.005)PR		NLDNGGFY(22.93)IS(-22.93)PR	0	0	0	1	IPI00515097;IPI00555672;IPI00940423;IPI00411413	IPI00515097	IPI00515097	>IPI:IPI00515097.3|SWISS-PROT:P06239-3|ENSEMBL:ENSP00000328213;ENSP00000362663|H-INV:HIT000036178|VEGA:OTTHUMP00000008740 Tax_Id=9606 Gene_Symbol=LCK Isoform 3 of Proto-oncogene tyrosine-protein kinase LCK;>IPI:IPI00555672.1|TREMBL:Q573B4|ENSEMBL:ENSP00000	MULTI-SECPEP		SWISS-PROT:P06239	091203_CHolland_4	P12 cagA 90 min	P12 PAI 90 min	4	Exp091203	719.7	2	716.8165	1431.6184	50024.29	1.276	0.0044038	1.2804	716.8163581	719.8264569	721.8206866	44.606	NaN	1.3261	44.606	43.876	45.202	0		0	0	0	0.024748
IEKIGEGTYGVVYK	14	2	0	20	2 Phospho (STY)	_IEKIGEGT(ph)Y(ph)GVVYK_		IEKIGEGT(1)Y(1)GVVYK		IEKIGEGT(85.29)Y(43.78)GVVY(-43.78)K	0	0	0	2	IPI00026689;IPI00908424;IPI00073536	IPI00026689	IPI00026689	>IPI:IPI00026689.4|SWISS-PROT:P06493-1|TREMBL:Q5H9N4|ENSEMBL:ENSP00000378699|REFSEQ:NP_001777|H-INV:HIT000321130 Tax_Id=9606 Gene_Symbol=CDC2 Putative uncharacterized protein DKFZp686L20222;>IPI:IPI00908424.1|TREMBL:C9J497|ENSEMBL:ENSP00000306043;ENSP00000	MULTI-MSMS		SWISS-PROT:P06493	091203_CHolland_4	P12 cagA 90 min	P12 PAI 90 min	4	Exp091203	858.39	2	858.3883	1714.762	44975.46	1.1067	0.21572	1.3224	858.3884056	862.4130869	866.4024188	34.633	NaN	1.9518	34.633	33.79	35.742	0		0	0	0	4.41E-13
IEKIGEGTYGVVYK	14	2	0	20	2 Phospho (STY)	_IEKIGEGT(ph)Y(ph)GVVYK_		IEKIGEGT(1)Y(0.999)GVVY(0.001)K		IEKIGEGT(58.05)Y(30.6)GVVY(-30.6)K	0	0	0	2	IPI00026689;IPI00908424;IPI00073536	IPI00026689	IPI00026689	>IPI:IPI00026689.4|SWISS-PROT:P06493-1|TREMBL:Q5H9N4|ENSEMBL:ENSP00000378699|REFSEQ:NP_001777|H-INV:HIT000321130 Tax_Id=9606 Gene_Symbol=CDC2 Putative uncharacterized protein DKFZp686L20222;>IPI:IPI00908424.1|TREMBL:C9J497|ENSEMBL:ENSP00000306043;ENSP00000	MULTI-MSMS		SWISS-PROT:P06493	091203_CHolland_4	P12 cagA 90 min	P12 PAI 90 min	4	Exp091203	572.93	3	572.5946	1714.762	55316.66	0.68513	-0.099694	0.58544	572.594601	575.2776972	577.9372821	34.614	NaN	1.66	34.614	33.79	35.45	0		0	0	0	1.15E-05
IEKIGEGTYGVVYK	14	2	0	13*	Phospho (STY)	_IEKIGEGTY(ph)GVVYK_		IEKIGEGT(0.182)Y(0.818)GVVYK		IEKIGEGT(-6.51)Y(6.51)GVVY(-83.9)K	0	0	0	1	IPI00026689;IPI00908424;IPI00073536	IPI00026689	IPI00026689	>IPI:IPI00026689.4|SWISS-PROT:P06493-1|TREMBL:Q5H9N4|ENSEMBL:ENSP00000378699|REFSEQ:NP_001777|H-INV:HIT000321130 Tax_Id=9606 Gene_Symbol=CDC2 Putative uncharacterized protein DKFZp686L20222;>IPI:IPI00908424.1|TREMBL:C9J497|ENSEMBL:ENSP00000306043;ENSP00000	MULTI-MSMS		SWISS-PROT:P06493	091203_CHolland_4	P12 cagA 90 min	P12 PAI 90 min	4	Exp091203	818.4	2	818.4051	1634.7957	45585.26	1.0352	0.24216	1.2774	818.4053031	822.4300845	826.4194732	30.624	NaN	1.3868	30.624	29.845	31.232	0		0	0	0	1.71E-27
IEKIGEGTYGVVYK	14	2	0	13*	Phospho (STY)	_IEKIGEGTY(ph)GVVYK_		IEKIGEGT(0.004)Y(0.986)GVVY(0.01)K		IEKIGEGT(-23.95)Y(19.84)GVVY(-19.84)K	0	0	0	1	IPI00026689;IPI00908424;IPI00073536	IPI00026689	IPI00026689	>IPI:IPI00026689.4|SWISS-PROT:P06493-1|TREMBL:Q5H9N4|ENSEMBL:ENSP00000378699|REFSEQ:NP_001777|H-INV:HIT000321130 Tax_Id=9606 Gene_Symbol=CDC2 Putative uncharacterized protein DKFZp686L20222;>IPI:IPI00908424.1|TREMBL:C9J497|ENSEMBL:ENSP00000306043;ENSP00000	MULTI-MSMS		SWISS-PROT:P06493	091203_CHolland_4	P12 cagA 90 min	P12 PAI 90 min	4	Exp091203	548.62	3	545.9392	1634.7957	57077.53	0.26951	0.14184	0.41135	545.9391421	548.6224081	551.2820042	30.646	NaN	1.7069	30.646	29.845	31.552	1.91E-06		0	0	0	7.78E-06
LSLEGDHSTPPSAYGSVK	18	1	0	3**	Phospho (STY)	_LSLEGDHSTPPSAYGS(ph)VK_		LSLEGDHSTPPS(0.002)AY(0.123)GS(0.876)VK		LS(-167.17)LEGDHS(-88.32)T(-67.35)PPS(-27.47)AY(-8.53)GS(8.53)VK	0	0	0	1	IPI00418169;IPI00455315;IPI00334627;IPI00797556;IPI00909509;IPI00798111	IPI00418169	IPI00418169	>IPI:IPI00418169.3|SWISS-PROT:P07355-2|ENSEMBL:ENSP00000346032|REFSEQ:NP_001002858 Tax_Id=9606 Gene_Symbol=ANXA2 Isoform 2 of Annexin A2;>IPI:IPI00455315.4|SWISS-PROT:P07355-1|ENSEMBL:ENSP00000379342;ENSP00000387545;ENSP00000411352|REFSEQ:NP_001002857;NP_0	MULTI-MSMS		SWISS-PROT:P07355	091203_CHolland_4	P12 cagA 90 min	P12 PAI 90 min	4	Exp091203	967.45	2	962.9381	1923.8615	43341.63	1.1494	0.33223	1.4817	962.9384491	964.9508311	966.9452947	27.713	NaN	2.1464	27.713	26.716	28.862	1.91E-06		0	0	0	3.28E-22
LSLEGDHSTPPSAYGSVK	18	1	0	3**	Phospho (STY)	_LSLEGDHSTPPSAYGS(ph)VK_		LSLEGDHSTPPS(0.013)AY(0.359)GS(0.627)VK		LS(-119.9)LEGDHS(-82.81)T(-76.88)PPS(-16.72)AY(-2.42)GS(2.42)VK	0	0	0	1	IPI00418169;IPI00455315;IPI00334627;IPI00797556;IPI00909509;IPI00798111	IPI00418169	IPI00418169	>IPI:IPI00418169.3|SWISS-PROT:P07355-2|ENSEMBL:ENSP00000346032|REFSEQ:NP_001002858 Tax_Id=9606 Gene_Symbol=ANXA2 Isoform 2 of Annexin A2;>IPI:IPI00455315.4|SWISS-PROT:P07355-1|ENSEMBL:ENSP00000379342;ENSP00000387545;ENSP00000411352|REFSEQ:NP_001002857;NP_0	MULTI-MSMS		SWISS-PROT:P07355	091203_CHolland_4	P12 cagA 90 min	P12 PAI 90 min	4	Exp091203	642.63	3	642.2945	1923.8615	53218.02	0.81146	0.19085	1.0023	642.2946453	643.636192	644.965919	27.697	NaN	3.4923	27.697	26.465	29.957	-1.91E-06		0	0	0	9.84E-06
SYSPYDMLESIR	12	0	1	10	Phospho (STY)	_SYSPY(ph)DMLESIR_		SYSPY(0.976)DMLES(0.024)IR		S(-49.24)Y(-49.78)S(-38.71)PY(16.12)DMLES(-16.12)IR	0	0	0	1	IPI00418169;IPI00455315;IPI00334627;IPI00903334	IPI00418169	IPI00418169	>IPI:IPI00418169.3|SWISS-PROT:P07355-2|ENSEMBL:ENSP00000346032|REFSEQ:NP_001002858 Tax_Id=9606 Gene_Symbol=ANXA2 Isoform 2 of Annexin A2;>IPI:IPI00455315.4|SWISS-PROT:P07355-1|ENSEMBL:ENSP00000379342;ENSP00000387545;ENSP00000411352|REFSEQ:NP_001002857;NP_0	MULTI-MSMS		SWISS-PROT:P07355	091203_CHolland_4	P12 cagA 90 min	P12 PAI 90 min	4	Exp091203	770.82	2	770.8231	1539.6317	48706.88	1.3137	-0.041029	1.2727	770.8230199	773.8329903	775.8272849	63.473	NaN	1.3009	63.473	62.77	64.071	0		0	0	0	0.018059
VVQEYIDAFSDYANFK	16	1	0	16	Phospho (STY)	_VVQEYIDAFSDY(ph)ANFK_		VVQEYIDAFS(0.002)DY(0.998)ANFK		VVQEY(-195.48)IDAFS(-26.04)DY(26.04)ANFK	0	0	0	1	IPI00743698;IPI00843944;IPI00939451;IPI00221067;IPI00304030	IPI00743698	IPI00743698	>IPI:IPI00743698.2|SWISS-PROT:P18433-1|TREMBL:B7Z2A4|ENSEMBL:ENSP00000351559 Tax_Id=9606 Gene_Symbol=PTPRA cDNA FLJ56484, highly similar to Receptor-type tyrosine-protein phosphatase alpha;>IPI:IPI00843944.1|SWISS-PROT:P18433-3|ENSEMBL:ENSP00000369756;ENSP	MULTI-MSMS		SWISS-PROT:P18433	091203_CHolland_4	P12 cagA 90 min	P12 PAI 90 min	4	Exp091203	995.44	2	994.9375	1987.8605	42867.92	1.515	0.058844	1.5739	994.9375556	997.4517975	999.4457153	63.316	NaN	1.3404	63.316	62.731	64.071	-3.81E-06		0	0	0	3.17E-57
IADPEHDHTGFLTEYVATR	19	0	1	12	Phospho (STY)	_IADPEHDHTGFLTEY(ph)VATR_		IADPEHDHTGFLT(0.003)EY(0.988)VAT(0.01)R		IADPEHDHT(-106.91)GFLT(-25.67)EY(20.15)VAT(-20.15)R	0	0	0	1	IPI00018195;IPI00742900;IPI00304111	IPI00018195	IPI00018195	>IPI:IPI00018195.3|SWISS-PROT:P27361|TREMBL:B0LPG3;B3KR49;Q7Z3H5|ENSEMBL:ENSP00000263025|REFSEQ:NP_002737|H-INV:HIT000036452|VEGA:OTTHUMP00000163018 Tax_Id=9606 Gene_Symbol=MAPK3 Mitogen-activated protein kinase 3;>IPI:IPI00742900.2|TREMBL:Q8NHX1|ENSEMBL:E	MULTI-MSMS		SWISS-PROT:P27361	091203_CHolland_4	P12 cagA 90 min	P12 PAI 90 min	4	Exp091203	753.68	3	751.3388	2250.9947	48778.27	1.056	-0.19982	0.85615	751.6729992	753.6797175	755.008826	38.878	NaN	1.8919	38.878	38.065	39.956	-3.81E-06		0	0	0	9.15E-11
IADPEHDHTGFLTEYVATR	19	0	1	12	Phospho (STY)	_IADPEHDHTGFLTEY(ph)VATR_		IADPEHDHT(0.001)GFLT(0.005)EY(0.994)VATR		IADPEHDHT(-29.75)GFLT(-23.16)EY(23.16)VAT(-49.53)R	0	0	0	1	IPI00018195;IPI00742900;IPI00304111	IPI00018195	IPI00018195	>IPI:IPI00018195.3|SWISS-PROT:P27361|TREMBL:B0LPG3;B3KR49;Q7Z3H5|ENSEMBL:ENSP00000263025|REFSEQ:NP_002737|H-INV:HIT000036452|VEGA:OTTHUMP00000163018 Tax_Id=9606 Gene_Symbol=MAPK3 Mitogen-activated protein kinase 3;>IPI:IPI00742900.2|TREMBL:Q8NHX1|ENSEMBL:E	MULTI-MSMS		SWISS-PROT:P27361	091203_CHolland_4	P12 cagA 90 min	P12 PAI 90 min	4	Exp091203	566.51	4	563.7560	2250.9947	57153.98	0.71832	-0.21578	0.50254	564.0066864	565.5117141	566.2576202	38.871	NaN	1.2646	38.871	38.178	39.442	0		0	0	0	0.0092734
SREYDRLYEEYTR	13	0	3	9	Phospho (STY)	_SREYDRLY(ph)EEYTR_		SREYDRLY(0.993)EEY(0.007)TR		S(-76.92)REY(-43.48)DRLY(21.74)EEY(-21.74)T(-39.03)R	0	0	0	1	IPI00807573;IPI00021448;IPI00295788;IPI00333040	IPI00807573	IPI00807573	>IPI:IPI00807573.1|SWISS-PROT:P27986-4|ENSEMBL:ENSP00000379855 Tax_Id=9606 Gene_Symbol=PIK3R1 Isoform 4 of Phosphatidylinositol 3-kinase regulatory subunit alpha;>IPI:IPI00021448.2|SWISS-PROT:P27986-1|TREMBL:B7Z629|ENSEMBL:ENSP00000274335|REFSEQ:NP_852664|	MULTI-MSMS		SWISS-PROT:P27986	091203_CHolland_4	P12 cagA 90 min	P12 PAI 90 min	4	Exp091203	626.62	3	620.6035	1858.7887	52834.14	0.74048	0.72665	1.4671	620.603858	626.6236515	630.6122924	27.728	NaN	1.0258	27.728	27.169	28.195	0		0	0	0	0.00026409
VADPDHDHTGFLTEYVATR	19	0	1	7	2 Phospho (STY)	_VADPDHDHTGFLT(ph)EY(ph)VATR_		VADPDHDHTGFLT(0.999)EY(0.998)VAT(0.003)R		VADPDHDHT(-76.78)GFLT(28.91)EY(27.66)VAT(-27.66)R	0	0	0	2	IPI00003479;IPI00874012	IPI00003479	IPI00003479	>IPI:IPI00003479.3|SWISS-PROT:P28482|TREMBL:B4DHN0;Q1HBJ4;Q499G7|ENSEMBL:ENSP00000215832;ENSP00000381803|REFSEQ:NP_002736;NP_620407|H-INV:HIT000300855|VEGA:OTTHUMP00000028754;OTTHUMP00000174492 Tax_Id=9606 Gene_Symbol=MAPK1 Mitogen-activated protein kinase	MULTI-MSMS		SWISS-PROT:P28482	091203_CHolland_4	P12 cagA 90 min	P12 PAI 90 min	4	Exp091203	770.99	3	768.6505	2302.9297	48826.89	1.1694	0.06536	1.2348	768.9850451	770.6572565	772.3208055	40.944	NaN	1.4099	40.944	40.271	41.681	0		0	0	0	1.69E-06
VADPDHDHTGFLTEYVATR	19	0	1	17*	Phospho (STY)	_VADPDHDHTGFLTEY(ph)VATR_		VADPDHDHTGFLTEY(1)VATR		VADPDHDHT(-161.25)GFLT(-51.18)EY(46.56)VAT(-46.56)R	0	0	0	1	IPI00003479;IPI00874012	IPI00003479	IPI00003479	>IPI:IPI00003479.3|SWISS-PROT:P28482|TREMBL:B4DHN0;Q1HBJ4;Q499G7|ENSEMBL:ENSP00000215832;ENSP00000381803|REFSEQ:NP_002736;NP_620407|H-INV:HIT000300855|VEGA:OTTHUMP00000028754;OTTHUMP00000174492 Tax_Id=9606 Gene_Symbol=MAPK1 Mitogen-activated protein kinase	MULTI-MSMS		SWISS-PROT:P28482	091203_CHolland_4	P12 cagA 90 min	P12 PAI 90 min	4	Exp091203	742.33	3	741.9951	2222.9634	49257.05	0.97137	0.26379	1.2352	742.3295983	744.336225	745.3312391	36.697	NaN	2.2673	36.697	35.911	38.178	0		0	0	0	1.05E-31
VADPDHDHTGFLTEYVATR	19	0	1	17*	Phospho (STY)	_VADPDHDHTGFLTEY(ph)VATR_		VADPDHDHTGFLTEY(0.999)VATR		VADPDHDHT(-37.76)GFLT(-35.29)EY(35.29)VAT(-39.67)R	0	0	0	1	IPI00003479;IPI00874012	IPI00003479	IPI00003479	>IPI:IPI00003479.3|SWISS-PROT:P28482|TREMBL:B4DHN0;Q1HBJ4;Q499G7|ENSEMBL:ENSP00000215832;ENSP00000381803|REFSEQ:NP_002736;NP_620407|H-INV:HIT000300855|VEGA:OTTHUMP00000028754;OTTHUMP00000174492 Tax_Id=9606 Gene_Symbol=MAPK1 Mitogen-activated protein kinase	MULTI-MSMS		SWISS-PROT:P28482	091203_CHolland_4	P12 cagA 90 min	P12 PAI 90 min	4	Exp091203	557	4	556.7481	2222.9634	57090.7	0.52281	0.20371	0.72653	556.9990051	558.5040579	559.2501438	36.682	NaN	1.5098	36.682	36.014	37.523	0		0	0	0	0.011926
QSPEDVYFSKSEQLKPLK	18	3	0	4	Phospho (STY)	_QSPEDVY(ph)FSKSEQLKPLK_		QS(0.019)PEDVY(0.925)FS(0.053)KS(0.003)EQLKPLK		QS(-16.79)PEDVY(12.41)FS(-12.41)KS(-24.85)EQLKPLK	0	0	0	1	IPI00021267	IPI00021267	IPI00021267	>IPI:IPI00021267.2|SWISS-PROT:P29317|TREMBL:B4DL04;B5A968;Q8IZL0;Q96HF4|ENSEMBL:ENSP00000351209;ENSP00000384858|REFSEQ:NP_004422|H-INV:HIT000051857|VEGA:OTTHUMP00000011117 Tax_Id=9606 Gene_Symbol=EPHA2 Ephrin type-A receptor 2	MULTI-MSMS		SWISS-PROT:P29317	091203_CHolland_4	P12 cagA 90 min	P12 PAI 90 min	4	Exp091203	735.36	3	735.0276	2202.061	48739.7	0.93593	-0.26544	0.67049	735.361461	739.3865876	743.0418389	34.885	NaN	1.328	34.885	34.005	35.333	0		0	0	0	0.0085114
SEQLKPLKTYVDPHTYEDPNQAVLK	25	3	0	5	Phospho (STY)	_SEQLKPLKTY(ph)VDPHTYEDPNQAVLK_		SEQLKPLKT(0.006)Y(0.993)VDPHTYEDPNQAVLK		S(-38.3)EQLKPLKT(-21.98)Y(21.98)VDPHT(-42.43)Y(-48.17)EDPNQAVLK	0	0	0	1	IPI00021267	IPI00021267	IPI00021267	>IPI:IPI00021267.2|SWISS-PROT:P29317|TREMBL:B4DL04;B5A968;Q8IZL0;Q96HF4|ENSEMBL:ENSP00000351209;ENSP00000384858|REFSEQ:NP_004422|H-INV:HIT000051857|VEGA:OTTHUMP00000011117 Tax_Id=9606 Gene_Symbol=EPHA2 Ephrin type-A receptor 2	MULTI-MSMS		SWISS-PROT:P29317	091203_CHolland_4	P12 cagA 90 min	P12 PAI 90 min	4	Exp091203	749.37	4	749.1219	2992.4583	48483.22	1.032	-0.27018	0.76187	749.3729913	752.390989	755.3828871	38.174	NaN	1.4445	38.174	37.355	38.8	3.81E-06		0	0	0	5.53E-05
SEQLKPLKTYVDPHTYEDPNQAVLK	25	3	0	10***	2 Phospho (STY)	_SEQLKPLKTY(ph)VDPHTY(ph)EDPNQAVLK_		SEQLKPLKT(0.007)Y(0.993)VDPHT(0.237)Y(0.763)EDPNQAVLK		S(-71.65)EQLKPLKT(-21.38)Y(21.38)VDPHT(-5.07)Y(5.07)EDPNQAVLK	0	0	0	2	IPI00021267	IPI00021267	IPI00021267	>IPI:IPI00021267.2|SWISS-PROT:P29317|TREMBL:B4DL04;B5A968;Q8IZL0;Q96HF4|ENSEMBL:ENSP00000351209;ENSP00000384858|REFSEQ:NP_004422|H-INV:HIT000051857|VEGA:OTTHUMP00000011117 Tax_Id=9606 Gene_Symbol=EPHA2 Ephrin type-A receptor 2	MULTI-MSMS		SWISS-PROT:P29317	091203_CHolland_4	P12 cagA 90 min	P12 PAI 90 min	4	Exp091203	769.36	4	769.1134	3072.4246	47486.32	1.0261	-0.087192	0.93888	769.6149912	772.3828619	775.3745269	36.092	NaN	1.7916	36.092	35.333	37.125	0		0	0	0	2.77E-08
SEQLKPLKTYVDPHTYEDPNQAVLK	25	3	0	6***	2 Phospho (STY)	_SEQLKPLKT(ph)YVDPHTY(ph)EDPNQAVLK_		SEQLKPLKT(0.556)Y(0.444)VDPHT(0.242)Y(0.758)EDPNQAVLK		S(-39.45)EQLKPLKT(0.98)Y(-0.98)VDPHT(-4.97)Y(4.97)EDPNQAVLK	0	0	0	2	IPI00021267	IPI00021267	IPI00021267	>IPI:IPI00021267.2|SWISS-PROT:P29317|TREMBL:B4DL04;B5A968;Q8IZL0;Q96HF4|ENSEMBL:ENSP00000351209;ENSP00000384858|REFSEQ:NP_004422|H-INV:HIT000051857|VEGA:OTTHUMP00000011117 Tax_Id=9606 Gene_Symbol=EPHA2 Ephrin type-A receptor 2	MULTI-MSMS		SWISS-PROT:P29317	091203_CHolland_4	P12 cagA 90 min	P12 PAI 90 min	4	Exp091203	1025.49	3	1025.1488	3072.4246	41586.32	1.2468	0.15173	1.3985	1025.483437	1029.508077	1033.497287	36.075	NaN	1.4556	36.075	35.333	36.789	0		0	0	0	1.09E-05
TYVDPHTYEDPNQAVLK	17	1	0	7*	Phospho (STY)	_TYVDPHTY(ph)EDPNQAVLK_		TYVDPHT(0.261)Y(0.739)EDPNQAVLK		T(-93.28)Y(-87.1)VDPHT(-4.52)Y(4.52)EDPNQAVLK	0	0	0	1	IPI00021267	IPI00021267	IPI00021267	>IPI:IPI00021267.2|SWISS-PROT:P29317|TREMBL:B4DL04;B5A968;Q8IZL0;Q96HF4|ENSEMBL:ENSP00000351209;ENSP00000384858|REFSEQ:NP_004422|H-INV:HIT000051857|VEGA:OTTHUMP00000011117 Tax_Id=9606 Gene_Symbol=EPHA2 Ephrin type-A receptor 2	MULTI-MSMS		SWISS-PROT:P29317	091203_CHolland_4	P12 cagA 90 min	P12 PAI 90 min	4	Exp091203	693.65	3	690.6454	2068.9143	51333.87	0.91952	-0.17344	0.74608	690.9796113	692.3213757	693.6506517	31.198	NaN	1.8252	31.198	30.375	32.2	0		0	0	0	1.02E-06
VLEDDPEATYTTSGGKIPIR	20	1	1	3***	Phospho (STY)	_VLEDDPEATYT(ph)TSGGKIPIR_		VLEDDPEAT(0.161)Y(0.091)T(0.618)T(0.119)S(0.011)GGKIPIR		VLEDDPEAT(-5.83)Y(-8.33)T(5.83)T(-7.14)S(-17.5)GGKIPIR	0	0	0	1	IPI00021267	IPI00021267	IPI00021267	>IPI:IPI00021267.2|SWISS-PROT:P29317|TREMBL:B4DL04;B5A968;Q8IZL0;Q96HF4|ENSEMBL:ENSP00000351209;ENSP00000384858|REFSEQ:NP_004422|H-INV:HIT000051857|VEGA:OTTHUMP00000011117 Tax_Id=9606 Gene_Symbol=EPHA2 Ephrin type-A receptor 2	MULTI-MSMS		SWISS-PROT:P29317	091203_CHolland_4	P12 cagA 90 min	P12 PAI 90 min	4	Exp091203	748.36	3	748.0262	2241.0566	47733.7	0.94561	-0.38132	0.56429	748.3601625	751.3740542	754.0333797	35.159	NaN	1.8362	35.159	34.518	36.354	0		0	0	0	2.95E-09
ELFDDPSYVNVQNLDK	16	1	0	12	Phospho (STY)	_ELFDDPSY(ph)VNVQNLDK_		ELFDDPS(0.24)Y(0.76)VNVQNLDK		ELFDDPS(-5.01)Y(5.01)VNVQNLDK	0	0	0	1	IPI00021326;IPI00643176;IPI00165135;IPI00943132;IPI00643863;IPI00936525;IPI00513796;IPI00641285	IPI00021326	IPI00021326	>IPI:IPI00021326.4|TREMBL:B5BU19|ENSEMBL:ENSP00000401303|REFSEQ:NP_001123512|VEGA:OTTHUMP00000035407 Tax_Id=9606 Gene_Symbol=SHC1 SHC-transforming protein 1 isoform 3;>IPI:IPI00643176.3|SWISS-PROT:P29353-1|TREMBL:Q8NFT1|ENSEMBL:ENSP00000357430|REFSEQ:NP_89	MULTI-MSMS		SWISS-PROT:P29353	091203_CHolland_4	P12 cagA 90 min	P12 PAI 90 min	4	Exp091203	990.45	2	988.4379	1974.8612	43534.62	1.5189	0.077168	1.5961	988.4377482	990.9522235	992.4442165	56.479	NaN	1.8156	56.479	55.728	57.544	0		0	0	0	1.56E-38
FDTQYPYGEKQDEFKR	16	2	1	15*	Phospho (STY)	_FDTQYPY(ph)GEKQDEFKR_		FDTQYPY(1)GEKQDEFKR		FDT(-81.09)QY(-50.92)PY(50.92)GEKQDEFKR	0	0	0	1	IPI00024911	IPI00024911	IPI00024911	>IPI:IPI00024911.1|SWISS-PROT:P30040|ENSEMBL:ENSP00000261735|REFSEQ:NP_006808|H-INV:HIT000302984|VEGA:OTTHUMP00000169271 Tax_Id=9606 Gene_Symbol=ERP29 Endoplasmic reticulum protein ERp29	MULTI-MSMS		SWISS-PROT:P30040	091203_CHolland_4	P12 cagA 90 min	P12 PAI 90 min	4	Exp091203	719.66	3	710.9771	2129.9096	49300.42	0.95866	-0.17166	0.787	711.3114544	716.0015551	719.65604	25.979	NaN	2.0184	25.979	25.265	27.284	0		0	0	0	1.43E-10
FDTQYPYGEKQDEFKR	16	2	1	15*	Phospho (STY)	_FDTQYPY(ph)GEKQDEFKR_		FDT(0.003)QY(0.148)PY(0.849)GEKQDEFKR		FDT(-24.8)QY(-7.58)PY(7.58)GEKQDEFKR	0	0	0	1	IPI00024911	IPI00024911	IPI00024911	>IPI:IPI00024911.1|SWISS-PROT:P30040|ENSEMBL:ENSP00000261735|REFSEQ:NP_006808|H-INV:HIT000302984|VEGA:OTTHUMP00000169271 Tax_Id=9606 Gene_Symbol=ERP29 Endoplasmic reticulum protein ERp29	MULTI-MSMS		SWISS-PROT:P30040	091203_CHolland_4	P12 cagA 90 min	P12 PAI 90 min	4	Exp091203	537.25	4	533.4847	2129.9096	57580.4	0.3477	-0.0076402	0.34006	533.4846162	537.2529498	539.9938677	25.969	NaN	1.4837	25.969	25.348	26.832	1.91E-06		0	0	0	0.046363
LHYGLPVVVK	10	1	0	5	Phospho (STY)	_LHY(ph)GLPVVVK_		LHY(1)GLPVVVK		LHY(81.59)GLPVVVK	0	0	0	1	IPI00017292;IPI00927799;IPI00219893;IPI00788993	IPI00017292	IPI00017292	>IPI:IPI00017292.1|SWISS-PROT:P35222-1|TREMBL:A8K1L7;B5BU28|ENSEMBL:ENSP00000344456;ENSP00000379486;ENSP00000379488;ENSP00000385604|REFSEQ:NP_001091679;NP_001091680;NP_001895|H-INV:HIT000324313|VEGA:OTTHUMP00000162082;OTTHUMP00000165222;OTTHUMP00000165223;	ISO-MSMS	1	SWISS-PROT:P35222	091203_CHolland_4	P12 cagA 90 min	P12 PAI 90 min	4	Exp091203	604.84	2	602.8281	1203.6417	NaN	NaN	0.37998	NaN	NaN	NaN	NaN	36.241	NaN	0.90209	36.241	35.781	36.683	0		0	0	0	0.015255
LVQSPNSYFMDVK	13	1	0	6*	Phospho (STY)	_LVQSPNSY(ph)FMDVK_		LVQSPNS(0.017)Y(0.983)FMDVK		LVQS(-64.12)PNS(-17.7)Y(17.7)FMDVK	0	0	0	1	IPI00397358;IPI00420117;IPI00746004;IPI00930154;IPI00847956;IPI00514399	IPI00397358	IPI00397358	>IPI:IPI00397358.4|SWISS-PROT:P42677|TREMBL:A4D1G5;Q5T4L6|ENSEMBL:ENSP00000357555;ENSP00000410885|REFSEQ:NP_001021|H-INV:HIT000264177|VEGA:OTTHUMP00000034760;OTTHUMP00000166258 Tax_Id=9606 Gene_Symbol=RPS27 Ribosomal protein S27;>IPI:IPI00420117.7|TREMBL:C	MULTI-MSMS		SWISS-PROT:P42677	091203_CHolland_4	P12 cagA 90 min	P12 PAI 90 min	4	Exp091203	804.37	2	804.3624	1606.7102	47143.62	1.4219	-0.091899	1.33	804.3623964	806.8765541	808.3690072	45.65	NaN	1.18	45.65	44.99	46.17	0		0	0	0	9.69E-06
HGHYFVALFDYQAR	14	0	1	24	Phospho (STY)	_HGHY(ph)FVALFDYQAR_		HGHY(1)FVALFDYQAR		HGHY(137.25)FVALFDY(-137.25)QAR	0	0	0	1	IPI00000885	IPI00000885	IPI00000885	>IPI:IPI00000885.1|SWISS-PROT:P42685|TREMBL:B2R8C2;B4DY49|ENSEMBL:ENSP00000357615|REFSEQ:NP_002022|H-INV:HIT000217382|VEGA:OTTHUMP00000017048 Tax_Id=9606 Gene_Symbol=FRK Tyrosine-protein kinase FRK	MULTI-MSMS		SWISS-PROT:P42685	091203_CHolland_4	P12 cagA 90 min	P12 PAI 90 min	4	Exp091203	902.91	2	902.4038	1802.793	45551.13	1.3941	0.03771	1.4318	902.9052839	905.9154501	907.4079886	51.674	NaN	1.1399	51.674	51.159	52.299	0		0	0	0	1.82E-13
HGHYFVALFDYQAR	14	0	1	24	Phospho (STY)	_HGHY(ph)FVALFDYQAR_		HGHY(1)FVALFDYQAR		HGHY(127.76)FVALFDY(-127.76)QAR	0	0	0	1	IPI00000885	IPI00000885	IPI00000885	>IPI:IPI00000885.1|SWISS-PROT:P42685|TREMBL:B2R8C2;B4DY49|ENSEMBL:ENSP00000357615|REFSEQ:NP_002022|H-INV:HIT000217382|VEGA:OTTHUMP00000017048 Tax_Id=9606 Gene_Symbol=FRK Tyrosine-protein kinase FRK	MULTI-MSMS		SWISS-PROT:P42685	091203_CHolland_4	P12 cagA 90 min	P12 PAI 90 min	4	Exp091203	602.27	3	601.9383	1802.793	54657.84	0.87342	0.081832	0.95525	601.9383277	604.2792686	605.2744206	51.699	NaN	2.0094	51.699	51.099	53.108	0		0	0	0	1.12E-08
VQIYHNPTANSFR	13	0	1	4	Phospho (STY)	_VQIY(ph)HNPTANSFR_		VQIY(0.991)HNPT(0.008)ANSFR		VQIY(20.69)HNPT(-20.69)ANS(-43.4)FR	0	0	0	1	IPI00301058	IPI00301058	IPI00301058	>IPI:IPI00301058.5|SWISS-PROT:P50552|ENSEMBL:ENSP00000245932|REFSEQ:NP_003361|H-INV:HIT000052001|VEGA:OTTHUMP00000078235 Tax_Id=9606 Gene_Symbol=VASP Vasodilator-stimulated phosphoprotein	MULTI-MSMS		SWISS-PROT:P50552	091203_CHolland_4	P12 cagA 90 min	P12 PAI 90 min	4	Exp091203	817.39	2	813.8749	1625.7352	45926.74	1.0688	0.3519	1.4207	813.8747609	816.8850542	819.380768	25.966	NaN	0.8717	25.966	25.543	26.414	-1.91E-06		0	0	0	0.0098548
TAGTSFMMTPYVVTR	15	0	1	2*	Phospho (STY)	_TAGTSFMMT(ph)PYVVTR_		TAGTSFMMT(0.915)PY(0.085)VVTR		T(-81.95)AGT(-58.34)S(-42.04)FMMT(10.31)PY(-10.31)VVT(-40.12)R	0	0	0	1	IPI00023547;IPI00024672;IPI00220306;IPI00376687;IPI00003148;IPI00941128;IPI00003145;IPI00220305;IPI00795397;IPI00873275;IPI00148567;IPI00854859	IPI00023547	IPI00023547	>IPI:IPI00023547.1|SWISS-PROT:P53779-1|ENSEMBL:ENSP00000352157;ENSP00000398480|REFSEQ:NP_620448 Tax_Id=9606 Gene_Symbol=MAPK10 Isoform Alpha-2 of Mitogen-activated protein kinase 10;>IPI:IPI00024672.1|SWISS-PROT:P45983-1|TREMBL:B5BUB8|ENSEMBL:ENSP000003534	MULTI-MSMS		SWISS-PROT:P53779	091203_CHolland_4	P12 cagA 90 min	P12 PAI 90 min	4	Exp091203	874.4	2	871.3881	1740.7616	45781.8	1.3647	-0.25889	1.1058	871.8895581	874.3981509	876.3915475	53.658	NaN	1.4078	53.658	53.054	54.462	0		0	0	0	1.66E-05
YGLFKEENPYAR	12	1	1	17	Phospho (STY)	_YGLFKEENPY(ph)AR_		YGLFKEENPY(1)AR		Y(-145.45)GLFKEENPY(145.45)AR	0	0	0	1	IPI00023974;IPI00794805;IPI00911013	IPI00023974	IPI00023974	>IPI:IPI00023974.1|SWISS-PROT:P53801|TREMBL:A8K274|ENSEMBL:ENSP00000328325|REFSEQ:NP_004330|H-INV:HIT000272106|VEGA:OTTHUMP00000115272 Tax_Id=9606 Gene_Symbol=PTTG1IP Pituitary tumor-transforming gene 1 protein-interacting protein;>IPI:IPI00794805.1|TREMBL	MULTI-MSMS		SWISS-PROT:P53801	091203_CHolland_4	P12 cagA 90 min	P12 PAI 90 min	4	Exp091203	788.88	2	783.8531	1565.6916	47362.38	0.98503	0.038198	1.0232	783.8530785	788.8754001	792.8642271	31.997	NaN	1.7907	31.997	31.013	32.804	-1.91E-06		0	0	0	1.03E-08
YGLFKEENPYAR	12	1	1	17	Phospho (STY)	_YGLFKEENPY(ph)AR_		YGLFKEENPY(1)AR		Y(-108.06)GLFKEENPY(108.06)AR	0	0	0	1	IPI00023974;IPI00794805;IPI00911013	IPI00023974	IPI00023974	>IPI:IPI00023974.1|SWISS-PROT:P53801|TREMBL:A8K274|ENSEMBL:ENSP00000328325|REFSEQ:NP_004330|H-INV:HIT000272106|VEGA:OTTHUMP00000115272 Tax_Id=9606 Gene_Symbol=PTTG1IP Pituitary tumor-transforming gene 1 protein-interacting protein;>IPI:IPI00794805.1|TREMBL	MULTI-MSMS		SWISS-PROT:P53801	091203_CHolland_4	P12 cagA 90 min	P12 PAI 90 min	4	Exp091203	528.91	3	522.9045	1565.6916	57933.56	0.34706	-0.10467	0.24239	522.9043678	526.2527553	528.9119332	32.068	NaN	2.4869	32.068	31.013	33.5	0		0	0	0	0.00033565
EHALLAYTLGVK	12	1	0	4*	Phospho (STY)	_EHALLAYT(ph)LGVK_		EHALLAY(0.384)T(0.616)LGVK		EHALLAY(-2.06)T(2.06)LGVK	0	0	0	1	IPI00396485;IPI00472724;IPI00014424;IPI00180730;IPI00938077;IPI00556204	IPI00396485	IPI00396485	>IPI:IPI00396485.3|SWISS-PROT:P68104|TREMBL:A8K9C4;A9X7H1;B4DV42;B4E2C5;Q16577;Q53G85;Q53G89;Q53GA1;Q53GE9;Q53HM9;Q53HQ7;Q53HR1;Q53HR5;Q6IPN6;Q6IPS9;Q6IPT9;Q8IUB0;Q96RE1;Q9H2I7;Q9NZS6|ENSEMBL:ENSP00000330054;ENSP00000339053;ENSP00000339063|REFSEQ:NP_001393	MULTI-MSMS		SWISS-PROT:P68104	091203_CHolland_4	P12 cagA 90 min	P12 PAI 90 min	4	Exp091203	697.86	2	697.8576	1393.7007	51278.45	1.287	-0.025268	1.2618	697.8576582	699.8699854	701.8645432	47.656	NaN	1.2931	47.656	46.986	48.279	-3.81E-06		0	0	0	7.56E-05
IGEGTYGVVYK	11	1	0	12	2 Phospho (STY)	_IGEGT(ph)Y(ph)GVVYK_		IGEGT(1)Y(1)GVVYK		IGEGT(108.7)Y(73.06)GVVY(-73.06)K	0	0	0	2	IPI00023503;IPI00925562;IPI00031681;IPI00260318;IPI00925841;IPI00910650;IPI00026689;IPI00908424;IPI00073536	IPI00023503;IPI00026689	IPI00026689	>IPI:IPI00023503.4|SWISS-PROT:Q00526|ENSEMBL:ENSP00000400088;ENSP00000410561|REFSEQ:NP_001249|H-INV:HIT000021959|VEGA:OTTHUMP00000206828 Tax_Id=9606 Gene_Symbol=CDK3 Cell division protein kinase 3;>IPI:IPI00925562.1|ENSEMBL:ENSP00000293215|VEGA:OTTHUMP0000	MULTI-MSMS		SWISS-PROT:Q00526	091203_CHolland_4	P12 cagA 90 min	P12 PAI 90 min	4	Exp091203	673.28	2	673.2775	1344.5404	51285.22	0.94113	-0.27265	0.66848	673.2773031	675.2896307	677.2843556	35.433	NaN	4.2642	35.433	33.5	37.765	0		0	0	0	0.00014245
IGEGTYGVVYK	11	1	0	13	Phospho (STY)	_IGEGTY(ph)GVVYK_		IGEGT(0.001)Y(0.976)GVVY(0.023)K		IGEGT(-29.6)Y(16.31)GVVY(-16.31)K	0	0	0	1	IPI00023503;IPI00925562;IPI00031681;IPI00260318;IPI00925841;IPI00910650;IPI00026689;IPI00908424;IPI00073536	IPI00023503;IPI00026689	IPI00026689	>IPI:IPI00023503.4|SWISS-PROT:Q00526|ENSEMBL:ENSP00000400088;ENSP00000410561|REFSEQ:NP_001249|H-INV:HIT000021959|VEGA:OTTHUMP00000206828 Tax_Id=9606 Gene_Symbol=CDK3 Cell division protein kinase 3;>IPI:IPI00925562.1|ENSEMBL:ENSP00000293215|VEGA:OTTHUMP0000	MULTI-MSMS		SWISS-PROT:Q00526	091203_CHolland_4	P12 cagA 90 min	P12 PAI 90 min	4	Exp091203	633.29	2	633.2943	1264.5741	52356.43	0.78195	0.22226	1.0042	633.2946292	635.306803	637.3014768	28.497	NaN	7.5191	28.497	27.465	34.984	-1.91E-06		0	0	0	4.62E-10
HVSPVTPPREVPIYANR	17	0	2	5	2 Phospho (STY)	_HVSPVT(ph)PPREVPIY(ph)ANR_		HVS(0.001)PVT(0.999)PPREVPIY(1)ANR		HVS(-31.99)PVT(31.99)PPREVPIY(46.16)ANR	0	0	0	2	IPI00440932;IPI00945188;IPI00946948	IPI00440932	IPI00440932	>IPI:IPI00440932.1|SWISS-PROT:Q13443-1|TREMBL:B4DDM8|ENSEMBL:ENSP00000305538|REFSEQ:NP_003807|H-INV:HIT000219784|VEGA:OTTHUMP00000177409 Tax_Id=9606 Gene_Symbol=ADAM9 Isoform 1 of Disintegrin and metalloproteinase domain-containing protein 9;>IPI:IPI009451	MULTI-MSMS		SWISS-PROT:Q13443	091203_CHolland_4	P12 cagA 90 min	P12 PAI 90 min	4	Exp091203	702.01	3	697.9974	2090.9704	49841.36	0.95949	-0.24217	0.71732	698.3316426	702.3454731	704.6696426	33.584	NaN	1.4081	33.584	32.875	34.283	0		0	0	0	0.0027396
IYQYIQSR	8	0	1	11	Phospho (STY)	_IYQY(ph)IQSR_		IYQY(1)IQSR		IY(-63.27)QY(35.02)IQS(-35.02)R	0	0	0	1	IPI00014344;IPI00219250;IPI00000352;IPI00215873;IPI00332215;IPI00219252;IPI00182717;IPI00941492;IPI00219251	IPI00014344	IPI00014344	>IPI:IPI00014344.1|SWISS-PROT:Q13627-1|ENSEMBL:ENSP00000381932|REFSEQ:NP_001387|VEGA:OTTHUMP00000109094 Tax_Id=9606 Gene_Symbol=DYRK1A Isoform Long of Dual specificity tyrosine-phosphorylation-regulated kinase 1A;>IPI:IPI00219250.1|SWISS-PROT:Q13627-2|TREM	MULTI-MSMS		SWISS-PROT:Q13627	091203_CHolland_4	P12 cagA 90 min	P12 PAI 90 min	4	Exp091203	575.77	2	575.7683	1149.522	55090.55	0.69416	-0.059081	0.63507	575.7680204	578.7781268	580.772212	23.041	NaN	2.1045	23.041	21.594	23.699	0		0	0	0	0.0065976
GPVSGTEPEPVYSMEAADYR	20	0	1	11	Phospho (STY)	_GPVSGTEPEPVY(ph)SMEAADYR_		GPVSGTEPEPVY(0.997)S(0.003)MEAADYR		GPVS(-128.48)GT(-117.2)EPEPVY(25)S(-25)MEAADY(-145.14)R	0	0	0	1	IPI00746806;IPI00029601;IPI00062884;IPI00792087	IPI00746806	IPI00746806	>IPI:IPI00746806.1|TREMBL:B4E358;Q8N707|ENSEMBL:ENSP00000365745 Tax_Id=9606 Gene_Symbol=CTTN Cortactin, isoform CRA_a;>IPI:IPI00029601.6|SWISS-PROT:Q14247|TREMBL:Q53HG7;Q76MU0|ENSEMBL:ENSP00000301843|REFSEQ:NP_005222|H-INV:HIT000197014|VEGA:OTTHUMP00000165	MULTI-MSMS		SWISS-PROT:Q14247	091203_CHolland_4	P12 cagA 90 min	P12 PAI 90 min	4	Exp091203	1118.47	2	1117.9692	2233.9239	40610.37	1.6056	-0.30554	1.3	1118.470635	1120.97928	1122.972409	46.528	NaN	2.0282	46.528	45.589	47.617	3.81E-06		0	0	0	5.55E-44
GPVSGTEPEPVYSMEAADYR	20	0	1	11	Phospho (STY)	_GPVSGTEPEPVY(ph)SMEAADYR_		GPVS(0.002)GT(0.002)EPEPVY(0.94)S(0.057)MEAADYR		GPVS(-27.77)GT(-27.77)EPEPVY(12.21)S(-12.21)MEAADY(-82.26)R	0	0	0	1	IPI00746806;IPI00029601;IPI00062884;IPI00792087	IPI00746806	IPI00746806	>IPI:IPI00746806.1|TREMBL:B4E358;Q8N707|ENSEMBL:ENSP00000365745 Tax_Id=9606 Gene_Symbol=CTTN Cortactin, isoform CRA_a;>IPI:IPI00029601.6|SWISS-PROT:Q14247|TREMBL:Q53HG7;Q76MU0|ENSEMBL:ENSP00000301843|REFSEQ:NP_005222|H-INV:HIT000197014|VEGA:OTTHUMP00000165	MULTI-MSMS		SWISS-PROT:Q14247	091203_CHolland_4	P12 cagA 90 min	P12 PAI 90 min	4	Exp091203	749.32	3	745.6486	2233.9239	49552.54	1.2561	-0.099247	1.1568	745.648559	747.9896887	749.3182701	46.548	NaN	2.2814	46.548	45.507	47.788	3.81E-06		0	0	0	0.00095998
LPSSPVYEDAASFK	14	1	0	7	Phospho (STY)	_LPSSPVY(ph)EDAASFK_		LPSSPVY(1)EDAASFK		LPS(-66.75)S(-37.9)PVY(37.9)EDAAS(-52.35)FK	0	0	0	1	IPI00746806;IPI00029601;IPI00062884;IPI00792087	IPI00746806	IPI00746806	>IPI:IPI00746806.1|TREMBL:B4E358;Q8N707|ENSEMBL:ENSP00000365745 Tax_Id=9606 Gene_Symbol=CTTN Cortactin, isoform CRA_a;>IPI:IPI00029601.6|SWISS-PROT:Q14247|TREMBL:Q53HG7;Q76MU0|ENSEMBL:ENSP00000301843|REFSEQ:NP_005222|H-INV:HIT000197014|VEGA:OTTHUMP00000165	MULTI-MSMS		SWISS-PROT:Q14247	091203_CHolland_4	P12 cagA 90 min	P12 PAI 90 min	4	Exp091203	795.86	2	795.8580	1589.7015	46262.99	1.3063	-0.40064	0.90563	795.8571506	797.8705542	799.8650737	42.685	NaN	1.3543	42.685	41.932	43.286	0		0	0	0	1.46E-08
ANPQERDGVYDVPLHNPPDAK	21	1	1	12	Phospho (STY)	_ANPQERDGVY(ph)DVPLHNPPDAK_		ANPQERDGVY(1)DVPLHNPPDAK		ANPQERDGVY(97.08)DVPLHNPPDAK	0	0	0	1	IPI00031407;IPI00646342;IPI00871939;IPI00953401;IPI00844476	IPI00031407	IPI00031407	>IPI:IPI00031407.1|SWISS-PROT:Q14511|ENSEMBL:ENSP00000368759|REFSEQ:NP_006394|H-INV:HIT000052344|VEGA:OTTHUMP00000016030 Tax_Id=9606 Gene_Symbol=NEDD9 Enhancer of filamentation 1;>IPI:IPI00646342.3|TREMBL:A8K9G7;Q5TI59|ENSEMBL:ENSP00000380534;ENSP000003952	MULTI-MSMS		SWISS-PROT:Q14511	091203_CHolland_4	P12 cagA 90 min	P12 PAI 90 min	4	Exp091203	811.05	3	804.7042	2411.0907	46489.84	1.0718	-0.048933	1.0229	805.0383409	808.3868812	811.0460157	25.143	NaN	1.2423	25.143	24.542	25.784	0		0	0	0	0.00073225
DEAGLREKDYDFPPPMR	17	1	2	12	Phospho (STY)	_DEAGLREKDY(ph)DFPPPMR_		DEAGLREKDY(1)DFPPPMR		DEAGLREKDY(189.1)DFPPPMR	0	0	0	1	IPI00031407;IPI00646342;IPI00871939;IPI00953401;IPI00844476	IPI00031407	IPI00031407	>IPI:IPI00031407.1|SWISS-PROT:Q14511|ENSEMBL:ENSP00000368759|REFSEQ:NP_006394|H-INV:HIT000052344|VEGA:OTTHUMP00000016030 Tax_Id=9606 Gene_Symbol=NEDD9 Enhancer of filamentation 1;>IPI:IPI00646342.3|TREMBL:A8K9G7;Q5TI59|ENSEMBL:ENSP00000380534;ENSP000003952	MULTI-MSMS		SWISS-PROT:Q14511	091203_CHolland_4	P12 cagA 90 min	P12 PAI 90 min	4	Exp091203	711.67	3	705.9784	2114.9133	49041.45	1.014	-0.24753	0.76647	706.3125767	711.3332528	715.321978	36.302	NaN	5.2415	36.302	34.117	39.359	0		0	0	0	7.89E-16
DGVYDVPLHNPPDAK	15	1	0	15	Phospho (STY)	_DGVY(ph)DVPLHNPPDAK_		DGVY(1)DVPLHNPPDAK		DGVY(152)DVPLHNPPDAK	0	0	0	1	IPI00031407;IPI00646342;IPI00871939;IPI00953401;IPI00844476	IPI00031407	IPI00031407	>IPI:IPI00031407.1|SWISS-PROT:Q14511|ENSEMBL:ENSP00000368759|REFSEQ:NP_006394|H-INV:HIT000052344|VEGA:OTTHUMP00000016030 Tax_Id=9606 Gene_Symbol=NEDD9 Enhancer of filamentation 1;>IPI:IPI00646342.3|TREMBL:A8K9G7;Q5TI59|ENSEMBL:ENSP00000380534;ENSP000003952	MULTI-MSMS		SWISS-PROT:Q14511	091203_CHolland_4	P12 cagA 90 min	P12 PAI 90 min	4	Exp091203	862.89	2	858.8851	1715.7556	46230.73	1.0524	-0.013023	1.0394	858.8844599	861.3990286	862.8919663	31.288	NaN	1.4811	31.288	30.491	31.973	-1.91E-06		0	0	0	4.96E-09
RHQSLSPNHPPPQLGQSVGSQNDAYDVPR	29	0	2	11	Phospho (STY)	_RHQSLSPNHPPPQLGQSVGSQNDAY(ph)DVPR_		RHQSLSPNHPPPQLGQSVGS(0.004)QNDAY(0.996)DVPR		RHQS(-90.54)LS(-94.18)PNHPPPQLGQS(-53.46)VGS(-24.35)QNDAY(24.35)DVPR	0	0	0	1	IPI00031407;IPI00646342;IPI00871939;IPI00953401;IPI00844476	IPI00031407	IPI00031407	>IPI:IPI00031407.1|SWISS-PROT:Q14511|ENSEMBL:ENSP00000368759|REFSEQ:NP_006394|H-INV:HIT000052344|VEGA:OTTHUMP00000016030 Tax_Id=9606 Gene_Symbol=NEDD9 Enhancer of filamentation 1;>IPI:IPI00646342.3|TREMBL:A8K9G7;Q5TI59|ENSEMBL:ENSP00000380534;ENSP000003952	MULTI-MSMS		SWISS-PROT:Q14511	091203_CHolland_4	P12 cagA 90 min	P12 PAI 90 min	4	Exp091203	816.63	4	816.1351	3260.5113	47221.32	1.0533	0.44495	1.4983	816.3861731	819.3965764	821.1392849	28.125	NaN	3.2004	28.125	27.058	30.258	0		0	0	0	3.24E-09
DKVTIADDYSDPFDAK	16	2	0	15	Phospho (STY)	_DKVTIADDY(ph)SDPFDAK_		DKVTIADDY(0.739)S(0.261)DPFDAK		DKVT(-83.5)IADDY(4.53)S(-4.53)DPFDAK	0	0	0	1	IPI00017578;IPI00604688	IPI00017578	IPI00017578	>IPI:IPI00017578.1|SWISS-PROT:Q15464-1|TREMBL:B9EGM0|ENSEMBL:ENSP00000366936|REFSEQ:NP_003019|H-INV:HIT000323521|VEGA:OTTHUMP00000021397 Tax_Id=9606 Gene_Symbol=SHB SH2 domain-containing adapter protein B;>IPI:IPI00604688.3|SWISS-PROT:Q15464-2|ENSEMBL:ENSP	MULTI-MSMS		SWISS-PROT:Q15464	091203_CHolland_4	P12 cagA 90 min	P12 PAI 90 min	4	Exp091203	940.91	2	940.4035	1878.7925	43837.89	1.353	0.22928	1.5822	940.4039287	944.929884	948.9196404	41.266	NaN	1.0776	41.266	40.666	41.744	0		0	0	0	5.47E-10
DKVTIADDYSDPFDAKNDLK	20	3	0	4*	Phospho (STY)	_DKVTIADDY(ph)SDPFDAKNDLK_		DKVTIADDY(0.865)S(0.135)DPFDAKNDLK		DKVT(-95.2)IADDY(8.06)S(-8.06)DPFDAKNDLK	0	0	0	1	IPI00017578;IPI00604688	IPI00017578	IPI00017578	>IPI:IPI00017578.1|SWISS-PROT:Q15464-1|TREMBL:B9EGM0|ENSEMBL:ENSP00000366936|REFSEQ:NP_003019|H-INV:HIT000323521|VEGA:OTTHUMP00000021397 Tax_Id=9606 Gene_Symbol=SHB SH2 domain-containing adapter protein B;>IPI:IPI00604688.3|SWISS-PROT:Q15464-2|ENSEMBL:ENSP	MULTI-MSMS		SWISS-PROT:Q15464	091203_CHolland_4	P12 cagA 90 min	P12 PAI 90 min	4	Exp091203	784.36	3	784.0211	2349.0414	47300.13	1.2463	0.2381	1.4844	784.3559462	788.3804648	792.0352124	41.648	NaN	1.2796	41.648	41.036	42.315	0		0	0	0	1.49E-24
IHGSAAREEDEHPYELLLTAETK	23	1	1	16	Phospho (STY)	_IHGSAAREEDEHPY(ph)ELLLTAETK_		IHGSAAREEDEHPY(1)ELLLTAETK		IHGS(-34.76)AAREEDEHPY(34.76)ELLLT(-50.04)AET(-76.8)K	0	0	0	1	IPI00395663	IPI00395663	IPI00395663	>IPI:IPI00395663.5|SWISS-PROT:Q92625|TREMBL:B4DQW8;Q05CP0|ENSEMBL:ENSP00000353518|REFSEQ:NP_056060|H-INV:HIT000390885|VEGA:OTTHUMP00000016243 Tax_Id=9606 Gene_Symbol=ANKS1A Ankyrin repeat and SAM domain-containing protein 1A	MULTI-MSMS		SWISS-PROT:Q92625	091203_CHolland_4	P12 cagA 90 min	P12 PAI 90 min	4	Exp091203	676.08	4	673.0681	2688.2432	51263.78	0.98797	0.15998	1.1479	673.3188504	675.8301805	677.8245449	37.107	NaN	1.4932	37.107	36.354	37.848	0		0	0	0	0.00012909
IHGSAAREEDEHPYELLLTAETK	23	1	1	16	Phospho (STY)	_IHGSAAREEDEHPY(ph)ELLLTAETK_		IHGSAAREEDEHPY(0.994)ELLLT(0.002)AET(0.003)K		IHGS(-46.68)AAREEDEHPY(24.65)ELLLT(-26.02)AET(-24.65)K	0	0	0	1	IPI00395663	IPI00395663	IPI00395663	>IPI:IPI00395663.5|SWISS-PROT:Q92625|TREMBL:B4DQW8;Q05CP0|ENSEMBL:ENSP00000353518|REFSEQ:NP_056060|H-INV:HIT000390885|VEGA:OTTHUMP00000016243 Tax_Id=9606 Gene_Symbol=ANKS1A Ankyrin repeat and SAM domain-containing protein 1A	MULTI-MSMS		SWISS-PROT:Q92625	091203_CHolland_4	P12 cagA 90 min	P12 PAI 90 min	4	Exp091203	900.77	3	897.0884	2688.2432	45280.18	1.1935	0.41455	1.608	897.4223606	900.7714115	903.4310498	37.118	NaN	1.1886	37.118	36.576	37.765	3.81E-06		0	0	0	0.00045582
RDNEVDGQDYHFVVSR	16	0	2	12	Phospho (STY)	_RDNEVDGQDY(ph)HFVVSR_		RDNEVDGQDY(1)HFVVSR		RDNEVDGQDY(113.66)HFVVS(-113.66)R	0	0	0	1	IPI00552701;IPI00023343;IPI00647338;IPI00952698	IPI00552701	IPI00552701	>IPI:IPI00552701.1|TREMBL:Q5JUW8|ENSEMBL:ENSP00000194900|VEGA:OTTHUMP00000023477 Tax_Id=9606 Gene_Symbol=DLG3 Discs, large homolog 3 (Neuroendocrine-dlg, Drosophila), isoform CRA_b;>IPI:IPI00023343.4|SWISS-PROT:Q92796-1|TREMBL:Q59FY1|ENSEMBL:ENSP0000036348	MULTI-MSMS		SWISS-PROT:Q92796	091203_CHolland_4	P12 cagA 90 min	P12 PAI 90 min	4	Exp091203	672.96	3	672.6251	2014.8534	50527.17	0.91984	-0.12634	0.79351	672.9594899	676.6384304	679.2971372	26.14	NaN	1.2639	26.14	25.568	26.832	0		0	0	0	2.34E-20
HVHLENATEYATLR	14	0	1	13	Phospho (STY)	_HVHLENATEY(ph)ATLR_		HVHLENAT(0.008)EY(0.571)AT(0.421)LR		HVHLENAT(-18.66)EY(1.32)AT(-1.32)LR	0	0	0	1	IPI00059185	IPI00059185	IPI00059185	>IPI:IPI00059185.6|SWISS-PROT:Q96A22|ENSEMBL:ENSP00000278601|REFSEQ:NP_542390 Tax_Id=9606 Gene_Symbol=C11orf52 Uncharacterized protein C11orf52	MULTI-MSMS		SWISS-PROT:Q96A22	091203_CHolland_4	P12 cagA 90 min	P12 PAI 90 min	4	Exp091203	578.61	3	578.6051	1732.7934	56793.3	0.64193	0.18535	0.82728	578.9394604	580.6119026	582.2755558	28.464	NaN	1.3833	28.464	27.785	29.168	-1.91E-06		0	0	0	0.0078366
RAQIPEGDYLSYR	13	0	2	3	Phospho (STY)	_RAQIPEGDY(ph)LSYR_		RAQIPEGDY(0.907)LS(0.078)Y(0.015)R		RAQIPEGDY(10.66)LS(-10.66)Y(-17.86)R	0	0	0	1	IPI00438286;IPI00438287;IPI00438288;IPI00438290;IPI00438289;IPI00438291;IPI00438292	IPI00438286	IPI00438286	>IPI:IPI00438286.3|SWISS-PROT:Q96RT1-1|TREMBL:B7ZLV9;Q1RMD0|ENSEMBL:ENSP00000284037|VEGA:OTTHUMP00000123464 Tax_Id=9606 Gene_Symbol=ERBB2IP ERBB2IP protein;>IPI:IPI00438287.2|SWISS-PROT:Q96RT1-2|TREMBL:A0AVR1;B4E3F1;Q1RMC9|ENSEMBL:ENSP00000370330|REFSEQ:NP	MULTI-SECPEP		SWISS-PROT:Q96RT1	091203_CHolland_4	P12 cagA 90 min	P12 PAI 90 min	4	Exp091203	550.31	3	549.9224	1646.7454	57080.7	0.34991	-0.23899	0.11092	549.9221438	553.9359691	556.5943132	32.883	NaN	1.3005	32.883	32.2	33.5	0		0	0	0	0.031864
TPAPVTSTGSTTATLEGQSTAASSR	25	0	1	4	2 Phospho (STY)	_T(ph)PAPVT(ph)STGSTTATLEGQSTAASSR_		T(0.658)PAPVT(0.658)S(0.658)T(0.02)GS(0.002)T(0.002)T(0.002)ATLEGQSTAASSR		T(0)PAPVT(0)S(0)T(-17.04)GS(-28.85)T(-28.85)T(-28.85)AT(-37.29)LEGQS(-43.35)T(-45.65)AAS(-45.65)S(-47.09)R	0	0	0	2	IPI00302162;IPI00827758;IPI00827768;IPI00790855;IPI00885168;IPI00827725;IPI00827732;IPI00795577;IPI00828180;IPI00797458;IPI00828047;IPI00479285;IPI00789419	IPI00302162	IPI00302162	>IPI:IPI00302162.6|SWISS-PROT:Q99102-1 Tax_Id=9606 Gene_Symbol=MUC4 Isoform 1 of Mucin-4;>IPI:IPI00827758.1|SWISS-PROT:Q99102-10 Tax_Id=9606 Gene_Symbol=MUC4 Isoform 10 of Mucin-4;>IPI:IPI00827768.1|SWISS-PROT:Q99102-17 Tax_Id=9606 Gene_Symbol=MUC4 Isoform	MULTI-MSMS		SWISS-PROT:Q99102	091203_CHolland_4	P12 cagA 90 min	P12 PAI 90 min	4	Exp091203	847.37	3	847.0369	2538.0888	45651.25	1.364	-1.5662	-0.20221	847.3698857	849.3763517	850.705382	50.525	NaN	2.8685	50.525	49.603	52.471	0		0	0	0	0.029877
NNYALNTTATYAEPYRPIQYR	21	0	2	6*	Phospho (STY)	_NNYALNTTAT(ph)YAEPYRPIQYR_		NNYALNT(0.001)T(0.046)AT(0.544)Y(0.41)AEPYRPIQYR		NNY(-116.29)ALNT(-29.38)T(-10.76)AT(1.23)Y(-1.23)AEPY(-53.8)RPIQY(-63.36)R	0	0	0	1	IPI00021076;IPI00334400;IPI00747119;IPI00761037;IPI00940183	IPI00021076	IPI00021076	>IPI:IPI00021076.1|SWISS-PROT:Q99569-1|TREMBL:Q4W5T8|ENSEMBL:ENSP00000374409|REFSEQ:NP_003619|H-INV:HIT000323893|VEGA:OTTHUMP00000204743 Tax_Id=9606 Gene_Symbol=PKP4 Isoform Long of Plakophilin-4;>IPI:IPI00334400.1|SWISS-PROT:Q99569-2 Tax_Id=9606 Gene_Symb	MULTI-MSMS		SWISS-PROT:Q99569	091203_CHolland_4	P12 cagA 90 min	P12 PAI 90 min	4	Exp091203	867.41	3	867.0708	2598.1904	44865.95	1.3446	-0.35006	0.99457	867.4052486	871.0839025	873.7425442	42.335	NaN	1.0654	42.335	41.828	42.893	0		0	0	0	2.64E-06
GPAVGIYNGNINTEMPR	17	0	1	5	Phospho (STY)	_GPAVGIY(ph)NGNINTEMPR_		GPAVGIY(1)NGNINTEMPR		GPAVGIY(129.07)NGNINT(-129.07)EMPR	0	0	0	1	IPI00290039;IPI00736241	IPI00290039	IPI00290039	>IPI:IPI00290039.6|SWISS-PROT:Q9H5V8-1|ENSEMBL:ENSP00000296129|REFSEQ:NP_073753|H-INV:HIT000080366|VEGA:OTTHUMP00000164120;OTTHUMP00000170896 Tax_Id=9606 Gene_Symbol=CDCP1 Isoform 1 of CUB domain-containing protein 1;>IPI:IPI00736241.2|SWISS-PROT:Q9H5V8-2	MULTI-MSMS		SWISS-PROT:Q9H5V8	091203_CHolland_4	P12 cagA 90 min	P12 PAI 90 min	4	Exp091203	942.43	2	941.9295	1881.8444	43570.56	1.3891	-0.20939	1.1797	942.4306707	944.9392992	946.9337726	42.298	NaN	1.1978	42.298	41.744	42.942	3.81E-06		0	0	0	4.70E-49
NAIKVPIVINPNAYDNLAIYK	21	2	0	9	Phospho (STY)	_NAIKVPIVINPNAY(ph)DNLAIYK_		NAIKVPIVINPNAY(0.995)DNLAIY(0.005)K		NAIKVPIVINPNAY(23.18)DNLAIY(-23.18)K	0	0	0	1	IPI00737545	IPI00737545	IPI00737545	>IPI:IPI00737545.4|SWISS-PROT:Q9H792|ENSEMBL:ENSP00000309230|REFSEQ:NP_079052|H-INV:HIT000047531|VEGA:OTTHUMP00000176118 Tax_Id=9606 Gene_Symbol=SGK269 Tyrosine-protein kinase SgK269	MULTI-MSMS		SWISS-PROT:Q9H792	091203_CHolland_4	P12 cagA 90 min	P12 PAI 90 min	4	Exp091203	811.45	3	808.4293	2422.2661	47273.8	1.4335	-0.39049	1.043	808.763473	811.4467128	814.1061874	59.529	NaN	1.169	59.529	58.979	60.148	0		0	0	0	2.58E-05
VPIVINPNAYDNLAIYK	17	1	0	7	Phospho (STY)	_VPIVINPNAY(ph)DNLAIYK_		VPIVINPNAY(1)DNLAIYK		VPIVINPNAY(46.68)DNLAIY(-46.68)K	0	0	0	1	IPI00737545	IPI00737545	IPI00737545	>IPI:IPI00737545.4|SWISS-PROT:Q9H792|ENSEMBL:ENSP00000309230|REFSEQ:NP_079052|H-INV:HIT000047531|VEGA:OTTHUMP00000176118 Tax_Id=9606 Gene_Symbol=SGK269 Tyrosine-protein kinase SgK269	MULTI-MSMS		SWISS-PROT:Q9H792	091203_CHolland_4	P12 cagA 90 min	P12 PAI 90 min	4	Exp091203	1001.53	2	999.0108	1996.0071	42243.27	1.5529	-0.53484	1.018	999.0088538	1001.022847	1003.518385	59.721	NaN	1.4086	59.721	59.116	60.525	0		0	0	0	2.18E-10
NSQVFRNPYVWD	12	0	1	2	Phospho (STY)	_NSQVFRNPY(ph)VWD_		NSQVFRNPY(1)VWD		NS(-33.52)QVFRNPY(33.52)VWD	0	0	0	1	IPI00396108;IPI00789902;IPI00099883	IPI00396108	IPI00396108	>IPI:IPI00396108.2|ENSEMBL:ENSP00000340595|REFSEQ:NP_071319|H-INV:HIT000249498|VEGA:OTTHUMP00000182273 Tax_Id=9606 Gene_Symbol=GPRC5C G protein-coupled receptor family C, group 5, member C isoform a;>IPI:IPI00789902.1|SWISS-PROT:Q9NQ84-2|ENSEMBL:ENSP000003	MULTI-MSMS		SWISS-PROT:Q9NQ84	091203_CHolland_4	P12 cagA 90 min	P12 PAI 90 min	4	Exp091203	802.85	2	802.8483	1603.6821	50089.46	1.3523	0.4226	1.7749	802.8483068	806.3602721	807.8527306	48.336	NaN	1.0269	48.336	47.788	48.815	3.81E-06		0	0	0	0.0015606
VPSEGAYDIILPR	13	0	1	10	Phospho (STY)	_VPSEGAY(ph)DIILPR_		VPSEGAY(1)DIILPR		VPS(-43.9)EGAY(43.9)DIILPR	0	0	0	1	IPI00396108;IPI00789902;IPI00099883;IPI00790490;IPI00004901	IPI00396108	IPI00396108	>IPI:IPI00396108.2|ENSEMBL:ENSP00000340595|REFSEQ:NP_071319|H-INV:HIT000249498|VEGA:OTTHUMP00000182273 Tax_Id=9606 Gene_Symbol=GPRC5C G protein-coupled receptor family C, group 5, member C isoform a;>IPI:IPI00789902.1|SWISS-PROT:Q9NQ84-2|ENSEMBL:ENSP000003	MULTI-MSMS		SWISS-PROT:Q9NQ84	091203_CHolland_4	P12 cagA 90 min	P12 PAI 90 min	4	Exp091203	755.38	2	755.3711	1508.7276	48435.77	1.2288	-0.053408	1.1754	755.3712955	758.3801724	760.3751409	49.383	NaN	1.7971	49.383	48.436	50.233	0		0	0	0	1.54E-05
HPDIYAVPIK	10	1	0	11	Phospho (STY)	_HPDIY(ph)AVPIK_		HPDIY(1)AVPIK		HPDIY(52.79)AVPIK	0	0	0	1	IPI00003843;IPI00216245;IPI00922413;IPI00797934;IPI00216246	IPI00003843	IPI00003843	>IPI:IPI00003843.2|SWISS-PROT:Q9UDY2-1|TREMBL:B7Z2R8;B7Z7T6|ENSEMBL:ENSP00000366453|REFSEQ:NP_004808|H-INV:HIT000040277|VEGA:OTTHUMP00000021431 Tax_Id=9606 Gene_Symbol=TJP2 cDNA FLJ53324, highly similar to Tight junction protein ZO-2;>IPI:IPI00216245.3|SWI	MULTI-MSMS		SWISS-PROT:Q9UDY2	091203_CHolland_4	P12 cagA 90 min	P12 PAI 90 min	4	Exp091203	620.82	2	616.8074	1231.6002	54190.99	0.68411	0.55529	1.2394	616.8076322	618.819978	620.8148065	28.281	NaN	2.0974	28.281	27.379	29.476	-1.91E-06		0	0	0	0.038488
IEIAQKHPDIYAVPIK	16	2	0	14	Phospho (STY)	_IEIAQKHPDIY(ph)AVPIK_		IEIAQKHPDIY(1)AVPIK		IEIAQKHPDIY(153.81)AVPIK	0	0	0	1	IPI00003843;IPI00216245;IPI00922413;IPI00797934	IPI00003843	IPI00003843	>IPI:IPI00003843.2|SWISS-PROT:Q9UDY2-1|TREMBL:B7Z2R8;B7Z7T6|ENSEMBL:ENSP00000366453|REFSEQ:NP_004808|H-INV:HIT000040277|VEGA:OTTHUMP00000021431 Tax_Id=9606 Gene_Symbol=TJP2 cDNA FLJ53324, highly similar to Tight junction protein ZO-2;>IPI:IPI00216245.3|SWI	MULTI-MSMS		SWISS-PROT:Q9UDY2	091203_CHolland_4	P12 cagA 90 min	P12 PAI 90 min	4	Exp091203	641.69	3	639.0078	1914.0016	51844.98	0.83851	-0.54842	0.29009	639.341756	642.0250071	644.3502986	35.109	NaN	1.7249	35.109	34.401	36.126	-3.81E-06		0	0	0	5.66E-10
KTPQGPPEIYSDTQFPSLQSTAK	23	2	0	2*	Phospho (STY)	_KTPQGPPEIY(ph)SDTQFPSLQSTAK_		KT(0.001)PQGPPEIY(0.859)S(0.139)DT(0.002)QFPSLQSTAK		KT(-32.31)PQGPPEIY(7.92)S(-7.92)DT(-27.39)QFPS(-118.77)LQS(-153.44)T(-156.35)AK	0	0	0	1	IPI00014197;IPI00798278;IPI00795684;IPI00793920;IPI00795163	IPI00014197	IPI00014197	>IPI:IPI00014197.2|SWISS-PROT:Q9UKY7-1|ENSEMBL:ENSP00000264993|REFSEQ:NP_060018|H-INV:HIT000069395|VEGA:OTTHUMP00000172859 Tax_Id=9606 Gene_Symbol=CDV3 Isoform 1 of Protein CDV3 homolog;>IPI:IPI00798278.1|SWISS-PROT:Q9UKY7-2|ENSEMBL:ENSP00000391955|REFSEQ:	MULTI-MSMS		SWISS-PROT:Q9UKY7	091203_CHolland_4	P12 cagA 90 min	P12 PAI 90 min	4	Exp091203	867.75	3	867.4142	2599.2207	46031.4	1.4034	-0.087186	1.3162	867.7484709	870.4317873	873.0908492	43.932	NaN	1.2058	43.932	43.286	44.492	0		0	0	0	2.33E-11
[truncated: 593 more rows]
[truncated: 35 more columns]
